# Supplementary material for: Unique Features of the m6A Methylome and Its Response to Salt Stress in the Roots of Sugar Beet (Beta vulgaris)
Source: Int J Mol Sci. 2023 Jul 19;24(14):11659. doi: 10.3390/ijms241411659 (PMC10380635; doi:10.3390/ijms241411659)
Supplement: Supplementary file 1 [file ijms-24-11659-s001.zip]

Archive with 9 entries (9 files):
- Figures S1 and S2.pdf
- Table S1 Quantitative data of physiological indicators and ion content under salt stress.xlsx
- Table S2 Summary of sequenced and mapped reads in the m6A-seq and RNA-seq.xlsx
- Table S3 Details information of m6A peak callings in roots under control condition.xlsx
- Table S4 Details information of m6A peak callings in roots under salt-stress condition.xlsx
- Table S5 The differentially modified m6A methylation peaks (DMPs) in response to salt stress.xlsx
- Table S6 Details information of differentially expressed genes (DEGs) under salt stress.xlsx
- Table S7 The DGEs with DMPs in response to salt treatment in sugar beet roots.xlsx
- Table S8 List of primer sequences.xlsx
