# Supplementary material for: Unique Features of the m6A Methylome and Its Response to Salt Stress in the Roots of Sugar Beet (Beta vulgaris)
Source: Int J Mol Sci. 2023 Jul 19;24(14):11659. doi: 10.3390/ijms241411659 (PMC10380635; doi:10.3390/ijms241411659)
Supplement: Supplementary file 1 [file ijms-24-11659-s001.zip › Table S1 Quantitative data of physiological indicators and ion content under salt stress.xlsx]

## Sheet: Sheet 1
Table S1 Quantitative data of physiological indicators and ion content under salt stress
Index	ck	st
POD activity（U/g FW）	25.00±1.50	177.50±13.81
SOD activity（U/g FW）	0.48±0.02	0.49±0.01
CAT activity（U/g FW）	949.50±17.87	175.23±19.87
Root activity (μ /h /g FW)	66.71±8.27	110.88±8.94
Proline content (μg/g FW)	6.08±0.18	8.32±0.38
Sodium content (mg/g DW)	4.99±0.10	6.34±0.66
Potassium content (mg/g DW)	35.76±0.70	18.92±1.63
Calcium content (mg/g DW)	7.59±1.00	13.98±2.24
