# Supplementary material for: Unique Features of the m6A Methylome and Its Response to Salt Stress in the Roots of Sugar Beet (Beta vulgaris)
Source: Int J Mol Sci. 2023 Jul 19;24(14):11659. doi: 10.3390/ijms241411659 (PMC10380635; doi:10.3390/ijms241411659)
Supplement: Supplementary file 1 [file ijms-24-11659-s001.zip › Table S2 Summary of sequenced and mapped reads in the m6A-seq and RNA-seq.xlsx]

## Sheet: Sheet1
Table S2 Summary of sequenced and mapped reads in the m6A-seq and RNA-seq
Sample ID	Raw reads	Q30%	Valid reads	Mapped reads	Mapped rate（%）	Unique Mapped reads	Unique Mapped rate（%）
BRck1_IP	35584026	94.63	35031630	30724602	0.8771	23076830	0.6587
BRck2_IP	47696396	94.5	46927366	41003764	0.8738	30820211	0.6568
BRck3_IP	41172282	94.49	40519348	35498534	0.8761	26660423	0.658
BRck1_input	40091346	95.2	39382098	34923487	0.8868	26343099	0.6689
BRck2_input	39286690	95	38573092	34099633	0.884	25623285	0.6643
BRck3_input	45838534	94.47	45067914	39903539	0.8854	29614326	0.6571
BRst1_IP	44483318	93.66	43480036	36621310	0.8423	27110930	0.6235
BRst2_IP	41377172	93.78	40451166	33975082	0.8399	25214756	0.6233
BRst3_IP	39741918	93.82	38904444	32827019	0.8438	24395537	0.6271
BRst1_input	36782286	94.57	36119120	32009575	0.8862	23703993	0.6563
BRst2_input	43886030	93.6	43125432	38008553	0.8813	27558433	0.639
BRst3_input	34728740	94.71	34111034	30292506	0.8881	22516588	0.6601
