# Supplementary material for: Unique Features of the m6A Methylome and Its Response to Salt Stress in the Roots of Sugar Beet (Beta vulgaris)
Source: Int J Mol Sci. 2023 Jul 19;24(14):11659. doi: 10.3390/ijms241411659 (PMC10380635; doi:10.3390/ijms241411659)
Supplement: Supplementary file 1 [file ijms-24-11659-s001.zip › Table S3 Details information of m6A peak callings in roots under control condition.xlsx]

## Sheet: Sheet1
Table S3 Details information of m6A peak callings in roots under control condition
Position ID	Start	End	P-value of the peak	Gene ID	Distance to TSS	Block Count	Block Sizes	Block Starts	Fold enrichment	Peak annotation
Bvchr1.sca001	21343	24191	0	Bv1_000010_iiuw	11367	4	55,96,156,584,	0,138,1769,2264	34.2	3' UTR
Bvchr1.sca001	62530	63904	0	Bv1_000040_cpku	10684	2	614,9,	0,1365	21.3	3' UTR
Bvchr1.sca001	97838	97899	0.0035	Bv1_000080_ayqs	2822	1	61,	0	2.26	3' UTR
Bvchr1.sca001	139403	139521	4e-13	Bv1_000110_apyy	2827	1	118,	0	3.61	3' UTR
Bvchr1.sca001	188933	189363	0	Bv1_000190_ckiq	-946	2	50,304,	0,126	8.68	3' UTR
Bvchr1.sca001	219038	219365	0	Bv1_000230_ykom	-1524	1	327,	0	11.2	3' UTR
Bvchr1.sca001	225902	226232	4e-16	Bv1_000230_ykom	5013	1	330,	0	3.54	3' UTR
Bvchr1.sca001	244886	245126	1e-42	Bv1_000250_wqjx	4167	1	240,	0	15.2	3' UTR
Bvchr1.sca001	266448	269483	7.9e-83	Bv1_000290_dnyg	-4376	3	61,82,212,	0,1483,2823	6.22	3' UTR
Bvchr1.sca001	281413	282093	0	Bv1_000290_dnyg	7554	2	25,510,	0,170	11.1	3' UTR
Bvchr1.sca001	302476	302536	7.9e-16	Bv1_000300_xgug	4197	1	60,	0	2.59	3' UTR
Bvchr1.sca001	331184	340113	0	Bv1_000310_ofuz	525	2	71,376,	0,8553	26.9	3' UTR
Bvchr1.sca001	488056	488385	1e-198	Bv1_000410_qumn	5105	1	329,	0	9.65	3' UTR
Bvchr1.sca001	530975	531335	0	Bv1_000450_jfiq	7814	1	360,	0	42.6	3' UTR
Bvchr1.sca001	568338	568516	0.00019	Bv1_000500_ghtj	3656	1	178,	0	2.07	3' UTR
Bvchr1.sca001	580100	580339	1e-107	Bv1_000520_yixq	-943	1	239,	0	11.3	3' UTR
Bvchr1.sca001	586739	587911	1e-180	Bv1_000540_ffrq	-4461	2	97,291,	0,881	78.5	3' UTR
Bvchr1.sca001	586765	590060	1e-179	Bv1_000540_ffrq	-2312	3	71,246,126,	0,855,3169	84.6	3' UTR
Bvchr1.sca001	597742	598011	1e-157	Bv1_000540_ffrq	5370	1	269,	0	5.93	3' UTR
Bvchr1.sca001	646585	647275	0	Bv1_000570_qham	-7237	1	690,	0	29.8	3' UTR
Bvchr1.sca001	726925	727045	7.8e-05	Bv1_000660_mpuq	6229	1	120,	0	1.66	3' UTR
Bvchr1.sca001	744735	745270	1e-149	Bv1_000690_hitc	-1946	2	41,349,	0,186	45.2	3' UTR
Bvchr1.sca001	773689	773989	0	Bv1_000700_wmjz	11433	1	300,	0	9.47	3' UTR
Bvchr1.sca001	844519	844580	3.4e-08	Bv1_000750_meja	8523	1	61,	0	2.34	3' UTR
Bvchr1.sca001	868444	868710	1e-109	Bv1_000780_accp	2418	1	266,	0	19.2	3' UTR
Bvchr1.sca001	934008	935459	0	Bv1_000820_xiej	6094	3	35,55,300,	0,125,1151	23.8	3' UTR
Bvchr1.sca001	981260	981916	1e-237	Bv1_000890_psuy	3286	1	656,	0	7.35	3' UTR
Bvchr1.sca001	998949	999364	1e-284	Bv1_000930_dqrm	-1600	1	415,	0	17.2	3' UTR
Bvchr1.sca001	1008794	1009458	1e-228	Bv1_000950_twpf	-1146	2	55,302,	0,362	20.2	3' UTR
Bvchr1.sca001	1011572	1011778	2.8e-06	Bv1_000950_twpf	968	1	206,	0	3.72	3' UTR
Bvchr1.sca001	1043165	1043404	2e-47	Bv1_001000_iptn	-1972	1	239,	0	6.97	3' UTR
Bvchr1.sca001	1053730	1054270	0	Bv1_001000_iptn	8354	1	540,	0	22.8	3' UTR
Bvchr1.sca001	1185205	1185708	1e-46	Bv1_001060_ysrx	3589	1	503,	0	9.7	3' UTR
Bvchr1.sca001	1292969	1293420	1e-207	Bv1_001140_tedw	4901	1	451,	0	4.66	3' UTR
Bvchr1.sca001	1340475	1340714	4e-18	Bv1_001200_oroi	4077	1	239,	0	1.88	3' UTR
Bvchr1.sca001	1349835	1350222	0	Bv1_001220_nywa	4227	1	387,	0	20.6	3' UTR
Bvchr1.sca001	1380990	1381110	1.9e-10	Bv1_001260_iquc	1572	1	120,	0	3.4	3' UTR
Bvchr1.sca001	1429190	1429428	1e-116	Bv1_001300_zice	4346	1	238,	0	3.69	3' UTR
Bvchr1.sca001	1454646	1455275	1e-241	Bv1_001320_dpig	4352	1	629,	0	17.8	3' UTR
Bvchr1.sca001	1476768	1477428	0	Bv1_001360_utxu	-726	1	660,	0	28.6	3' UTR
Bvchr1.sca001	1480022	1480201	0.0026	Bv1_001360_utxu	1868	1	179,	0	6.9	3' UTR
Bvchr1.sca001	1491890	1492010	4e-08	Bv1_001390_xwqc	1256	1	120,	0	1.46	Exon (Bv1_001390_xwqc.t1/Bv1_001390_xwqc, exon 1 of 2)
Bvchr1.sca001	1533983	1534283	1e-175	Bv1_001440_pjgu	-2851	1	300,	0	10.8	3' UTR
Bvchr1.sca001	1548859	1549278	0	Bv1_001450_iiwe	8695	1	419,	0	18.1	3' UTR
Bvchr1.sca001	1632480	1632661	2.5e-12	Bv1_001540_xzdn	3585	1	181,	0	4.17	3' UTR
Bvchr1.sca001	1651392	1651689	0	Bv1_001560_fgwn	-1116	1	297,	0	10.9	3' UTR
Bvchr1.sca001	1656985	1658516	1e-64	Bv1_001560_fgwn	4180	2	120,301,	0,1230	24.6	3' UTR
Bvchr1.sca001	1682693	1682933	1e-189	Bv1_001570_qucw	3078	1	240,	0	3.24	3' UTR
Bvchr1.sca001	1695624	1695865	1e-06	Bv1_001580_oetf	0	1	241,	0	18	5' UTR
Bvchr1.sca001	1700530	1700711	1.9e-05	Bv1_001580_oetf	4905	1	181,	0	11.1	3' UTR
Bvchr1.sca001	1725258	1725439	0.00063	Bv1_001600_xhgw	2683	1	181,	0	13.8	3' UTR
Bvchr1.sca001	1802709	1803067	1e-165	Bv1_001680_jtza	4665	1	358,	0	17.2	3' UTR
Bvchr1.sca001	1950922	1951042	2.2e-10	Bv1_001780_yemc	7207	1	120,	0	3.98	3' UTR
Bvchr1.sca001	1961482	1961633	9.1e-07	Bv1_001800_pxgh	2217	1	151,	0	4.38	3' UTR
Bvchr1.sca001	1973333	1973629	1e-273	Bv1_001820_ifrq	2678	1	296,	0	5.69	3' UTR
Bvchr1.sca001	1999870	2000137	6.3e-22	Bv1_001890_okfa	-1508	1	267,	0	17	3' UTR
Bvchr1.sca001	2006088	2006483	1e-221	Bv1_001890_okfa	4443	2	79,190,	0,205	10.9	3' UTR
Bvchr1.sca001	2015082	2015711	1e-133	Bv1_001910_imjw	837	1	629,	0	4.63	Exon (Bv1_001910_imjw.t2/Bv1_001910_imjw, exon 1 of 14)
Bvchr1.sca001	2026732	2027709	0	Bv1_001910_imjw	2097	2	122,418,	0,559	21.8	3' UTR
Bvchr1.sca001	2083991	2084380	1e-132	Bv1_001970_eooz	-2363	1	389,	0	8.8	3' UTR
Bvchr1.sca001	2093018	2093685	0	Bv1_001970_eooz	6275	2	52,516,	0,151	98.8	3' UTR
Bvchr1.sca001	2129787	2129907	9.3e-06	Bv1_002000_xiyt	5584	1	120,	0	3.12	3' UTR
Bvchr1.sca001	2179550	2179790	1e-124	Bv1_002040_ehgj	3877	1	240,	0	3.06	3' UTR
Bvchr1.sca001	2278659	2278891	0	Bv1_002150_cika	912	1	232,	0	5.31	3' UTR
Bvchr1.sca001	2280396	2280633	1e-138	Bv1_002160_srpj	589	1	237,	0	15.6	3' UTR
Bvchr1.sca001	2298296	2298767	9e-306	Bv1_002170_cste	14999	2	103,287,	0,184	15.8	3' UTR
Bvchr1.sca001	2352745	2352985	7.9e-63	Bv1_002210_qseg	688	1	240,	0	4.86	3' UTR
Bvchr1.sca001	2368418	2369576	1e-160	Bv1_002230_pwhy	5231	3	3,69,316,	0,113,842	19.1	3' UTR
Bvchr1.sca001	2410106	2410346	3.2e-27	Bv1_002260_hmcs	3059	1	240,	0	2.83	3' UTR
Bvchr1.sca001	2527018	2527371	0	Bv1_002390_tpzf	-2986	1	353,	0	9.61	3' UTR
Bvchr1.sca001	2598281	2598431	7.9e-25	Bv1_002420_qgwp	10242	1	150,	0	3.52	3' UTR
Bvchr1.sca001	2620823	2620973	2.5e-15	Bv1_002440_uhsd	7084	1	150,	0	7.19	3' UTR
Bvchr1.sca001	2874959	2882519	0	Bv1_002570_muuu	1333	2	32,382,	0,7178	13.1	3' UTR
Bvchr1.sca001	2907675	2907910	4e-58	Bv1_002600_euia	-3466	1	235,	0	5.06	3' UTR
Bvchr1.sca001	2917974	2918212	7.9e-19	Bv1_002610_psps	2898	1	238,	0	17.5	3' UTR
Bvchr1.sca001	2938614	2939023	1e-249	Bv1_002630_fexw	5038	2	18,311,	0,98	6.44	3' UTR
Bvchr1.sca001	2967931	2968230	1e-185	Bv1_002680_cycr	-1786	1	299,	0	12.9	3' UTR
Bvchr1.sca001	2975172	2975497	1e-112	Bv1_002680_cycr	5156	1	325,	0	13.1	3' UTR
Bvchr1.sca001	3002063	3002446	0	Bv1_002700_whci	8997	1	383,	0	25.6	3' UTR
Bvchr1.sca001	3053799	3054157	0	Bv1_002720_geqg	4271	1	358,	0	17.9	3' UTR
Bvchr1.sca001	3083903	3084312	1e-133	Bv1_002760_eowz	3075	2	7,320,	0,89	11.6	3' UTR
Bvchr1.sca001	3123317	3123767	1e-243	Bv1_002830_sudi	-631	1	450,	0	17.2	3' UTR
Bvchr1.sca001	3148884	3149092	6.3e-93	Bv1_002850_gwdi	-776	1	208,	0	2.75	3' UTR
Bvchr1.sca001	3152165	3152342	0	Bv1_002850_gwdi	2297	1	177,	0	7.66	3' UTR
Bvchr1.sca001	3252153	3252364	3.2e-31	Bv1_002900_doao	2693	1	211,	0	4.18	3' UTR
Bvchr1.sca001	3285647	3289615	5e-30	Bv1_002920_tgmw	87	2	226,10,	0,3958	2.37	5' UTR
Bvchr1.sca001	3329376	3335432	1e-164	Bv1_002960_mets	2586	2	54,184,	0,5872	12.4	3' UTR
Bvchr1.sca001	3363211	3363684	0	Bv1_003010_kwyn	-866	1	473,	0	24	3' UTR
Bvchr1.sca001	3370582	3370882	2.5e-48	Bv1_003010_kwyn	6032	1	300,	0	9.63	3' UTR
Bvchr1.sca001	3405091	3405331	1e-106	Bv1_003070_ptoi	-1756	1	240,	0	3.17	3' UTR
Bvchr1.sca001	3454385	3454445	0.00028	Bv1_003120_sraz	148	1	60,	0	2.09	5' UTR
Bvchr1.sca001	3471123	3472981	0	Bv1_003160_kchz	-5436	4	1,75,101,451,	0,772,1161,1407	33	3' UTR
Bvchr1.sca001	3482218	3482307	0.05	Bv1_003160_kchz	3801	1	89,	0	2.27	3' UTR
Bvchr1.sca001	3492691	3492961	1e-170	Bv1_003190_nqee	-556	1	270,	0	8.07	3' UTR
Bvchr1.sca001	3544954	3545161	5e-99	Bv1_003270_gjyn	3157	1	207,	0	11.5	3' UTR
Bvchr1.sca001	3622570	3622926	1.3e-40	Bv1_003350_wzzj	-1116	1	356,	0	6.3	3' UTR
Bvchr1.sca001	3627738	3627888	5.2e-07	Bv1_003360_mzed	-414	1	150,	0	2.65	3' UTR
Bvchr1.sca001	3635391	3638386	0	Bv1_003360_mzed	7089	2	76,434,	0,2561	34.9	3' UTR
Bvchr1.sca001	3689115	3689355	1e-13	Bv1_003380_qcmg	4743	1	240,	0	2.34	3' UTR
Bvchr1.sca001	3710343	3712159	0	Bv1_003400_cpow	521	2	74,335,	0,1481	12.3	3' UTR
Bvchr1.sca001	3839252	3839521	1e-245	Bv1_003500_unja	7461	1	269,	0	5.43	3' UTR
Bvchr1.sca001	3882017	3882375	0	Bv1_003550_nmtd	12466	1	358,	0	23.8	3' UTR
Bvchr1.sca001	3960952	3962043	0	Bv1_003610_nmfh	3817	4	11,86,90,379,	0,91,485,712	57	3' UTR
Bvchr1.sca001	4014716	4015909	0	Bv1_003690_ywzh	-856	2	25,360,	0,833	15.5	3' UTR
Bvchr1.sca001	4021717	4022234	5e-18	Bv1_003690_ywzh	4952	2	389,2,	0,515	8.7	3' UTR
Bvchr1.sca001	4055200	4055404	1e-12	Bv1_003740_pyrh	1195	1	204,	0	8.36	3' UTR
Bvchr1.sca001	4128993	4129757	0	Bv1_003790_ourm	2831	3	28,79,399,	0,151,365	14.2	3' UTR
Bvchr1.sca001	4191461	4191611	7.9e-30	Bv1_003840_cdft	8869	1	150,	0	2.92	3' UTR
Bvchr1.sca001	4224690	4227068	1e-174	Bv1_003900_ixnx	-4214	3	4,489,162,	0,134,2216	22.8	3' UTR
Bvchr1.sca001	4242509	4242867	9e-304	Bv1_003900_ixnx	11227	1	358,	0	27.2	3' UTR
Bvchr1.sca001	4270449	4271240	1.7e-06	Bv1_003940_hkxg	2607	2	75,16,	0,775	2.95	Exon (Bv1_003940_hkxg.t1/Bv1_003940_hkxg, exon 3 of 5)
Bvchr1.sca001	4273972	4274092	1e-06	Bv1_003940_hkxg	6130	1	120,	0	6.19	3' UTR
Bvchr1.sca001	4328045	4328430	4e-33	Bv1_004010_pkxn	-1351	1	385,	0	6.37	3' UTR
Bvchr1.sca001	4425757	4425875	2.2e-06	Bv1_004070_xhsz	-3586	1	118,	0	2.52	3' UTR
Bvchr1.sca001	4432670	4432731	0.0066	Bv1_004070_xhsz	3209	1	61,	0	1.67	3' UTR
Bvchr1.sca001	4445823	4446211	1e-191	Bv1_004090_exom	-3496	1	388,	0	7.67	3' UTR
Bvchr1.sca001	4456369	4459003	1e-171	Bv1_004100_zunn	-204	2	315,42,	0,2592	13.3	3' UTR
Bvchr1.sca001	4465662	4466022	0	Bv1_004110_eiyp	-1395	1	360,	0	21.4	3' UTR
Bvchr1.sca001	4470011	4470251	1e-106	Bv1_004120_ydqo	-1156	1	240,	0	4.48	3' UTR
Bvchr1.sca001	4477002	4477271	1e-85	Bv1_004130_pecd	-446	1	269,	0	7.09	3' UTR
Bvchr1.sca001	4480391	4480451	0.0079	Bv1_004140_ayfy	-1216	1	60,	0	2.79	3' UTR
Bvchr1.sca001	4488606	4492401	0	Bv1_004150_qicq	-4816	5	62,117,72,66,370,	0,1541,2804,2959,3425	84.1	3' UTR
Bvchr1.sca001	4500821	4501061	1e-127	Bv1_004150_qicq	3604	1	240,	0	3.54	3' UTR
Bvchr1.sca001	4510761	4510939	3.2e-43	Bv1_004170_dtzu	-408	1	178,	0	1.91	3' UTR
Bvchr1.sca001	4512983	4513102	2e-09	Bv1_004180_unnj	796	1	119,	0	3.65	3' UTR
Bvchr1.sca001	4523611	4523965	0	Bv1_004190_pnzx	6944	1	354,	0	26	3' UTR
Bvchr1.sca001	4561711	4561891	6.3e-15	Bv1_004220_agum	1764	1	180,	0	2.61	3' UTR
Bvchr1.sca001	4576132	4576253	6.3e-40	Bv1_004230_gajk	6875	1	121,	0	2.48	3' UTR
Bvchr1.sca001	4676824	4676884	0.0034	Bv1_004320_ujog	5787	1	60,	0	2.25	3' UTR
Bvchr1.sca001	4706771	4708458	0.00024	Bv1_004340_twtp	-2299	2	2,176,	0,1511	2.22	3' UTR
Bvchr1.sca001	4708575	4708724	2.3e-05	Bv1_004340_twtp	-2033	1	149,	0	19.1	3' UTR
Bvchr1.sca001	4718549	4719029	1e-202	Bv1_004340_twtp	7792	1	480,	0	18	3' UTR
Bvchr1.sca001	4719298	4719419	7.6e-07	Bv1_004340_twtp	8541	1	121,	0	24.4	3' UTR
Bvchr1.sca001	4742466	4743030	1e-152	Bv1_004370_puyn	4749	1	564,	0	9.75	3' UTR
Bvchr1.sca001	4762465	4762674	1.9e-10	Bv1_004390_xiqq	4378	1	209,	0	37.2	3' UTR
Bvchr1.sca001	4783031	4783240	2e-16	Bv1_004400_cioy	5535	1	209,	0	3.58	3' UTR
Bvchr1.sca001	4800007	4800306	1e-221	Bv1_004410_iamy	5081	1	299,	0	10.3	3' UTR
Bvchr1.sca001	4834321	4834440	3e-06	Bv1_004440_nzwt	2295	1	119,	0	4.6	3' UTR
Bvchr1.sca001	4846894	4847160	1e-232	Bv1_004470_uddn	-1686	1	266,	0	5.69	3' UTR
Bvchr1.sca001	4852657	4852868	0.00018	Bv1_004480_nwto	-1998	1	211,	0	2.46	3' UTR
Bvchr1.sca001	4853196	4853376	3.2e-10	Bv1_004480_nwto	-1490	1	180,	0	6.22	3' UTR
Bvchr1.sca001	4943853	4946687	0	Bv1_004530_keog	3430	2	54,303,	0,2531	13.1	3' UTR
Bvchr1.sca001	5082180	5082271	3.9e-09	Bv1_004650_scxk	-5462	1	91,	0	2.16	3' UTR
Bvchr1.sca001	5103067	5103487	0	Bv1_004660_htss	-1246	1	420,	0	21.8	3' UTR
Bvchr1.sca001	5106090	5106208	8.7e-05	Bv1_004660_htss	1357	1	118,	0	17	3' UTR
Bvchr1.sca001	5157391	5157658	2.8e-09	Bv1_004730_qnjn	-608	1	267,	0	5.84	3' UTR
Bvchr1.sca001	5171255	5171555	1e-236	Bv1_004730_qnjn	6879	1	300,	0	19.6	3' UTR
Bvchr1.sca001	5191903	5192368	6.3e-15	Bv1_004750_awgu	9837	4	2,49,69,30,	0,134,264,435	2.75	Exon (Bv1_004750_awgu.t1/Bv1_004750_awgu, exon 14 of 34)
Bvchr1.sca001	5202992	5204599	0	Bv1_004760_yexk	-1507	5	32,102,49,69,376,	0,706,942,1059,1231	96.7	3' UTR
Bvchr1.sca001	5214614	5215162	5e-80	Bv1_004770_yqhk	-2384	2	22,423,	0,125	28.7	3' UTR
Bvchr1.sca001	5220256	5220583	1e-177	Bv1_004770_yqhk	2710	1	327,	0	10.3	3' UTR
Bvchr1.sca001	5243920	5244187	6.3e-23	Bv1_004820_qqpi	3074	1	267,	0	3.78	3' UTR
Bvchr1.sca001	5289637	5289757	0.00076	Bv1_004860_eusz	3766	1	120,	0	4.46	Exon (Bv1_004860_eusz.t1/Bv1_004860_eusz, exon 6 of 6)
Bvchr1.sca001	5289816	5290025	0.00027	Bv1_004860_eusz	3945	1	209,	0	5.57	3' UTR
Bvchr1.sca001	5474468	5477711	1e-292	Bv1_005000_xqfu	-556	4	1,107,64,215,	0,1005,1983,3028	21.9	3' UTR
Bvchr1.sca001	5521560	5521974	0	Bv1_005060_wsok	-2173	1	414,	0	24.1	3' UTR
Bvchr1.sca001	5546051	5546380	1e-257	Bv1_005090_azdy	-7907	1	329,	0	28.5	3' UTR
Bvchr1.sca001	5564521	5565061	0	Bv1_005090_azdy	10234	1	540,	0	49.4	3' UTR
Bvchr1.sca001	5687665	5688144	0	Bv1_005170_piut	6215	1	479,	0	46.3	3' UTR
Bvchr1.sca001	5729779	5751753	0	Bv1_005230_jshn	0	3	56,158,236,	0,19006,21738	44.2	3' UTR
Bvchr1.sca001	5761226	5761434	4.3e-05	Bv1_005250_sofu	206	1	208,	0	3.57	3' UTR
Bvchr1.sca001	5761493	5762443	1e-25	Bv1_005250_sofu	473	2	229,275,	0,675	42.5	3' UTR
Bvchr1.sca001	5796861	5800837	7.9e-47	Bv1_005290_keot	741	2	48,273,	0,3703	9.2	3' UTR
Bvchr1.sca001	5860583	5861024	0	Bv1_005340_igmi	-5516	1	441,	0	22.5	3' UTR
Bvchr1.sca001	5875892	5876102	9.1e-08	Bv1_005360_zexj	-3708	1	210,	0	3.18	3' UTR
Bvchr1.sca001	5886921	5887130	2.5e-11	Bv1_005370_jowg	-3320	1	209,	0	2.55	3' UTR
Bvchr1.sca001	5903413	5903741	6.3e-28	Bv1_005380_uwpa	-1469	1	328,	0	37.2	3' UTR
Bvchr1.sca001	5909698	5910500	0	Bv1_005380_uwpa	4488	2	58,505,	0,297	11.8	3' UTR
Bvchr1.sca001	5927249	5927544	0	Bv1_005400_hpfh	-166	1	295,	0	3.92	3' UTR
Bvchr1.sca001	5943113	5943264	3.1e-09	Bv1_005420_eaoi	-1276	1	151,	0	3.76	3' UTR
Bvchr1.sca001	5953844	5954023	2.5e-10	Bv1_005440_xqwr	-4954	1	179,	0	30.8	3' UTR
Bvchr1.sca001	5972853	5973701	0	Bv1_005450_ufji	-3786	3	21,107,263,	0,376,585	31.6	3' UTR
Bvchr1.sca001	5983883	5984121	1.3e-49	Bv1_005460_naex	-2586	1	238,	0	6.37	3' UTR
Bvchr1.sca001	6037564	6038134	0	Bv1_005480_gweg	33747	1	570,	0	83.5	3' UTR
Bvchr1.sca001	6187694	6188763	0	Bv1_005600_asku	8685	3	128,95,465,	0,393,604	86.1	3' UTR
Bvchr1.sca001	6207126	6207604	1e-205	Bv1_005620_cxoq	2247	1	478,	0	26.1	3' UTR
Bvchr1.sca001	6262872	6263465	0	Bv1_005660_fmrp	6737	1	593,	0	14.1	3' UTR
Bvchr1.sca001	6274568	6274628	0.0079	Bv1_005680_zuhx	-87	1	60,	0	3.54	3' UTR
Bvchr1.sca001	6348139	6348842	0	Bv1_005710_duwo	-2573	2	23,601,	0,102	21.3	3' UTR
Bvchr1.sca001	6356596	6358189	0	Bv1_005710_duwo	5181	2	6,588,	0,1005	11.6	3' UTR
Bvchr1.sca001	6369923	6370249	6.3e-15	Bv1_005730_mytr	4048	1	326,	0	6.78	3' UTR
Bvchr1.sca001	6385097	6385531	0	Bv1_005760_jnru	2052	2	18,219,	0,215	7.1	3' UTR
Bvchr1.sca001	6398772	6399097	1.3e-24	Bv1_005790_uffe	-2938	1	325,	0	20.7	3' UTR
Bvchr1.sca001	6405840	6406319	1e-110	Bv1_005800_dyxj	-856	1	479,	0	12.3	3' UTR
Bvchr1.sca001	6407655	6410164	0	Bv1_005800_dyxj	480	2	32,289,	0,2220	14.4	3' UTR
Bvchr1.sca001	6423915	6424274	0	Bv1_005820_ctqz	-2007	1	359,	0	13.2	3' UTR
Bvchr1.sca001	6431410	6431586	2e-28	Bv1_005820_ctqz	5129	1	176,	0	6.94	3' UTR
Bvchr1.sca001	6446648	6446945	1e-210	Bv1_005840_jkqr	7757	1	297,	0	18.6	3' UTR
Bvchr1.sca001	6572894	6573195	1e-129	Bv1_005950_ctoy	1593	1	301,	0	23.7	3' UTR
Bvchr1.sca001	6654501	6655261	0	Bv1_006040_uihe	2878	2	34,651,	0,109	51.9	3' UTR
Bvchr1.sca001	6663566	6663984	0	Bv1_006060_daft	-2959	1	418,	0	39	3' UTR
Bvchr1.sca001	6670639	6670998	5e-36	Bv1_006070_mkkq	-2365	1	359,	0	7.96	3' UTR
Bvchr1.sca001	6688907	6689117	5.9e-08	Bv1_006080_pync	-826	1	210,	0	3.18	3' UTR
Bvchr1.sca001	6694766	6694887	1.6e-14	Bv1_006080_pync	4823	1	121,	0	2.48	3' UTR
Bvchr1.sca001	6712824	6713005	3.2e-14	Bv1_006100_aaqf	4751	1	181,	0	1.94	3' UTR
Bvchr1.sca001	6732862	6733250	1e-122	Bv1_006120_oaxr	5529	1	388,	0	11.9	3' UTR
Bvchr1.sca001	6760747	6760807	3.7e-06	Bv1_006160_dntd	2854	1	60,	0	2.38	3' UTR
Bvchr1.sca001	6782576	6783207	0	Bv1_006190_tmni	3538	1	631,	0	5.79	3' UTR
Bvchr1.sca001	6795616	6795707	0.0013	Bv1_006210_cpwk	3268	1	91,	0	4.78	3' UTR
Bvchr1.sca001	6803131	6803952	0	Bv1_006220_fmmg	233	1	821,	0	89.2	3' UTR
Bvchr1.sca001	6900196	6900467	1e-46	Bv1_006300_mwaa	5668	1	271,	0	3.7	3' UTR
Bvchr1.sca001	6966724	6967204	0	Bv1_006320_egdw	10545	1	480,	0	38.3	3' UTR
Bvchr1.sca001	6985248	6986478	0	Bv1_006350_hdmy	5309	2	83,510,	0,720	17.8	3' UTR
Bvchr1.sca001	7028658	7029013	1.6e-78	Bv1_006410_cxzg	4069	1	355,	0	7.51	3' UTR
Bvchr1.sca001	7044147	7044799	1e-279	Bv1_006430_wnxf	4988	1	652,	0	17.1	3' UTR
Bvchr1.sca001	7095835	7096313	0	Bv1_006450_xkmw	7046	1	478,	0	25.2	3' UTR
Bvchr1.sca001	7146573	7147602	0	Bv1_006500_ooma	3281	2	61,356,	0,673	35.8	3' UTR
Bvchr1.sca001	7340825	7341275	0	Bv1_006610_fzga	1530	2	47,306,	0,144	14.9	3' UTR
Bvchr1.sca001	7380065	7380999	0	Bv1_006640_wuoe	-4116	2	95,524,	0,410	39.2	3' UTR
Bvchr1.sca001	7388399	7388519	2.5e-21	Bv1_006640_wuoe	3284	1	120,	0	4.13	3' UTR
Bvchr1.sca001	7444719	7444899	1.9e-09	Bv1_006690_gcmj	7944	1	180,	0	3.38	3' UTR
Bvchr1.sca001	7458302	7458623	3.2e-84	Bv1_006720_cukw	-1546	1	321,	0	8.62	3' UTR
Bvchr1.sca001	7467901	7467960	0.00085	Bv1_006720_cukw	7732	1	59,	0	1.9	3' UTR
Bvchr1.sca001	7490000	7490270	1e-112	Bv1_006750_ogru	-2149	1	270,	0	4.99	3' UTR
Bvchr1.sca001	7506345	7506761	1e-157	Bv1_006770_zgoh	-3168	1	416,	0	13.9	3' UTR
Bvchr1.sca001	7522720	7522901	7.8e-07	Bv1_006780_fjsy	5511	1	181,	0	5	3' UTR
Bvchr1.sca001	7567675	7567763	6.3e-33	Bv1_006830_unuu	2486	1	88,	0	1.52	3' UTR
Bvchr1.sca001	7581836	7582254	0	Bv1_006840_orsp	8137	1	418,	0	9.83	3' UTR
Bvchr1.sca001	7607636	7608023	1e-109	Bv1_006870_awct	4037	1	387,	0	13.3	3' UTR
Bvchr1.sca001	7626184	7626506	7.9e-36	Bv1_006900_adqt	2072	1	322,	0	6.23	3' UTR
Bvchr1.sca001	7682565	7682834	4e-62	Bv1_006930_zrye	3473	1	269,	0	10.2	3' UTR
Bvchr1.sca001	7763785	7764202	1e-229	Bv1_007000_kfwm	9383	1	417,	0	12.4	3' UTR
Bvchr1.sca001	7784188	7784484	1e-16	Bv1_007010_hamj	6666	1	296,	0	10.3	3' UTR
Bvchr1.sca001	7799442	7800760	0	Bv1_007020_dupw	4786	3	29,56,301,	0,694,1017	12.2	3' UTR
Bvchr1.sca001	7813353	7813473	1.9e-07	Bv1_007030_ymaw	7557	1	120,	0	26.5	3' UTR
Bvchr1.sca001	7833298	7833773	1e-170	Bv1_007050_hcwn	3142	2	33,351,	0,124	23.4	3' UTR
Bvchr1.sca001	7890853	7891034	5e-16	Bv1_007080_jsgc	14357	1	181,	0	6.72	3' UTR
Bvchr1.sca001	7955305	7955515	7.9e-51	Bv1_007110_kmky	4709	1	210,	0	9.46	3' UTR
Bvchr1.sca001	8047658	8047718	0.00083	Bv1_007180_tpth	-1385	1	60,	0	6.01	3' UTR
Bvchr1.sca001	8051627	8051977	0	Bv1_007180_tpth	2524	1	350,	0	8.34	3' UTR
Bvchr1.sca001	8134135	8134282	3.2e-17	Bv1_007250_fnwu	1302	1	147,	0	11.7	3' UTR
Bvchr1.sca001	8134128	8134367	4e-34	Bv1_007250_fnwu	1295	1	239,	0	10.3	3' UTR
Bvchr1.sca001	8163761	8164146	1e-233	Bv1_007270_garq	-5786	1	385,	0	14.5	3' UTR
Bvchr1.sca001	8174669	8175057	2e-90	Bv1_007280_ypqi	-1525	1	388,	0	12.4	3' UTR
Bvchr1.sca001	26123	26543	0	Bv1_000020_uojq	4168	1	420,	0	22.6	3' UTR
Bvchr1.sca001	148462	148642	3.2e-16	Bv1_000120_fdjg	2399	1	180,	0	3.44	3' UTR
Bvchr1.sca001	154256	154791	1e-227	Bv1_000120_fdjg	-3930	1	535,	0	35	3' UTR
Bvchr1.sca001	159306	159811	1e-177	Bv1_000130_mcgx	0	1	505,	0	7.9	3' UTR
Bvchr1.sca001	159406	159766	1e-159	Bv1_000130_mcgx	405	1	360,	0	7.12	3' UTR
Bvchr1.sca001	165436	165584	1.6e-14	Bv1_000140_amqi	-373	1	148,	0	5.2	3' UTR
Bvchr1.sca001	192939	193266	7.9e-42	Bv1_000200_iemq	5555	1	327,	0	7.08	3' UTR
Bvchr1.sca001	245452	245809	3.2e-52	Bv1_000260_ourr	6232	1	357,	0	19.1	3' UTR
Bvchr1.sca001	374962	375137	1.6e-11	Bv1_000340_ezio	1524	1	175,	0	2.63	3' UTR
Bvchr1.sca001	384601	385346	0	Bv1_000340_ezio	-8860	2	513,18,	0,727	27.3	3' UTR
Bvchr1.sca001	418590	418741	3.2e-63	Bv1_000370_tgrr	7016	1	151,	0	2.45	3' UTR
Bvchr1.sca001	455261	455798	0	Bv1_000390_ptxm	5685	1	537,	0	7.27	3' UTR
Bvchr1.sca001	460957	465981	0	Bv1_000390_ptxm	-5035	2	13,407,	0,4617	22.1	3' UTR
Bvchr1.sca001	497438	497850	0	Bv1_000430_twmo	4248	1	412,	0	16.5	3' UTR
Bvchr1.sca001	504967	505238	3.2e-94	Bv1_000430_twmo	-3552	1	271,	0	6.25	3' UTR
Bvchr1.sca001	543270	543567	2.5e-18	Bv1_000470_gnit	5057	1	297,	0	4.87	3' UTR
Bvchr1.sca001	550114	550384	6.3e-49	Bv1_000470_gnit	-2057	1	270,	0	3.04	3' UTR
Bvchr1.sca001	655452	655691	3.9e-07	Bv1_000580_zjoi	5635	1	239,	0	4.25	3' UTR
Bvchr1.sca001	729116	729446	5e-16	Bv1_000670_ftcz	6285	1	330,	0	4.08	3' UTR
Bvchr1.sca001	947054	947354	2e-44	Bv1_000840_pchj	-4255	1	300,	0	5.56	3' UTR
Bvchr1.sca001	958674	959781	5e-20	Bv1_000860_kkwz	5155	2	324,91,	0,1016	13.8	3' UTR
Bvchr1.sca001	967911	968328	1e-193	Bv1_000870_grrg	-629	1	417,	0	11.3	3' UTR
Bvchr1.sca001	1014071	1014488	0	Bv1_000960_awoq	6748	1	417,	0	35.7	3' UTR
Bvchr1.sca001	1173646	1173941	5e-09	Bv1_001040_xizw	-2900	1	295,	0	24.4	3' UTR
Bvchr1.sca001	1186394	1186661	1e-172	Bv1_001070_xpyp	3077	1	267,	0	15.7	3' UTR
Bvchr1.sca001	1190173	1191918	0	Bv1_001070_xpyp	-2447	2	441,97,	0,1648	27.4	3' UTR
Bvchr1.sca001	1209760	1209910	9.5e-05	Bv1_001100_jirh	-1799	1	150,	0	1.89	3' UTR
Bvchr1.sca001	1294875	1295113	5e-23	Bv1_001150_ofhp	4738	1	238,	0	2.19	3' UTR
Bvchr1.sca001	1300542	1301484	4e-14	Bv1_001150_ofhp	-1871	2	217,112,	0,830	19.1	3' UTR
Bvchr1.sca001	1303761	1304504	0	Bv1_001160_hqtc	-1441	2	474,62,	0,681	36.7	3' UTR
Bvchr1.sca001	1315856	1316063	1.6e-25	Bv1_001170_ugji	-1000	1	207,	0	3.77	3' UTR
Bvchr1.sca001	1341350	1341639	1e-281	Bv1_001210_guzj	2863	1	289,	0	3	3' UTR
Bvchr1.sca001	1430893	1431253	1e-174	Bv1_001310_nkgu	16526	1	360,	0	24.8	3' UTR
Bvchr1.sca001	1460343	1460728	0	Bv1_001330_mfwa	-1349	1	385,	0	9.5	3' UTR
Bvchr1.sca001	1500038	1500188	7.9e-31	Bv1_001410_osza	4451	1	150,	0	3.43	3' UTR
Bvchr1.sca001	1513474	1513833	2e-41	Bv1_001420_jfuq	8535	1	359,	0	7.25	3' UTR
Bvchr1.sca001	1576975	1577065	0.00098	Bv1_001470_scmx	3395	1	90,	0	3.64	3' UTR
Bvchr1.sca001	1598876	1599201	1e-138	Bv1_001490_cedf	-4191	1	325,	0	8.36	3' UTR
Bvchr1.sca001	1607543	1608455	0	Bv1_001500_zhap	-2525	2	377,13,	0,899	29	3' UTR
Bvchr1.sca001	1616722	1617080	0	Bv1_001510_answ	-1820	1	358,	0	20.5	3' UTR
Bvchr1.sca001	1700915	1701664	1e-160	Bv1_001590_adjx	4165	2	297,62,	0,687	12.5	3' UTR
Bvchr1.sca001	1727594	1727800	1.3e-16	Bv1_001610_mupk	586	1	206,	0	2.53	3' UTR
Bvchr1.sca001	1854262	1855233	1e-201	Bv1_001720_oyuy	12117	3	432,48,56,	0,791,915	21.2	3' UTR
Bvchr1.sca001	1907902	1909244	4e-85	Bv1_001760_owzx	-6004	2	262,38,	0,1304	28.8	3' UTR
Bvchr1.sca001	1951772	1952065	5e-78	Bv1_001790_rprr	3368	1	293,	0	9.44	3' UTR
Bvchr1.sca001	1961874	1964297	0	Bv1_001810_sads	3396	2	245,139,	0,2284	9.01	3' UTR
Bvchr1.sca001	2093927	2094376	0	Bv1_001980_txmr	14481	1	449,	0	19.9	3' UTR
Bvchr1.sca001	2240433	2240583	5.2e-09	Bv1_002100_xpwe	6395	1	150,	0	2.85	3' UTR
Bvchr1.sca001	2260943	2261184	1.4e-06	Bv1_002110_neis	-3272	1	241,	0	2.16	3' UTR
Bvchr1.sca001	2299897	2300290	0	Bv1_002180_rrwi	1815	2	248,49,	0,344	3.05	3' UTR
Bvchr1.sca001	2303817	2304700	1e-176	Bv1_002180_rrwi	-2988	2	331,25,	0,858	25.6	3' UTR
Bvchr1.sca001	2466431	2466640	6.5e-10	Bv1_002320_rzqd	6271	1	209,	0	4.78	3' UTR
Bvchr1.sca001	2509335	2509719	1e-216	Bv1_002370_giok	8357	1	384,	0	14.4	3' UTR
Bvchr1.sca001	2568457	2568724	1e-32	Bv1_002410_eufs	4575	1	267,	0	2.84	3' UTR
Bvchr1.sca001	2599320	2600454	0	Bv1_002430_yidu	12824	2	498,41,	0,1093	32.8	3' UTR
Bvchr1.sca001	2804210	2804473	0	Bv1_002520_txed	3325	1	263,	0	5.38	3' UTR
Bvchr1.sca001	2834449	2834774	1e-28	Bv1_002540_sqcd	-2299	1	325,	0	6.84	3' UTR
Bvchr1.sca001	2918770	2918980	5e-37	Bv1_002620_mczy	5441	1	210,	0	2.59	3' UTR
Bvchr1.sca001	2942306	2942481	1e-15	Bv1_002650_nkrz	1355	1	175,	0	4.63	3' UTR
Bvchr1.sca001	2947626	2948014	1e-173	Bv1_002650_nkrz	-4353	1	388,	0	8.89	3' UTR
Bvchr1.sca001	3069303	3069966	0	Bv1_002750_jxsh	8800	2	337,22,	0,641	9.49	3' UTR
Bvchr1.sca001	3089052	3089373	1.3e-14	Bv1_002780_irnk	0	1	321,	0	10.1	5' UTR
Bvchr1.sca001	3155783	3155992	1.3e-14	Bv1_002860_ohne	6930	1	209,	0	5.43	3' UTR
Bvchr1.sca001	3181333	3181720	1e-111	Bv1_002870_gygs	-557	1	387,	0	37.2	3' UTR
Bvchr1.sca001	3304366	3311814	8.1e-07	Bv1_002940_ksok	12139	2	144,6,	0,7442	1.89	3' UTR
Bvchr1.sca001	3380940	3381265	1e-144	Bv1_003030_ejss	-3380	1	325,	0	9.71	3' UTR
Bvchr1.sca001	3388039	3388099	0.00012	Bv1_003040_rakg	-1504	1	60,	0	9.55	3' UTR
Bvchr1.sca001	3427618	3428128	6.3e-58	Bv1_003100_eozj	15154	2	351,10,	0,500	18	3' UTR
Bvchr1.sca001	3454177	3454447	1.1e-08	Bv1_003120_sraz	0	1	270,	0	12.2	3' UTR
Bvchr1.sca001	3482773	3482982	1e-103	Bv1_003170_mhyy	3249	1	209,	0	2.12	3' UTR
Bvchr1.sca001	3532891	3534365	0	Bv1_003250_czog	-3393	3	373,90,11,	0,547,1463	63.5	3' UTR
Bvchr1.sca001	3565894	3566606	0	Bv1_003290_jfmn	6723	2	488,107,	0,605	38.5	3' UTR
Bvchr1.sca001	3571546	3572112	2.5e-58	Bv1_003290_jfmn	1071	1	566,	0	6.62	Exon (Bv1_003290_jfmn.t1/Bv1_003290_jfmn, exon 1 of 10)
Bvchr1.sca001	3573822	3574122	1e-175	Bv1_003290_jfmn	-1505	1	300,	0	13.6	3' UTR
Bvchr1.sca001	3759388	3759477	3.3e-06	Bv1_003460_pfda	2988	1	89,	0	2.58	3' UTR
Bvchr1.sca001	3765703	3765973	1e-131	Bv1_003460_pfda	-3597	1	270,	0	10.4	3' UTR
Bvchr1.sca001	3784380	3784648	2.5e-52	Bv1_003480_crxn	-3492	1	268,	0	3.18	3' UTR
Bvchr1.sca001	3840151	3840355	7.9e-17	Bv1_003510_xxdf	3255	1	204,	0	3.56	3' UTR
Bvchr1.sca001	3865511	3865866	0	Bv1_003540_zeaf	0	1	355,	0	25.7	3' UTR
Bvchr1.sca001	3892634	3895972	1e-208	Bv1_003560_srxo	8392	3	412,59,121,	0,2903,3217	30.2	3' UTR
Bvchr1.sca001	3935875	3936254	0	Bv1_003580_zgio	4445	1	379,	0	8.52	3' UTR
Bvchr1.sca001	3942795	3942945	3.5e-08	Bv1_003580_zgio	-2625	1	150,	0	2.1	3' UTR
Bvchr1.sca001	3964751	3964961	6.3e-24	Bv1_003620_emnh	4809	1	210,	0	5.08	3' UTR
Bvchr1.sca001	3977904	3978474	0	Bv1_003640_tkfj	5026	1	570,	0	35.5	3' UTR
Bvchr1.sca001	4022885	4023120	0	Bv1_003700_qagh	1405	1	235,	0	4.12	3' UTR
Bvchr1.sca001	4029875	4030113	6.3e-75	Bv1_003710_pzdo	4675	1	238,	0	2.8	3' UTR
Bvchr1.sca001	4036619	4036859	6.3e-16	Bv1_003710_pzdo	-2309	1	240,	0	11.3	3' UTR
Bvchr1.sca001	4116537	4116688	0.00042	Bv1_003770_dufx	-4771	1	151,	0	4.25	3' UTR
Bvchr1.sca001	4130772	4131282	0	Bv1_003780_zfyk	-8285	1	510,	0	19.3	3' UTR
Bvchr1.sca001	4147573	4147842	1.6e-12	Bv1_003810_jaej	5004	1	269,	0	12.2	3' UTR
Bvchr1.sca001	4154382	4154681	1e-119	Bv1_003810_jaej	-2104	1	299,	0	4.58	3' UTR
Bvchr1.sca001	4166084	4166291	1e-11	Bv1_003830_xsti	4023	1	207,	0	4.78	3' UTR
Bvchr1.sca001	4191642	4191732	2.1e-08	Bv1_003850_jyhg	1115	1	90,	0	2.22	3' UTR
Bvchr1.sca001	4243732	4244000	1e-166	Bv1_003910_jemf	2435	1	268,	0	3.89	3' UTR
Bvchr1.sca001	4274914	4275125	2.5e-22	Bv1_003950_hwof	2703	1	211,	0	2.84	3' UTR
Bvchr1.sca001	4285809	4285985	1.3e-23	Bv1_003960_dren	6467	1	176,	0	2.45	3' UTR
Bvchr1.sca001	4295327	4295589	1e-186	Bv1_003970_izkj	2599	1	262,	0	5.62	3' UTR
Bvchr1.sca001	4311596	4312012	0	Bv1_003980_zfhn	-8086	1	416,	0	35.8	3' UTR
Bvchr1.sca001	4405465	4405940	3.2e-99	Bv1_004050_rawf	3491	1	475,	0	3.32	3' UTR
Bvchr1.sca001	4538437	4538765	1e-129	Bv1_004200_hiix	7265	1	328,	0	11.8	3' UTR
Bvchr1.sca001	4577052	4577471	0	Bv1_004240_girp	17900	1	419,	0	28.6	3' UTR
Bvchr1.sca001	4638027	4638385	5e-79	Bv1_004300_sauf	6635	1	358,	0	27.6	3' UTR
Bvchr1.sca001	4657998	4658378	0	Bv1_004310_ouaa	2474	1	380,	0	28.5	3' UTR
Bvchr1.sca001	4720157	4720367	2.8e-08	Bv1_004350_wtoo	4305	1	210,	0	12.7	3' UTR
Bvchr1.sca001	4800726	4801087	1e-276	Bv1_004420_zgfa	15195	1	361,	0	14	3' UTR
Bvchr1.sca001	4820839	4821279	1e-88	Bv1_004420_zgfa	-5358	2	260,6,	0,434	8.64	3' UTR
Bvchr1.sca001	4834666	4836696	0	Bv1_004450_duri	4235	6	298,77,63,80,70,66,	0,436,657,827,1145,1964	18.7	3' UTR
Bvchr1.sca001	4859953	4860430	0	Bv1_004490_tyfq	9248	1	477,	0	26.7	3' UTR
Bvchr1.sca001	4932806	4933630	0	Bv1_004520_shpz	3445	2	299,25,	0,799	10.6	3' UTR
Bvchr1.sca001	4947208	4947855	1e-242	Bv1_004520_shpz	-11604	2	27,450,	0,197	19.6	3' UTR
Bvchr1.sca001	4963320	4963736	1e-180	Bv1_004540_jgcq	-508	1	416,	0	7.42	3' UTR
Bvchr1.sca001	4981143	4981872	1e-103	Bv1_004560_yjfk	6405	2	409,9,	0,720	19.5	3' UTR
Bvchr1.sca001	4994043	4994372	1.6e-26	Bv1_004570_oxzh	5475	1	329,	0	13.8	3' UTR
Bvchr1.sca001	5003352	5003501	0.00044	Bv1_004570_oxzh	-1983	1	149,	0	4.03	3' UTR
Bvchr1.sca001	5172077	5172438	4e-78	Bv1_004740_jpfc	5364	1	361,	0	10.7	3' UTR
Bvchr1.sca001	5221712	5221918	1.9e-05	Bv1_004780_ften	4949	1	206,	0	3.4	3' UTR
Bvchr1.sca001	5236247	5236511	1e-176	Bv1_004800_nafi	-2630	1	264,	0	6.55	3' UTR
Bvchr1.sca001	5245246	5247290	0	Bv1_004810_ikds	-8349	3	683,99,50,	0,1636,1994	17.2	3' UTR
Bvchr1.sca001	5258526	5258913	0	Bv1_004830_jtmy	-1702	1	387,	0	10.5	3' UTR
Bvchr1.sca001	5335661	5335991	1.6e-60	Bv1_004900_ayrd	5595	1	330,	0	24.1	3' UTR
Bvchr1.sca001	5368592	5368831	1.5e-09	Bv1_004910_onte	3714	1	239,	0	18	3' UTR
Bvchr1.sca001	5418120	5418388	1.6e-31	Bv1_004940_wtws	4406	1	268,	0	4.2	3' UTR
Bvchr1.sca001	5439868	5440222	0	Bv1_004960_isam	4288	1	354,	0	11.6	3' UTR
Bvchr1.sca001	5449659	5449778	0.00063	Bv1_004970_kemp	2303	1	119,	0	13.8	3' UTR
Bvchr1.sca001	5452064	5452305	7.9e-35	Bv1_004970_kemp	-343	1	241,	0	6.37	3' UTR
Bvchr1.sca001	5688350	5689209	0	Bv1_005180_ysgz	6155	2	668,78,	0,781	43.9	3' UTR
Bvchr1.sca001	5736422	5736877	1.6e-09	Bv1_005230_jshn	1213	2	226,134,	0,321	5.22	3' UTR
Bvchr1.sca001	5782220	5782489	5e-72	Bv1_005270_xttu	-3004	1	269,	0	4.23	3' UTR
Bvchr1.sca001	5800768	5802572	6.3e-85	Bv1_005300_xhke	8877	4	40,196,161,83,	0,1132,1445,1721	4.41	3' UTR
Bvchr1.sca001	5812408	5812736	4e-14	Bv1_005310_kqfu	1367	1	328,	0	27.1	3' UTR
Bvchr1.sca001	5837957	5838288	0	Bv1_005320_xngr	11438	1	331,	0	12.2	3' UTR
Bvchr1.sca001	5877950	5878266	0	Bv1_005350_tmun	865	1	316,	0	6.03	3' UTR
Bvchr1.sca001	5992097	5997531	0	Bv1_005470_fkzq	8835	2	379,99,	0,5335	11.8	3' UTR
Bvchr1.sca001	6039647	6039884	3.2e-32	Bv1_005490_zgmm	7485	1	237,	0	4.87	3' UTR
Bvchr1.sca001	6048894	6049133	4.2e-10	Bv1_005490_zgmm	-2001	1	239,	0	3.27	3' UTR
Bvchr1.sca001	6072770	6074695	0	Bv1_005520_hqts	-5983	4	554,54,106,4,	0,636,1608,1921	70.3	3' UTR
Bvchr1.sca001	6115850	6116240	0	Bv1_005580_xkqq	-8146	1	390,	0	19.1	3' UTR
Bvchr1.sca001	6195017	6195223	2.8e-10	Bv1_005610_hzzd	997	1	206,	0	2.09	3' UTR
Bvchr1.sca001	6370265	6370533	1e-109	Bv1_005740_fmrt	2575	1	268,	0	15.2	3' UTR
Bvchr1.sca001	6374433	6374607	1.5e-05	Bv1_005740_fmrt	-1767	1	174,	0	2.27	3' UTR
Bvchr1.sca001	6385985	6386345	1e-136	Bv1_005770_wski	6665	1	360,	0	11.4	3' UTR
Bvchr1.sca001	6446971	6447239	1.6e-16	Bv1_005850_toej	3995	1	268,	0	5.36	3' UTR
Bvchr1.sca001	6458352	6460936	0	Bv1_005850_toej	-9970	5	368,75,57,177,9,	0,459,2028,2325,2575	38.2	3' UTR
Bvchr1.sca001	6477972	6479503	0	Bv1_005870_ipmu	-5377	2	395,55,	0,1476	40.7	3' UTR
Bvchr1.sca001	6544205	6545383	2.5e-44	Bv1_005910_mdsd	-3087	2	158,352,	0,826	8.19	3' UTR
Bvchr1.sca001	6552181	6552594	0	Bv1_005920_wtzi	-2798	1	413,	0	23.6	3' UTR
Bvchr1.sca001	6578020	6579877	0	Bv1_005960_gkuq	8358	2	494,72,	0,1785	79.3	3' UTR
Bvchr1.sca001	6609040	6609130	1.3e-05	Bv1_005990_cckk	628	1	90,	0	8.49	5' UTR
Bvchr1.sca001	6610109	6610350	7.9e-21	Bv1_005990_cckk	-682	1	241,	0	3.64	3' UTR
Bvchr1.sca001	6612233	6612470	4e-24	Bv1_006000_fsif	-922	1	237,	0	3.06	3' UTR
Bvchr1.sca001	6618479	6618810	1.6e-54	Bv1_006010_wkoi	-3422	1	331,	0	24.7	3' UTR
Bvchr1.sca001	6694943	6695237	1e-160	Bv1_006090_iyhr	2555	1	294,	0	87.6	3' UTR
Bvchr1.sca001	6733481	6733691	2e-12	Bv1_006130_hmjr	5807	1	210,	0	6.37	3' UTR
Bvchr1.sca001	6772983	6774450	1e-114	Bv1_006180_okio	5890	2	296,32,	0,1435	9.55	3' UTR
Bvchr1.sca001	6804488	6807448	0	Bv1_006230_prxe	4325	4	330,65,38,46,	0,2398,2600,2914	29.8	3' UTR
Bvchr1.sca001	6838178	6838329	6.3e-17	Bv1_006260_ohkz	-1296	1	151,	0	4.8	3' UTR
Bvchr1.sca001	6851359	6851713	1e-119	Bv1_006280_gdiw	3834	1	354,	0	78.5	3' UTR
Bvchr1.sca001	6967869	6968168	0	Bv1_006330_dnji	3195	1	299,	0	8.98	3' UTR
Bvchr1.sca001	6990552	6990698	8.7e-05	Bv1_006360_yjut	12752	1	146,	0	17	3' UTR
Bvchr1.sca001	7045596	7046035	0	Bv1_006440_cegg	5148	1	439,	0	22.1	3' UTR
Bvchr1.sca001	7098019	7099993	0	Bv1_006460_ongy	6215	3	389,78,101,	0,903,1873	13.8	3' UTR
Bvchr1.sca001	7112457	7112784	2.5e-13	Bv1_006470_ucuy	1780	1	327,	0	12.1	3' UTR
Bvchr1.sca001	7114712	7115247	1.3e-47	Bv1_006470_ucuy	-1010	2	319,9,	0,526	20.4	3' UTR
Bvchr1.sca001	7133432	7137936	1e-304	Bv1_006490_okkc	6875	6	331,92,112,76,148,7,	0,1795,2050,2239,2394,4497	54.3	3' UTR
Bvchr1.sca001	7151461	7151521	7.2e-08	Bv1_006510_rrmw	1066	1	60,	0	1.55	3' UTR
Bvchr1.sca001	7342211	7342421	6.3e-17	Bv1_006620_hsjp	6959	1	210,	0	3.36	3' UTR
Bvchr1.sca001	7408679	7409685	0	Bv1_006680_yzqk	13801	2	686,240,	0,766	77.8	3' UTR
Bvchr1.sca001	7467991	7469045	2.5e-50	Bv1_006730_huxu	1083	1	1054,	0	12.7	3' UTR
Bvchr1.sca001	7559350	7559615	5.1e-06	Bv1_006820_xczo	2964	2	158,23,	0,242	3.11	3' UTR
Bvchr1.sca001	7583742	7585128	0	Bv1_006850_zkez	3972	2	328,114,	0,1272	41.2	3' UTR
Bvchr1.sca001	7608769	7609155	1e-277	Bv1_006880_pfpg	5645	1	386,	0	11.1	3' UTR
Bvchr1.sca001	7685662	7685871	2.5e-14	Bv1_006940_paof	3715	1	209,	0	3.72	3' UTR
Bvchr1.sca001	7748485	7748574	2.5e-07	Bv1_006990_neip	3992	1	89,	0	3.59	3' UTR
Bvchr1.sca001	7839665	7840201	1.3e-69	Bv1_007060_zaxs	6426	1	536,	0	9.62	3' UTR
Bvchr1.sca001	7946013	7946187	2e-20	Bv1_007100_ytmz	608	1	174,	0	2.29	3' UTR
Bvchr1.sca001	8020017	8020190	1e-24	Bv1_007150_oxfa	1201	1	173,	0	1.67	3' UTR
Bvchr1.sca001	8120291	8120825	0	Bv1_007211z20	-2067	1	534,	0	29.9	3' UTR
Bvchr1.sca001	8193442	8194190	0	Bv1_007300_dzsw	11235	1	748,	0	55.6	3' UTR
Bvchr1.sca002	81227	81464	4e-16	Bv1_007420_jger	4701	1	237,	0	6.7	3' UTR
Bvchr1.sca002	189909	190179	0	Bv1_007480_zqgd	7716	1	270,	0	18.4	3' UTR
Bvchr1.sca002	347578	347847	1e-89	Bv1_007540_sqeh	4375	1	269,	0	7.8	3' UTR
Bvchr1.sca002	408355	408921	1e-239	Bv1_007560_tpqs	2483	2	10,429,	0,137	25.3	3' UTR
Bvchr1.sca002	431668	444671	0	Bv1_007590_tpxd	1526	3	255,109,325,	0,11544,12678	22.2	3' UTR
Bvchr1.sca002	499895	500316	1e-112	Bv1_007640_pnec	15063	2	7,323,	0,98	20.6	3' UTR
Bvchr1.sca002	550776	550894	7.9e-22	Bv1_007650_refr	1884	1	118,	0	3.7	3' UTR
Bvchr1.sca002	672049	672436	1e-170	Bv1_007690_idqy	3357	1	387,	0	18	3' UTR
Bvchr1.sca002	694638	694875	2e-34	Bv1_007720_uzgx	-1569	1	237,	0	4.49	3' UTR
Bvchr1.sca002	733779	736528	0	Bv1_007740_rjks	9495	5	64,88,61,74,394,	0,383,573,757,2355	60.2	3' UTR
Bvchr1.sca002	858376	858585	0	Bv1_007780_dndf	4752	1	209,	0	2.17	3' UTR
Bvchr1.sca002	901106	901226	2.5e-11	Bv1_007810_gqek	1515	1	120,	0	2.48	3' UTR
Bvchr1.sca002	950884	951061	2.5e-24	Bv1_007860_hzsz	3403	1	177,	0	3	3' UTR
Bvchr1.sca002	986103	986314	4e-41	Bv1_007890_ydym	2982	1	211,	0	5.11	3' UTR
Bvchr1.sca002	1111108	1111257	0.0026	Bv1_007970_epto	-8026	1	149,	0	5.31	3' UTR
Bvchr1.sca002	1122117	1122385	1.6e-50	Bv1_007980_aeaf	-498	1	268,	0	6.01	3' UTR
Bvchr1.sca002	1148243	1148334	0.015	Bv1_008000_guxs	1130	1	91,	0	3.45	Exon (Bv1_008000_guxs.t1/Bv1_008000_guxs, exon 3 of 4)
Bvchr1.sca002	1149523	1149703	0.00043	Bv1_008000_guxs	2410	1	180,	0	12.7	3' UTR
Bvchr1.sca002	1172415	1172504	0.0045	Bv1_008010_rrfg	6102	1	89,	0	10.6	3' UTR
Bvchr1.sca002	1232660	1232807	5e-12	Bv1_008030_iwow	-3175	1	147,	0	2.8	3' UTR
Bvchr1.sca002	1240098	1250585	0	Bv1_008030_iwow	4116	5	30,105,71,96,320,	0,736,935,1384,10167	29.3	3' UTR
Bvchr1.sca002	1306303	1306686	0	Bv1_008080_hzuh	-2896	1	383,	0	10.3	3' UTR
Bvchr1.sca002	1721654	1722630	0	Bv1_008200_sgzq	-1676	2	81,300,	0,676	21.2	3' UTR
Bvchr1.sca002	1737770	1738222	0	Bv1_008220_irwc	2344	2	84,180,	0,272	8.4	3' UTR
Bvchr1.sca002	1771528	1778754	1e-208	Bv1_008230_xjsc	11267	2	51,367,	0,6859	13.5	3' UTR
Bvchr1.sca002	2002508	2002628	3.7e-05	Bv1_008320_qyiu	6625	1	120,	0	2.03	3' UTR
Bvchr1.sca002	2150911	2151148	3.2e-58	Bv1_008360_nyzx	3548	1	237,	0	5.01	3' UTR
Bvchr1.sca002	2159630	2159838	1.3e-83	Bv1_008380_hspf	-2585	1	208,	0	5.6	3' UTR
Bvchr1.sca002	2176135	2176313	2.4e-07	Bv1_008390_yufj	2872	1	178,	0	4.25	3' UTR
Bvchr1.sca002	2189104	2192097	0	Bv1_008410_ciik	4591	2	147,363,	0,2630	46.1	3' UTR
Bvchr1.sca002	2410346	2410985	1e-118	Bv1_008490_gruo	14855	2	27,452,	0,187	10.3	3' UTR
Bvchr1.sca002	2455665	2455816	2.8e-09	Bv1_008500_eeun	5394	1	151,	0	8.7	3' UTR
Bvchr1.sca002	2468606	2469055	6.3e-18	Bv1_008510_gowr	5050	1	449,	0	38.2	3' UTR
Bvchr1.sca002	2624962	2625382	1e-189	Bv1_008560_zkoj	3806	1	420,	0	18	3' UTR
Bvchr1.sca002	2703988	2704224	5e-71	Bv1_008600_pnap	1118	1	236,	0	5.8	3' UTR
Bvchr1.sca002	2746127	2746454	2e-68	Bv1_008630_pooe	4857	1	327,	0	5.96	3' UTR
Bvchr1.sca002	2765406	2765703	0	Bv1_008650_dxyq	-1580	1	297,	0	6.06	3' UTR
Bvchr1.sca002	2767610	2769729	0.00023	Bv1_008650_dxyq	327	2	174,96,	0,2023	14.9	5' UTR
Bvchr1.sca002	2986361	2986510	6.3e-13	Bv1_008710_zecj	1066	1	149,	0	3.11	3' UTR
Bvchr1.sca002	3201436	3202908	1.3e-24	Bv1_008830_rexn	-5352	2	259,100,	0,1372	17	3' UTR
Bvchr1.sca002	3424367	3424727	1e-213	Bv1_008920_shag	-2850	1	360,	0	13.7	3' UTR
Bvchr1.sca002	3449817	3450027	7.9e-58	Bv1_008950_gadr	5300	1	210,	0	3.77	3' UTR
Bvchr1.sca002	3528129	3528279	7.9e-15	Bv1_008980_shaj	6409	1	150,	0	2.99	3' UTR
Bvchr1.sca002	3576048	3577033	1.3e-56	Bv1_009030_fdzj	118	2	37,262,	0,723	11.2	3' UTR
Bvchr1.sca002	3621347	3621738	7.9e-60	Bv1_009050_mmqy	-3372	1	391,	0	6.47	3' UTR
Bvchr1.sca002	3621933	3622204	1.8e-10	Bv1_009050_mmqy	-2906	1	271,	0	6.55	3' UTR
Bvchr1.sca002	3629363	3629659	0	Bv1_009050_mmqy	4253	1	296,	0	12.5	3' UTR
Bvchr1.sca002	3790336	3796478	0	Bv1_009150_rimi	4896	5	37,100,67,79,423,	0,169,1188,5562,5719	61.7	3' UTR
Bvchr1.sca002	3816844	3816935	7.6e-07	Bv1_009160_wiwh	6603	1	91,	0	24.4	3' UTR
Bvchr1.sca002	3869169	3869437	6.3e-65	Bv1_009180_mwyn	20988	1	268,	0	13.6	3' UTR
Bvchr1.sca002	3947621	3947857	0.00017	Bv1_009220_xjwe	-2844	1	236,	0	15.9	3' UTR
Bvchr1.sca002	4209060	4222501	0	Bv1_009370_rmjp	7064	8	26,84,47,74,59,60,81,376,	0,887,1070,1308,6548,10369,10592,13065	93.2	3' UTR
Bvchr1.sca002	4410649	4422558	1e-192	Bv1_009430_amtf	1347	3	73,132,216,	0,11473,11693	18.1	3' UTR
Bvchr1.sca002	4525509	4527407	0	Bv1_009460_xrko	14346	3	83,67,446,	0,1259,1452	58.9	3' UTR
Bvchr1.sca002	4659483	4659633	1.2e-06	Bv1_009530_rznm	7360	1	150,	0	6.37	3' UTR
Bvchr1.sca002	4684175	4684442	5e-61	Bv1_009550_niny	4407	1	267,	0	4.19	3' UTR
Bvchr1.sca002	4825922	4826162	1.3e-64	Bv1_009580_ogpe	5434	1	240,	0	29.4	3' UTR
Bvchr1.sca002	4880940	4881568	0	Bv1_009620_irrt	-2548	2	147,358,	0,270	37.1	3' UTR
Bvchr1.sca002	4893447	4893880	0	Bv1_009640_wrsi	-616	1	433,	0	22	3' UTR
Bvchr1.sca002	4932573	4933111	0	Bv1_009650_cjqy	7017	1	538,	0	80	3' UTR
Bvchr1.sca002	4948299	4952655	0	Bv1_009660_ixnc	883	2	123,468,	0,3888	17.1	3' UTR
Bvchr1.sca002	5015533	5015743	1.3e-51	Bv1_009680_xhdj	1937	1	210,	0	4.79	3' UTR
Bvchr1.sca002	5080625	5083008	0	Bv1_009720_touh	14039	3	96,127,253,	0,859,2130	52.8	3' UTR
Bvchr1.sca002	5134587	5134765	2.5e-24	Bv1_009770_zfme	-7411	1	178,	0	5.81	3' UTR
Bvchr1.sca002	5153713	5153891	4e-17	Bv1_009780_knda	3757	1	178,	0	2.91	3' UTR
Bvchr1.sca002	5201264	5201504	1.3e-24	Bv1_009830_ekgm	11146	1	240,	0	5.39	3' UTR
Bvchr1.sca002	5222877	5223143	1e-142	Bv1_009840_mspu	0	1	266,	0	9.4	5' UTR
Bvchr1.sca002	5311052	5311576	2.5e-46	Bv1_009880_azzo	-13662	2	85,244,	0,280	9.32	3' UTR
Bvchr1.sca002	5369641	5370421	0	Bv1_009890_qsyy	7808	2	90,240,	0,540	28.5	3' UTR
Bvchr1.sca002	5383959	5384254	1.3e-20	Bv1_009900_hghx	3326	1	295,	0	10.1	3' UTR
Bvchr1.sca002	5489668	5491396	2.3e-06	Bv1_009950_kasg	2735	2	65,114,	0,1614	4.78	3' UTR
Bvchr1.sca002	6011305	6013440	0	Bv1_010050_cmpi	17385	4	23,186,543,145,	0,100,470,1990	71	3' UTR
Bvchr1.sca002	6045749	6046019	1e-229	Bv1_010070_esky	6869	1	270,	0	5.35	3' UTR
Bvchr1.sca002	6084017	6084317	1e-185	Bv1_010090_tqpz	9057	1	300,	0	20.5	3' UTR
Bvchr1.sca002	6205673	6206219	1.3e-51	Bv1_010130_zthe	4601	2	22,391,	0,155	6.07	3' UTR
Bvchr1.sca002	6258370	6266479	0.00041	Bv1_010150_oexy	3318	2	23,65,	0,8044	4.25	Exon (Bv1_010150_oexy.t1/Bv1_010150_oexy, exon 6 of 7)
Bvchr1.sca002	6266537	6266625	2.8e-05	Bv1_010150_oexy	11485	1	88,	0	5.73	3' UTR
Bvchr1.sca002	45741	46216	0	Bv1_007390_sswc	5840	1	475,	0	20.9	3' UTR
Bvchr1.sca002	84477	84687	1e-262	Bv1_007430_noww	5594	1	210,	0	2.38	3' UTR
Bvchr1.sca002	107264	107443	1.6e-14	Bv1_007450_hfos	5997	1	179,	0	2.74	3' UTR
Bvchr1.sca002	136995	137056	8.7e-05	Bv1_007460_njwj	596	1	61,	0	17	3' UTR
Bvchr1.sca002	140970	141494	0	Bv1_007460_njwj	-3903	2	386,35,	0,489	10.1	3' UTR
Bvchr1.sca002	199395	201279	0	Bv1_007490_pgna	-4871	5	277,91,77,90,61,	0,647,868,1147,1823	71.3	3' UTR
Bvchr1.sca002	243369	243870	1.6e-90	Bv1_007510_yssc	7079	2	298,1,	0,500	11.4	3' UTR
Bvchr1.sca002	348978	349188	6.3e-18	Bv1_007550_oeip	12349	1	210,	0	6.49	3' UTR
Bvchr1.sca002	410899	411742	0	Bv1_007570_emac	11708	2	354,125,	0,718	23.2	3' UTR
Bvchr1.sca002	447767	447975	6.9e-08	Bv1_007600_pdws	-468	1	208,	0	3.1	3' UTR
Bvchr1.sca002	459582	459881	1.6e-62	Bv1_007610_ciai	-6284	1	299,	0	4.96	3' UTR
Bvchr1.sca002	560542	560930	0	Bv1_007660_nzjh	5945	1	388,	0	37.7	3' UTR
Bvchr1.sca002	573246	573756	0	Bv1_007660_nzjh	-7269	1	510,	0	13	3' UTR
Bvchr1.sca002	612805	624020	0	Bv1_007680_jyqa	24072	7	262,158,42,42,100,62,51,	0,6162,6410,8619,9026,9784,11164	38.1	3' UTR
Bvchr1.sca002	813679	814009	0	Bv1_007770_ztcd	11710	1	330,	0	9.87	3' UTR
Bvchr1.sca002	858624	858804	1.8e-06	Bv1_007790_iasp	2095	1	180,	0	5.84	3' UTR
Bvchr1.sca002	916352	916682	1e-132	Bv1_007820_zkxp	-12866	1	330,	0	9.07	3' UTR
Bvchr1.sca002	953442	953891	0	Bv1_007870_wwur	10884	1	449,	0	25.8	3' UTR
Bvchr1.sca002	972201	973311	0	Bv1_007880_snqy	6645	4	362,67,79,88,	0,472,845,1022	31.6	3' UTR
Bvchr1.sca002	1003779	1004225	8.7e-05	Bv1_007910_ycni	4707	2	256,42,	0,404	5.84	3' UTR
Bvchr1.sca002	1023664	1024021	0	Bv1_007920_zdfe	13432	1	357,	0	19.4	3' UTR
Bvchr1.sca002	1046900	1047196	7.9e-23	Bv1_007920_zdfe	-10100	1	296,	0	16.5	3' UTR
Bvchr1.sca002	1250967	1260485	3.5e-09	Bv1_008040_agak	9860	2	211,18,	0,9500	22.3	3' UTR
Bvchr1.sca002	1266497	1266735	7.8e-07	Bv1_008050_yeyg	980	1	238,	0	5.84	3' UTR
Bvchr1.sca002	1269650	1269711	3.7e-06	Bv1_008050_yeyg	-2234	1	61,	0	1.28	3' UTR
Bvchr1.sca002	1500039	1504865	0	Bv1_008160_yrec	24799	2	387,32,	0,4794	43	3' UTR
Bvchr1.sca002	1888175	1888266	0.029	Bv1_008271z31	181	1	91,	0	7.43	5' UTR
Bvchr1.sca002	2043754	2052704	1.6e-63	Bv1_008330_inhn	22834	3	258,206,100,	0,8463,8850	10.9	3' UTR
Bvchr1.sca002	2270639	2271026	1e-129	Bv1_008450_wfuk	14189	1	387,	0	56.3	3' UTR
Bvchr1.sca002	2289034	2289364	4e-76	Bv1_008450_wfuk	-4536	1	330,	0	7.59	3' UTR
Bvchr1.sca002	2625546	2625901	1e-158	Bv1_008570_imwu	4985	1	355,	0	42.7	3' UTR
Bvchr1.sca002	2633846	2636100	0	Bv1_008580_xfzg	3985	2	365,15,	0,2239	7.54	3' UTR
Bvchr1.sca002	2642020	2642287	6e-09	Bv1_008581z36	1201	1	267,	0	9.55	Exon (Bv1_008581z36.t1/Bv1_008581z36, exon 2 of 2)
Bvchr1.sca002	2642374	2642582	0.016	Bv1_008581z36	847	1	208,	0	8.49	Exon (Bv1_008581z36.t1/Bv1_008581z36, exon 2 of 2)
Bvchr1.sca002	2658395	2665306	0	Bv1_008581z37	-14811	3	253,162,121,	0,610,6790	21.8	3' UTR
Bvchr1.sca002	2735750	2735869	4.6e-09	Bv1_008620_mukt	1775	1	119,	0	1.13	3' UTR
Bvchr1.sca002	2772006	2773275	0	Bv1_008660_nndp	18002	2	366,24,	0,1245	34.1	3' UTR
Bvchr1.sca002	2795946	2796096	1e-168	Bv1_008670_jmpr	5282	1	150,	0	2.29	3' UTR
Bvchr1.sca002	2886913	2887092	1.6e-13	Bv1_008680_rczr	3025	1	179,	0	2.17	3' UTR
Bvchr1.sca002	3000490	3000699	7.9e-40	Bv1_008740_sden	1280	1	209,	0	4.38	3' UTR
Bvchr1.sca002	3351912	3365412	1e-200	Bv1_008870_qwjd	21420	2	328,206,	0,13294	11	3' UTR
Bvchr1.sca002	3431861	3432216	3.5e-07	Bv1_008930_ymtw	1831	1	355,	0	10.6	3' UTR
Bvchr1.sca002	3454747	3455011	0	Bv1_008960_gomt	2665	1	264,	0	4.16	3' UTR
Bvchr1.sca002	3633426	3634324	1e-163	Bv1_009060_dxxn	-1159	3	242,67,14,	0,378,884	16	3' UTR
Bvchr1.sca002	3666063	3666570	0	Bv1_009080_uztw	4422	1	507,	0	8.13	3' UTR
Bvchr1.sca002	3696700	3696879	1.8e-08	Bv1_009090_emoj	5375	1	179,	0	2.09	3' UTR
Bvchr1.sca002	3715900	3721132	2.3e-05	Bv1_009100_exqa	5585	2	211,85,	0,5147	19.1	3' UTR
Bvchr1.sca002	3723579	3723878	3.2e-50	Bv1_009100_exqa	-2393	1	299,	0	6.09	3' UTR
Bvchr1.sca002	3768740	3769127	1e-159	Bv1_009140_xuem	9245	1	387,	0	28.7	3' UTR
Bvchr1.sca002	3843139	3843372	3.1e-07	Bv1_009170_exam	627	1	233,	0	18	3' UTR
Bvchr1.sca002	3876477	3877349	0	Bv1_009190_pzin	1049	2	433,156,	0,716	37.2	Exon (Bv1_009190_pzin.t1/Bv1_009190_pzin, exon 1 of 2)
Bvchr1.sca002	3954181	3954529	1e-121	Bv1_009230_audx	1485	1	348,	0	13.4	3' UTR
Bvchr1.sca002	3970241	3970593	2e-27	Bv1_009260_dsts	645	1	352,	0	5.24	3' UTR
Bvchr1.sca002	3971391	3972210	0	Bv1_009260_dsts	-1324	3	342,187,119,	0,424,700	20.4	3' UTR
Bvchr1.sca002	4024339	4024606	7.9e-63	Bv1_009290_cnou	3060	1	267,	0	2.18	3' UTR
Bvchr1.sca002	4104836	4104925	7.9e-17	Bv1_009300_pzfz	1783	1	89,	0	2.26	3' UTR
Bvchr1.sca002	4113908	4114144	6.5e-08	Bv1_009310_kodd	5761	1	236,	0	3.98	3' UTR
Bvchr1.sca002	4176894	4177254	1e-145	Bv1_009360_unoc	4017	1	360,	0	13.1	3' UTR
Bvchr1.sca002	4237164	4237795	0	Bv1_009380_uzxp	16887	1	631,	0	27.1	3' UTR
Bvchr1.sca002	4294482	4297479	0	Bv1_009400_oapf	6619	3	426,66,70,	0,512,2927	11.8	3' UTR
Bvchr1.sca002	4620215	4620275	7.9e-08	Bv1_009510_hfps	6633	1	60,	0	1.67	3' UTR
Bvchr1.sca002	4661400	4662331	2.5e-83	Bv1_009540_gsrs	4678	2	380,5,	0,926	19	3' UTR
Bvchr1.sca002	4721096	4721589	0	Bv1_009560_coet	3817	2	319,70,	0,423	27.1	3' UTR
Bvchr1.sca002	4839966	4844381	9e-300	Bv1_009590_yrap	6365	4	275,111,67,20,	0,955,3119,4395	30.4	3' UTR
Bvchr1.sca002	4847606	4847812	1e-131	Bv1_009590_yrap	-1481	1	206,	0	7.8	3' UTR
Bvchr1.sca002	4968036	4968276	6.3e-48	Bv1_009670_zaje	4975	1	240,	0	5.09	3' UTR
Bvchr1.sca002	5031491	5032147	0	Bv1_009700_mohx	-12016	1	656,	0	26.6	3' UTR
Bvchr1.sca002	5109667	5109906	7.9e-51	Bv1_009730_jmjd	684	1	239,	0	3.93	3' UTR
Bvchr1.sca002	5113686	5114342	1.3e-93	Bv1_009740_kqps	3865	2	334,22,	0,634	16.5	3' UTR
Bvchr1.sca002	5162411	5162622	1.4e-08	Bv1_009800_ykft	-4681	1	211,	0	2.99	3' UTR
Bvchr1.sca002	5170369	5170844	0	Bv1_009810_xsgr	-3433	1	475,	0	23.3	3' UTR
Bvchr1.sca002	5239776	5240013	2e-81	Bv1_009860_nnzz	3577	1	237,	0	13.1	3' UTR
Bvchr1.sca002	5696253	5696611	0	Bv1_010010_zqap	13450	1	358,	0	21	3' UTR
Bvchr1.sca002	5946092	5950432	1e-150	Bv1_010031z50	-7576	2	297,29,	0,4311	13.3	3' UTR
Bvchr1.sca002	6088949	6089099	1.6e-10	Bv1_010100_oeux	1726	1	150,	0	2.26	3' UTR
Bvchr1.sca002	6144443	6144652	5e-13	Bv1_010110_fuzd	18022	1	209,	0	7.43	3' UTR
Bvchr1.sca002	6174128	6174962	0	Bv1_010110_fuzd	-12497	1	834,	0	17.1	3' UTR
Bvchr1.sca003	53507	54225	0	Bv1_010180_afsd	26281	1	718,	0	47.4	3' UTR
Bvchr1.sca003	184711	185011	1e-149	Bv1_010280_jguh	746	1	300,	0	9.39	3' UTR
Bvchr1.sca003	184711	185011	1e-149	Bv1_010280_jguh	746	1	300,	0	9.39	3' UTR
Bvchr1.sca003	188115	209565	0.0041	Bv1_010290_ewrm	1620	2	8,112,	0,21338	1.88	3' UTR
Bvchr1.sca003	237499	238710	0	Bv1_010310_uwni	-3535	2	192,498,	0,713	56.3	3' UTR
Bvchr1.sca003	267036	267513	1e-179	Bv1_010320_xwgp	4941	1	477,	0	23.4	3' UTR
Bvchr1.sca003	301494	301825	4e-31	Bv1_010340_qtgu	12449	1	331,	0	23.4	3' UTR
Bvchr1.sca003	468385	468475	2.3e-05	Bv1_010371z55	440	1	90,	0	19.1	3' UTR
Bvchr1.sca003	881725	882019	1e-130	Bv1_010490_xhwh	3290	1	294,	0	20.8	3' UTR
Bvchr1.sca003	1090494	1091259	0	Bv1_010570_jfsm	-2986	2	110,369,	0,396	40.6	3' UTR
Bvchr1.sca003	1259400	1259669	2.5e-12	Bv1_010630_aqjn	14634	1	269,	0	15.4	3' UTR
Bvchr1.sca003	1329620	1330036	1e-286	Bv1_010650_gfpg	11304	1	416,	0	3.31	3' UTR
Bvchr1.sca003	60466	60766	1e-144	Bv1_010190_epjo	3895	1	300,	0	15.2	3' UTR
Bvchr1.sca003	273082	273171	7.6e-05	Bv1_010330_akxd	1238	1	89,	0	1.66	3' UTR
Bvchr1.sca003	373769	376425	0	Bv1_010360_wtoh	9971	3	507,87,3,	0,1202,2653	56.1	3' UTR
Bvchr1.sca003	383721	389068	1e-257	Bv1_010360_wtoh	0	2	2,415,	0,4932	14.1	3' UTR
Bvchr1.sca003	843186	845227	0	Bv1_010470_sehf	12024	3	346,67,124,	0,442,1917	40.9	3' UTR
Bvchr1.sca003	865589	866704	0	Bv1_010480_ygch	4591	3	518,117,100,	0,825,1015	56.4	3' UTR
Bvchr1.sca003	941435	942121	0	Bv1_010520_zzpc	16345	2	490,108,	0,578	50.8	3' UTR
Bvchr1.sca003	967507	967806	1e-160	Bv1_010530_prem	7573	1	299,	0	4.51	3' UTR
Bvchr1.sca003	1042657	1042984	4e-38	Bv1_010550_yods	20603	1	327,	0	9.77	3' UTR
Bvchr1.sca003	1120945	1121361	0	Bv1_010580_mkge	11595	1	416,	0	18.5	3' UTR
Bvchr1.sca003	1191937	1192116	1e-20	Bv1_010600_zeap	2724	1	179,	0	2.39	3' UTR
Bvchr1.sca004	50318	51622	1e-214	Bv1_010670_nkdo	9362	3	182,105,246,	0,771,1058	31.5	3' UTR
Bvchr1.sca004	122050	122440	1e-103	Bv1_010690_opau	12964	1	390,	0	8.88	3' UTR
Bvchr1.sca004	428349	429245	0	Bv1_010730_neta	9284	2	83,516,	0,380	16.2	3' UTR
Bvchr1.sca004	606188	606368	1e-126	Bv1_010850_pesp	4614	1	180,	0	2.34	3' UTR
Bvchr1.sca004	639445	639894	0	Bv1_010861z64	-10980	1	449,	0	28.8	3' UTR
Bvchr1.sca004	922123	922759	1e-233	Bv1_010900_uqct	5956	4	12,66,110,194,	0,105,245,442	24.3	3' UTR
Bvchr1.sca004	1420829	1421443	1e-114	Bv1_011090_fgfy	2327	2	258,274,	0,340	2.59	3' UTR
Bvchr1.sca004	1630091	1630270	1.3e-14	Bv1_011200_oksw	1573	1	179,	0	1.9	3' UTR
Bvchr1.sca004	1884699	1885603	0	Bv1_011240_dack	8954	2	42,435,	0,469	15.5	3' UTR
Bvchr1.sca004	2280848	2281057	7.9e-72	Bv1_011320_dejg	5560	1	209,	0	2.2	3' UTR
Bvchr1.sca004	2761487	2761662	0	Bv1_011410_sita	581	1	175,	0	39.6	3' UTR
Bvchr1.sca004	2779458	2781020	0	Bv1_011420_xtug	7622	3	9,90,288,	0,90,1274	55.3	3' UTR
Bvchr1.sca004	2830333	2830930	0	Bv1_011440_iikj	18337	1	597,	0	49	3' UTR
Bvchr1.sca004	2874940	2875180	7.9e-29	Bv1_011460_nxhk	5134	1	240,	0	10	3' UTR
Bvchr1.sca004	2949472	2949772	0	Bv1_011480_cdiz	28143	1	300,	0	8.37	3' UTR
Bvchr1.sca004	3177171	3177351	3.2e-19	Bv1_011500_cydk	3274	1	180,	0	1.8	3' UTR
Bvchr1.sca004	3671905	3672384	0	Bv1_011610_eyff	-11916	1	479,	0	20.3	3' UTR
Bvchr1.sca004	3684677	3684794	2e-34	Bv1_011610_eyff	377	1	117,	0	1.68	3' UTR
Bvchr1.sca004	3888099	3889529	0	Bv1_011700_ctky	13524	2	243,238,	0,1192	11.4	3' UTR
Bvchr1.sca004	3999207	4000374	0	Bv1_011720_wjmo	-3001	2	42,493,	0,674	95.4	3' UTR
Bvchr1.sca004	4055430	4055701	3.2e-87	Bv1_011730_ziaf	5805	1	271,	0	2.83	3' UTR
Bvchr1.sca004	4117242	4117689	0	Bv1_011740_hsjw	9167	1	447,	0	11.5	3' UTR
Bvchr1.sca004	4137963	4139197	0	Bv1_011750_gpjd	4809	2	110,274,	0,960	30.3	3' UTR
Bvchr1.sca004	4164993	4165472	5e-07	Bv1_011760_gtwy	9889	1	479,	0	2.36	Exon (Bv1_011760_gtwy.t1/Bv1_011760_gtwy, exon 5 of 5)
Bvchr1.sca004	4165620	4165920	1.5e-10	Bv1_011760_gtwy	10516	1	300,	0	6.26	3' UTR
Bvchr1.sca004	4218870	4219048	3.2e-14	Bv1_011771z94	-316	1	178,	0	1.92	3' UTR
Bvchr1.sca004	4264367	4264576	1.6e-12	Bv1_011780_ttss	6423	1	209,	0	6.37	3' UTR
Bvchr1.sca004	4465144	4465233	2.8e-10	Bv1_011850_gqya	1593	1	89,	0	1.44	3' UTR
Bvchr1.sca004	4568692	4569021	7.9e-48	Bv1_011870_rmyf	6621	1	329,	0	2.9	3' UTR
Bvchr1.sca004	4759871	4768307	0	Bv1_011940_pegs	4154	3	14,99,303,	0,6380,8133	21.9	3' UTR
Bvchr1.sca004	4841154	4841511	1e-230	Bv1_011960_jaiq	-8916	1	357,	0	8.18	3' UTR
Bvchr1.sca004	4853904	4854281	4e-25	Bv1_011960_jaiq	3477	2	25,274,	0,103	5.84	3' UTR
Bvchr1.sca004	5112054	5115725	0	Bv1_012020_ohmh	8501	5	72,35,92,170,524,	0,1632,2194,2364,3147	197	3' UTR
Bvchr1.sca004	5409087	5409267	1.3e-61	Bv1_012080_wkrw	4225	1	180,	0	2.27	3' UTR
Bvchr1.sca004	5471076	5471196	2e-19	Bv1_012090_ffjk	4774	1	120,	0	1.81	3' UTR
Bvchr1.sca004	6051342	6053976	0	Bv1_012250_qmuw	2590	3	14,122,547,	0,638,2087	37	3' UTR
Bvchr1.sca004	83496	83794	1e-170	Bv1_010680_pxju	1175	1	298,	0	6.81	3' UTR
Bvchr1.sca004	430455	430546	5e-52	Bv1_010740_erzt	4195	1	91,	0	1.27	3' UTR
Bvchr1.sca004	466685	467040	1e-118	Bv1_010760_ucze	-570	1	355,	0	9.38	3' UTR
Bvchr1.sca004	499127	499962	1e-170	Bv1_010790_qitj	6703	3	401,126,7,	0,616,828	113	3' UTR
Bvchr1.sca004	499209	499959	2e-91	Bv1_010790_qitj	6621	3	319,126,4,	0,534,746	29.7	3' UTR
Bvchr1.sca004	532620	532740	1.4e-05	Bv1_010810_zegc	3659	1	120,	0	2.18	3' UTR
Bvchr1.sca004	569107	569556	1e-165	Bv1_010830_ggaz	11162	1	449,	0	19.8	3' UTR
Bvchr1.sca004	585117	585356	4e-12	Bv1_010840_hqne	4962	1	239,	0	14.9	3' UTR
Bvchr1.sca004	677748	678229	4e-35	Bv1_010861z65	-8780	2	260,96,	0,385	34	3' UTR
Bvchr1.sca004	795026	795540	6.3e-82	Bv1_010890_ruug	25986	2	198,8,	0,506	5.96	3' UTR
Bvchr1.sca004	1217899	1217960	0.019	Bv1_010991z70	6650	1	61,	0	2.83	Exon (Bv1_010991z70.t1/Bv1_010991z70, exon 3 of 5)
Bvchr1.sca004	1351197	1351906	1e-106	Bv1_011040_umth	972	2	404,6,	0,703	27.6	3' UTR
Bvchr1.sca004	1423328	1423477	3.8e-08	Bv1_011100_xymo	0	1	149,	0	2.82	5' UTR
Bvchr1.sca004	1574472	1575504	0	Bv1_011180_hdnk	12451	3	386,89,240,	0,553,792	41	3' UTR
Bvchr1.sca004	1711719	1711960	5e-12	Bv1_011210_zihs	5794	1	241,	0	14.9	3' UTR
Bvchr1.sca004	1837270	1838081	0	Bv1_011230_ensg	8100	2	364,55,	0,756	23.3	3' UTR
Bvchr1.sca004	2178788	2182486	0	Bv1_011310_kojx	30175	4	514,51,81,74,	0,1311,1465,3624	130	3' UTR
Bvchr1.sca004	2372828	2373487	0	Bv1_011350_yiue	11265	2	472,30,	0,629	41.7	3' UTR
Bvchr1.sca004	2950995	2954257	0	Bv1_011490_enaf	7459	2	343,11,	0,3251	16.5	3' UTR
Bvchr1.sca004	3376272	3386814	5e-36	Bv1_011520_kawy	10775	2	295,55,	0,10487	1.89	3' UTR
Bvchr1.sca004	3386901	3387047	4e-17	Bv1_011520_kawy	0	1	146,	0	1.96	5' UTR
Bvchr1.sca004	3686799	3686977	2.8e-05	Bv1_011620_nxoz	1096	1	178,	0	5.04	3' UTR
Bvchr1.sca004	3694400	3694700	1.3e-65	Bv1_011640_nuic	2695	1	300,	0	19.1	3' UTR
Bvchr1.sca004	3711708	3711888	2.5e-18	Bv1_011650_hxfa	13777	1	180,	0	1.95	3' UTR
Bvchr1.sca004	3757572	3757810	5e-06	Bv1_011660_ooff	5923	1	238,	0	2.81	3' UTR
Bvchr1.sca004	3786135	3786607	1e-118	Bv1_011670_nwdc	7985	1	472,	0	12.7	3' UTR
Bvchr1.sca004	3787762	3793620	2.5e-21	Bv1_011670_nwdc	6358	3	12,72,153,	0,5285,5705	1.51	Exon (Bv1_011670_nwdc.t1/Bv1_011670_nwdc, exon 1 of 4)
Bvchr1.sca004	3818704	3819452	1e-173	Bv1_011680_ynct	10986	2	410,6,	0,742	26.7	3' UTR
Bvchr1.sca004	4475602	4475992	1e-174	Bv1_011860_qkpi	7134	1	390,	0	15.6	3' UTR
Bvchr1.sca004	4703689	4703869	8.9e-08	Bv1_011910_gdmi	925	1	180,	0	5.44	3' UTR
Bvchr1.sca004	4703689	4703865	8.9e-08	Bv1_011910_gdmi	925	1	176,	0	5.44	3' UTR
Bvchr1.sca004	4719369	4719848	0	Bv1_011930_tasc	11325	1	479,	0	35.7	3' UTR
Bvchr1.sca004	4927600	4928195	0	Bv1_011980_dgap	15635	1	595,	0	66.1	3' UTR
Bvchr1.sca004	4989330	4989840	0	Bv1_011990_zmku	14515	1	510,	0	30.9	3' UTR
Bvchr1.sca004	5161670	5161850	2e-41	Bv1_012030_gwpk	6838	1	180,	0	2.55	3' UTR
Bvchr1.sca004	5182499	5182588	1.9e-05	Bv1_012040_sgry	0	1	89,	0	2.81	5' UTR
Bvchr1.sca004	5641242	5647646	3.2e-91	Bv1_012160_icjc	6965	2	348,8,	0,6396	19.9	3' UTR
Bvchr1.sca004	5648876	5649171	1.3e-40	Bv1_012160_icjc	-964	1	295,	0	2.73	3' UTR
Bvchr1.sca004	5695310	5695607	1e-219	Bv1_012180_ukxf	4627	1	297,	0	4.44	3' UTR
Bvchr1.sca004	5817900	5818350	0	Bv1_012190_rzko	17384	1	450,	0	15.5	3' UTR
Bvchr1.sca004	5842900	5851024	0	Bv1_012200_mkxn	-13140	4	490,64,84,49,	0,4362,5653,8075	74.8	3' UTR
Bvchr1.sca004	5902642	5902971	6.3e-25	Bv1_012220_zicx	4065	1	329,	0	3.94	3' UTR
Bvchr1.sca004	5929181	5941027	0	Bv1_012230_uryq	21416	9	294,81,62,52,90,96,54,91,16,	0,508,685,7062,8234,8466,8648,10155,11830	94.6	3' UTR
Bvchr1.sca004	6065469	6065978	0	Bv1_012260_ektd	12335	1	509,	0	52.3	3' UTR
Bvchr1.sca004	6366064	6366215	5.2e-07	Bv1_012290_reei	4580	1	151,	0	4.25	3' UTR
Bvchr1.sca004	6459544	6459751	2e-32	Bv1_012320_dgwj	707	1	207,	0	4.91	3' UTR
Bvchr1.sca004	6518608	6519053	0	Bv1_012340_eawy	9463	1	445,	0	22.9	3' UTR
Bvchr1.sca004	6595116	6595447	4e-35	Bv1_012350_gwcc	14208	1	331,	0	5.47	Exon (Bv1_012350_gwcc.t1/Bv1_012350_gwcc, exon 9 of 10)
Bvchr1.sca004	6687699	6700134	0	Bv1_012380_snce	26335	6	226,66,90,74,52,55,	0,346,5283,5731,10386,12380	50.2	3' UTR
Bvchr1.sca004	6743774	6746382	1e-69	Bv1_012390_utfq	5465	2	566,54,	0,2554	11.7	3' UTR
Bvchr1.sca004	6841060	6842891	0	Bv1_012410_pksz	22969	4	547,98,103,31,	0,699,1574,1800	59.3	3' UTR
Bvchr1.sca005	79660	79870	2e-17	Bv1_012430_geaq	864	1	210,	0	2.98	3' UTR
Bvchr1.sca005	166064	166543	0	Bv1_012450_wyhf	16558	1	479,	0	61.7	3' UTR
Bvchr1.sca005	217452	218567	1e-146	Bv1_012470_hfdt	17368	3	93,75,338,	0,222,777	34.4	3' UTR
Bvchr1.sca005	387847	387907	0.00023	Bv1_012520_izoe	440	1	60,	0	9.02	3' UTR
Bvchr1.sca005	449595	450074	0	Bv1_012550_kfpu	13978	1	479,	0	51.2	3' UTR
Bvchr1.sca005	736788	737116	3.2e-19	Bv1_012600_emks	5151	1	328,	0	43.5	3' UTR
Bvchr1.sca005	862779	863137	0	Bv1_012630_rnof	3382	1	358,	0	4.34	3' UTR
Bvchr1.sca005	993492	997452	0	Bv1_012660_cxps	9914	5	86,93,98,54,387,	0,684,932,1210,3573	11.4	3' UTR
Bvchr1.sca005	1021619	1023062	1e-219	Bv1_012680_jnor	2361	2	75,376,	0,1067	20.7	3' UTR
Bvchr1.sca005	1044922	1046905	0	Bv1_012690_kowe	2375	2	57,360,	0,1623	13.6	3' UTR
Bvchr1.sca005	1190209	1207491	0	Bv1_012720_ifuq	4752	10	66,80,85,81,95,51,81,73,78,321,	0,211,3237,3405,5984,7989,14395,16288,16440,16961	116	3' UTR
Bvchr1.sca005	1272555	1288680	0	Bv1_012730_kmju	30291	4	35,101,47,508,	0,173,14663,15617	61.1	3' UTR
Bvchr1.sca005	1556019	1556576	0	Bv1_012740_mcix	12690	2	71,379,	0,178	119	3' UTR
Bvchr1.sca005	56073	56759	0	Bv1_012420_dchi	7968	1	686,	0	39.2	3' UTR
Bvchr1.sca005	81691	82079	0	Bv1_012421z114	-4568	1	388,	0	17.5	3' UTR
Bvchr1.sca005	253593	267263	0	Bv1_012490_rxmf	22966	6	326,167,106,38,88,16,	0,7568,8471,10619,12228,13654	88.2	3' UTR
Bvchr1.sca005	459077	459437	1e-102	Bv1_012560_yxwm	5925	1	360,	0	10.8	3' UTR
Bvchr1.sca005	618851	657767	0	Bv1_012590_kwxx	39121	7	258,42,42,100,62,91,80,	0,368,12083,12761,23823,32913,38836	40.3	3' UTR
Bvchr1.sca005	741521	741582	6.8e-05	Bv1_012610_zpzk	5041	1	61,	0	1.6	3' UTR
Bvchr1.sca005	863318	864849	0.0083	Bv1_012621z120	-34897	2	41,107,	0,1424	9.55	3' UTR
Bvchr1.sca005	997458	1007012	0	Bv1_012670_tyqs	9785	2	368,94,	0,9460	56.5	3' UTR
Bvchr1.sca005	1048499	1048829	1e-286	Bv1_012700_zmsw	6633	1	330,	0	10.3	3' UTR
Bvchr1.sca005	1077917	1078331	1e-232	Bv1_012710_odym	6445	1	414,	0	13.2	3' UTR
Bvchr1.sca005	1571922	1578590	0	Bv1_012750_rkuz	8755	6	261,100,84,80,94,32,	0,1288,5866,6249,6446,6636	22.9	3' UTR
Bvchr1.sca005	1602952	1603423	3.2e-12	Bv1_012750_rkuz	-22746	2	221,49,	0,422	43.5	3' UTR
Bvchr1.sca006	112886	114790	0	Bv1_012800_eroq	14120	3	26,277,353,	0,1062,1551	76.8	3' UTR
Bvchr1.sca006	230298	230449	6.3e-15	Bv1_012840_qigk	-3776	1	151,	0	3.21	3' UTR
Bvchr1.sca006	234605	236533	1e-106	Bv1_012840_qigk	380	2	26,122,	0,1806	7.11	3' UTR
Bvchr1.sca006	264984	265223	3.2e-71	Bv1_012860_aztz	13049	1	239,	0	4.91	3' UTR
Bvchr1.sca006	638968	641185	0	Bv1_012910_pegd	9550	3	13,125,492,	0,857,1725	44.1	3' UTR
Bvchr1.sca006	1052844	1053380	0	Bv1_012970_ydig	30958	1	536,	0	68.5	3' UTR
Bvchr1.sca006	1196324	1196682	0	Bv1_012980_mjxa	11226	1	358,	0	20.3	3' UTR
Bvchr1.sca006	1395922	1396130	2.8e-09	Bv1_013030_fxre	1957	1	208,	0	2.14	3' UTR
Bvchr1.sca006	1703024	1703796	0	Bv1_013100_yemj	-7266	2	103,526,	0,246	19.6	3' UTR
Bvchr1.sca006	1714381	1714530	0.00063	Bv1_013100_yemj	3319	1	149,	0	13.8	3' UTR
Bvchr1.sca006	1908310	1909418	0	Bv1_013170_arcj	10536	2	27,358,	0,750	21.3	3' UTR
Bvchr1.sca006	2085411	2085772	1e-197	Bv1_013190_tiem	7183	1	361,	0	13.3	3' UTR
Bvchr1.sca006	2191073	2191462	7.9e-27	Bv1_013240_jryh	-2346	1	389,	0	8.31	3' UTR
Bvchr1.sca006	2245472	2245770	1e-261	Bv1_013250_fctc	7556	1	298,	0	21.4	3' UTR
Bvchr1.sca006	2256743	2262050	0	Bv1_013260_csep	647	4	15,101,60,416,	0,1308,3561,4891	24	3' UTR
Bvchr1.sca006	2333106	2337330	0	Bv1_013290_ixow	630	3	117,279,234,	0,3631,3990	13.7	3' UTR
Bvchr1.sca006	2615648	2616605	0	Bv1_013330_jxeu	15177	4	15,119,87,433,	0,134,348,524	43.2	3' UTR
Bvchr1.sca006	2684925	2696987	0	Bv1_013360_dgkt	4634	8	17,116,96,56,86,135,52,306,	0,1182,2796,5299,5621,6001,11619,11756	76.4	3' UTR
Bvchr1.sca006	2920703	2921063	0	Bv1_013460_qxuy	1520	1	360,	0	31.5	3' UTR
Bvchr1.sca006	3443287	3453447	2.5e-63	Bv1_013550_fjqs	22018	3	54,92,214,	0,9751,9946	20	3' UTR
Bvchr1.sca006	3551765	3552065	0	Bv1_013570_rfny	11924	1	300,	0	5.67	3' UTR
Bvchr1.sca006	4194246	4195526	0	Bv1_013630_pcat	41154	3	114,123,356,	0,627,924	62.6	3' UTR
Bvchr1.sca006	4476289	4476762	0	Bv1_013670_magq	24746	2	374,44,	0,429	45.3	3' UTR
Bvchr1.sca006	4478024	4478352	0	Bv1_013670_magq	26481	1	328,	0	21.1	3' UTR
Bvchr1.sca006	4699315	4707171	0	Bv1_013690_sufe	14492	3	58,233,368,	0,2361,7488	95.7	3' UTR
Bvchr1.sca006	4911967	4913338	0	Bv1_013720_ckar	47464	5	92,81,159,128,397,	0,187,364,713,974	79.9	3' UTR
Bvchr1.sca006	5316097	5316606	1e-223	Bv1_013821z179	-13531	1	509,	0	39.1	3' UTR
Bvchr1.sca006	5527036	5527246	3.1e-07	Bv1_013860_nymn	1292	1	210,	0	12.2	3' UTR
Bvchr1.sca006	43611	43935	1e-132	Bv1_012790_ffru	3620	1	324,	0	6.44	3' UTR
Bvchr1.sca006	239430	239550	2.4e-05	Bv1_012850_jwke	0	1	120,	0	8.14	5' UTR
Bvchr1.sca006	337348	337767	0	Bv1_012870_icuy	11685	1	419,	0	15.3	3' UTR
Bvchr1.sca006	747839	757641	0	Bv1_012940_nfor	38334	6	392,63,60,61,71,71,	0,2260,2669,2963,7485,9731	64.7	3' UTR
Bvchr1.sca006	918053	922287	0	Bv1_012960_xgtj	20073	3	951,141,100,	0,3910,4134	44.9	3' UTR
Bvchr1.sca006	1477203	1481580	0	Bv1_013070_xzqh	28727	3	386,274,327,	0,752,4050	204	3' UTR
Bvchr1.sca006	1836882	1837151	0	Bv1_013140_ccrs	2085	1	269,	0	2.63	3' UTR
Bvchr1.sca006	1841157	1841426	7.9e-53	Bv1_013140_ccrs	-2459	1	269,	0	10.8	3' UTR
Bvchr1.sca006	1985769	1986157	1.3e-15	Bv1_013180_mzkc	2650	1	388,	0	4.84	3' UTR
Bvchr1.sca006	2086978	2087425	0	Bv1_013200_yeoq	12655	1	447,	0	17	3' UTR
Bvchr1.sca006	2278826	2284885	0	Bv1_013280_xarj	20835	3	430,47,1,	0,4210,6058	73.8	3' UTR
Bvchr1.sca006	2380693	2381200	1e-250	Bv1_013300_tzkr	5247	1	507,	0	28.1	3' UTR
Bvchr1.sca006	2412555	2412853	1e-172	Bv1_013310_eeiw	9525	1	298,	0	9.18	3' UTR
Bvchr1.sca006	2997827	2998358	1.3e-92	Bv1_013470_xwqu	866	3	208,140,3,	0,278,528	31.5	3' UTR
Bvchr1.sca006	2997827	2998227	1e-93	Bv1_013470_xwqu	866	2	208,122,	0,278	31.5	3' UTR
Bvchr1.sca006	3033321	3033591	1e-13	Bv1_013490_pfgp	9162	1	270,	0	3.67	3' UTR
Bvchr1.sca006	3043047	3043343	5e-31	Bv1_013490_pfgp	-860	1	296,	0	4.31	3' UTR
Bvchr1.sca006	3156411	3157416	0	Bv1_013520_mkik	14925	2	409,69,	0,936	41.5	3' UTR
Bvchr1.sca006	3243455	3243779	1e-229	Bv1_013530_yzxh	3991	1	324,	0	5.94	3' UTR
Bvchr1.sca006	3362209	3362647	2e-78	Bv1_013540_kety	7705	2	297,60,	0,378	18.9	3' UTR
Bvchr1.sca006	3681709	3682008	3.2e-84	Bv1_013590_ewnq	15215	1	299,	0	7.25	3' UTR
Bvchr1.sca006	3825984	3831776	0	Bv1_013610_atgu	18718	5	38,538,129,102,27,	0,2052,3625,5298,5765	64.6	3' UTR
Bvchr1.sca006	3902745	3916114	0	Bv1_013620_wrjg	25667	7	270,182,104,66,74,69,44,	0,1863,4019,5293,11514,11780,13325	80.8	3' UTR
Bvchr1.sca006	4240060	4240359	1.6e-59	Bv1_013640_gmwi	-7102	1	299,	0	7.89	3' UTR
Bvchr1.sca006	4533993	4534441	1e-224	Bv1_013680_zuah	15615	1	448,	0	28.3	3' UTR
Bvchr1.sca006	5066078	5066498	1e-169	Bv1_013780_mnyy	-495	1	420,	0	77.5	3' UTR
Bvchr1.sca006	5217285	5217463	1e-10	Bv1_013800_omfh	2595	1	178,	0	2.4	3' UTR
Bvchr1.sca006	5242001	5242209	5e-57	Bv1_013810_ireg	2759	1	208,	0	2.65	3' UTR
Bvchr1.sca006	5337546	5337754	1.6e-09	Bv1_013830_sccp	15786	1	208,	0	2.84	3' UTR
Bvchr1.sca006	5533070	5533218	5e-07	Bv1_013870_dsga	4539	1	148,	0	2.18	3' UTR
Bvchr1.sca007	161382	162390	1e-280	Bv1_013900_mfmx	8206	2	103,197,	0,811	4.21	3' UTR
Bvchr1.sca007	162448	162569	4.4e-05	Bv1_013900_mfmx	9272	1	121,	0	11.7	3' UTR
Bvchr1.sca007	293393	293842	2e-65	Bv1_013920_smwd	12499	1	449,	0	7.92	3' UTR
Bvchr1.sca007	325506	325978	0	Bv1_013930_orzr	4912	2	34,356,	0,116	22.3	3' UTR
Bvchr1.sca007	443580	450475	0	Bv1_013950_xudh	5689	3	74,162,529,	0,1572,6366	82.6	3' UTR
Bvchr1.sca007	563223	563643	0	Bv1_013990_azfy	4714	1	420,	0	18.3	3' UTR
Bvchr1.sca007	788201	789441	1e-70	Bv1_014070_tyyu	4894	3	5,60,326,	0,690,914	9.21	3' UTR
Bvchr1.sca007	979133	979756	1e-243	Bv1_014120_rurp	14286	2	88,271,	0,352	24	3' UTR
Bvchr1.sca007	1549756	1554834	0	Bv1_014260_waoc	-828	2	67,551,	0,4527	42	3' UTR
Bvchr1.sca007	1561258	1561526	4e-28	Bv1_014270_zory	-1756	1	268,	0	8.95	3' UTR
Bvchr1.sca007	1565045	1565106	2.6e-08	Bv1_014270_zory	1763	1	61,	0	1.96	3' UTR
Bvchr1.sca007	1598294	1598623	1e-238	Bv1_014280_dpau	7062	1	329,	0	15.7	3' UTR
Bvchr1.sca007	1733484	1733839	0	Bv1_014300_araj	5414	1	355,	0	10.1	3' UTR
Bvchr1.sca007	1953462	1953731	1e-168	Bv1_014370_ynwg	4768	1	269,	0	9.62	3' UTR
Bvchr1.sca007	2023029	2023238	4e-15	Bv1_014390_osra	2835	1	209,	0	2.4	3' UTR
Bvchr1.sca007	2210583	2211236	1e-143	Bv1_014480_kwch	31812	2	69,501,	0,152	125	3' UTR
Bvchr1.sca007	63431	64295	0	Bv1_013880_tkdu	1250	3	395,78,92,	0,481,772	20.4	3' UTR
Bvchr1.sca007	492691	493239	6.3e-40	Bv1_013970_pisx	2543	2	439,5,	0,543	8.72	Exon (Bv1_013970_pisx.t1/Bv1_013970_pisx, exon 4 of 5)
Bvchr1.sca007	495348	495768	0	Bv1_013970_pisx	-534	1	420,	0	17.9	3' UTR
Bvchr1.sca007	742107	742285	5.8e-09	Bv1_014050_zuph	1445	1	178,	0	2.89	3' UTR
Bvchr1.sca007	891753	891962	2e-67	Bv1_014090_cran	6649	1	209,	0	5.6	3' UTR
Bvchr1.sca007	983559	983799	2e-53	Bv1_014130_eyjx	1563	1	240,	0	2.59	3' UTR
Bvchr1.sca007	1043855	1044180	1e-89	Bv1_014160_juzh	0	1	325,	0	11.4	5' UTR
Bvchr1.sca007	1281285	1285234	0	Bv1_014190_cjgn	5275	3	236,99,77,	0,3547,3872	37	3' UTR
Bvchr1.sca007	1302101	1303086	0	Bv1_014210_ozes	7209	2	462,47,	0,938	37.7	3' UTR
Bvchr1.sca007	1465651	1465980	1e-147	Bv1_014230_quko	8345	1	329,	0	6.44	3' UTR
Bvchr1.sca007	1674589	1674979	1e-229	Bv1_014290_iccf	7468	1	390,	0	24	3' UTR
Bvchr1.sca007	1954494	1971671	0	Bv1_014380_jgnc	23895	6	382,92,25,52,58,51,	0,14224,14400,14514,16649,17126	63.2	3' UTR
Bvchr1.sca007	2023812	2023963	1.5e-10	Bv1_014400_wkij	10327	1	151,	0	1.97	3' UTR
Bvchr1.sca007	2071758	2071938	2e-12	Bv1_014430_wzqm	1898	1	180,	0	5.31	3' UTR
Bvchr1.sca007	2071758	2071935	5e-13	Bv1_014430_wzqm	1898	1	177,	0	5.31	3' UTR
Bvchr1.sca007	2118124	2118723	0	Bv1_014450_rqru	19462	1	599,	0	34.3	3' UTR
Bvchr1.sca008	36997	37237	1.1e-09	Bv1_014520_qtku	-7759	1	240,	0	11.3	3' UTR
Bvchr1.sca008	133468	133673	1e-111	Bv1_014570_qdmm	-1643	1	205,	0	7.59	3' UTR
Bvchr1.sca008	153592	154220	0	Bv1_014570_qdmm	18276	2	12,525,	0,103	29.7	3' UTR
Bvchr1.sca008	599735	600094	0	Bv1_014870_ezru	-16649	1	359,	0	32.8	3' UTR
Bvchr1.sca008	624520	625057	1e-147	Bv1_014870_ezru	7777	1	537,	0	3.93	3' UTR
Bvchr1.sca008	737012	737103	0.0032	Bv1_014910_qpia	-1439	1	91,	0	2.76	3' UTR
Bvchr1.sca008	808026	808203	1e-47	Bv1_014990_cica	2582	1	177,	0	2.31	3' UTR
Bvchr1.sca008	827224	830098	0	Bv1_015010_jfmx	5160	4	73,73,131,462,	0,1333,1499,2412	21.6	3' UTR
Bvchr1.sca008	871756	878814	0	Bv1_015070_ahjx	202	4	82,103,45,263,	0,1943,2236,6795	17	3' UTR
Bvchr1.sca008	959220	959575	1e-204	Bv1_015140_tktj	-2249	1	355,	0	27.5	3' UTR
Bvchr1.sca008	999842	1000050	2.5e-15	Bv1_015150_ihwg	7338	1	208,	0	4.65	3' UTR
Bvchr1.sca008	1063967	1064357	0	Bv1_015170_oiyk	13333	1	390,	0	9.44	3' UTR
Bvchr1.sca008	1115117	1115870	0	Bv1_015210_djsh	13223	2	233,397,	0,356	29.7	3' UTR
Bvchr1.sca008	1180693	1193194	7.9e-57	Bv1_015240_ftxc	455	2	17,250,	0,12251	19.9	3' UTR
Bvchr1.sca008	1213424	1215242	0	Bv1_015250_semt	11866	2	100,880,	0,938	31	3' UTR
Bvchr1.sca008	1365982	1366043	0.00093	Bv1_015330_ayoi	6763	1	61,	0	2.57	3' UTR
Bvchr1.sca008	1494984	1495403	0	Bv1_015400_itay	9715	1	419,	0	6.07	3' UTR
Bvchr1.sca008	1553091	1553151	0.00063	Bv1_015450_mgjn	-3102	1	60,	0	13.8	3' UTR
Bvchr1.sca008	1560019	1560317	1.3e-98	Bv1_015450_mgjn	3736	1	298,	0	14.8	3' UTR
Bvchr1.sca008	1576929	1577687	0	Bv1_015470_kxyq	-2406	3	44,78,353,	0,213,405	35.3	3' UTR
Bvchr1.sca008	1584217	1586015	0	Bv1_015480_tjgk	-2628	6	24,34,111,54,104,357,	0,110,487,854,1121,1441	20.7	3' UTR
Bvchr1.sca008	1594407	1594852	0	Bv1_015500_tupj	414	1	445,	0	69.3	3' UTR
Bvchr1.sca008	1683624	1685307	0	Bv1_015540_xjzn	27291	3	76,85,405,	0,234,1278	41.9	3' UTR
Bvchr1.sca008	1727658	1727895	1.5e-06	Bv1_015570_iyej	4289	1	237,	0	11.7	3' UTR
Bvchr1.sca008	1742399	1748143	0	Bv1_015590_gumk	5400	3	60,42,489,	0,153,5255	56.3	3' UTR
Bvchr1.sca008	1768205	1768495	0	Bv1_015620_kdsu	-2184	1	290,	0	8.1	3' UTR
Bvchr1.sca008	1775468	1775823	4e-62	Bv1_015630_umuy	-1606	1	355,	0	6.76	3' UTR
Bvchr1.sca008	1779460	1779669	7.9e-20	Bv1_015630_umuy	2031	1	209,	0	3.14	3' UTR
Bvchr1.sca008	1801058	1801419	1e-169	Bv1_015660_nghm	7259	1	361,	0	19.4	3' UTR
Bvchr1.sca008	1831289	1831379	1.7e-06	Bv1_015670_ettr	2560	1	90,	0	1.39	3' UTR
Bvchr1.sca008	1896757	1897026	3.2e-78	Bv1_015720_qpod	3988	1	269,	0	6.04	3' UTR
Bvchr1.sca008	1908627	1908748	0.0058	Bv1_015730_yqhw	2808	1	121,	0	3.98	3' UTR
Bvchr1.sca008	2083747	2084291	0	Bv1_015820_oeuc	11190	2	89,359,	0,185	29	3' UTR
Bvchr1.sca008	2124201	2124531	1e-11	Bv1_015850_kant	6044	1	330,	0	4.53	3' UTR
Bvchr1.sca008	2141823	2142063	2.5e-13	Bv1_015860_hynr	5706	1	240,	0	9.98	3' UTR
Bvchr1.sca008	2255447	2272139	0	Bv1_015920_ueem	529	3	108,115,573,	0,194,16119	76.1	3' UTR
Bvchr1.sca008	2280843	2282722	1e-204	Bv1_015930_ddaa	2665	3	2,106,485,	0,1180,1394	10.9	3' UTR
Bvchr1.sca008	2310474	2311102	0	Bv1_015950_zugk	8246	2	6,498,	0,130	36.6	3' UTR
Bvchr1.sca008	156089	156328	1e-113	Bv1_014580_yhpt	6582	1	239,	0	3.41	3' UTR
Bvchr1.sca008	223521	223818	0	Bv1_014620_pnwp	5235	1	297,	0	8.89	3' UTR
Bvchr1.sca008	277870	277931	0.0028	Bv1_014630_qaoe	5796	1	61,	0	2.12	3' UTR
Bvchr1.sca008	300885	301270	1.6e-79	Bv1_014660_sesf	1331	1	385,	0	38.2	3' UTR
Bvchr1.sca008	302681	304281	1e-108	Bv1_014660_sesf	-2065	2	161,133,	0,1467	8.99	3' UTR
Bvchr1.sca008	335537	337179	0	Bv1_014700_mqeu	4969	3	463,73,84,	0,560,1558	45.4	3' UTR
Bvchr1.sca008	385878	386265	1.3e-39	Bv1_014720_ctzw	8218	1	387,	0	7.88	3' UTR
Bvchr1.sca008	415831	416904	0	Bv1_014730_kwxw	-4288	2	331,118,	0,955	28.9	3' UTR
Bvchr1.sca008	461857	461947	0.0011	Bv1_014770_yfdk	3089	1	90,	0	2.55	3' UTR
Bvchr1.sca008	474761	474971	2.5e-16	Bv1_014780_qfyy	7035	1	210,	0	3.46	3' UTR
Bvchr1.sca008	517087	517147	0.029	Bv1_014810_smuu	2661	1	60,	0	7.43	3' UTR
Bvchr1.sca008	601325	601385	0.0085	Bv1_014860_zcyp	1403	1	60,	0	5.84	3' UTR
Bvchr1.sca008	684049	684348	3.2e-23	Bv1_014890_dhph	5348	1	299,	0	5.84	3' UTR
Bvchr1.sca008	764852	766627	0	Bv1_014940_gqhm	6825	3	322,30,2,	0,1197,1773	7.93	3' UTR
Bvchr1.sca008	810209	810448	1.1e-08	Bv1_015000_hyye	6420	1	239,	0	3.52	3' UTR
Bvchr1.sca008	844954	856638	0	Bv1_015060_myud	14605	3	429,192,39,	0,654,11645	65.9	3' UTR
Bvchr1.sca008	879774	879953	0.00022	Bv1_015080_kmst	4265	1	179,	0	2.26	3' UTR
Bvchr1.sca008	891507	891744	4.3e-09	Bv1_015080_kmst	-7705	1	237,	0	10.6	3' UTR
Bvchr1.sca008	1030529	1030650	3e-06	Bv1_015160_mddw	4520	1	121,	0	2.21	3' UTR
Bvchr1.sca008	1073392	1076092	0	Bv1_015190_coeh	6697	5	281,78,93,51,4,	0,396,2365,2556,2696	55.7	3' UTR
Bvchr1.sca008	1084703	1085124	0	Bv1_015190_coeh	-5035	1	421,	0	18.2	3' UTR
Bvchr1.sca008	1216868	1217106	1e-185	Bv1_015260_dojo	5025	1	238,	0	2.79	3' UTR
Bvchr1.sca008	1282608	1291584	1e-158	Bv1_015281z227	-19851	5	311,75,74,54,26,	0,4774,8582,8739,8950	11	3' UTR
Bvchr1.sca008	1453251	1453672	1e-170	Bv1_015360_offa	9513	1	421,	0	21.6	3' UTR
Bvchr1.sca008	1518355	1520228	6.3e-56	Bv1_015430_kohe	4473	2	268,28,	0,1845	10.3	3' UTR
Bvchr1.sca008	1618338	1618638	2e-60	Bv1_015520_tiyg	480	1	300,	0	8.6	3' UTR
Bvchr1.sca008	1754279	1754340	0.00078	Bv1_015600_ipmh	1765	1	61,	0	2.62	3' UTR
Bvchr1.sca008	1881400	1881520	5.6e-06	Bv1_015710_pnwg	5384	1	120,	0	2.6	3' UTR
Bvchr1.sca008	1909260	1910631	0	Bv1_015740_ntcg	18364	2	30,477,	0,894	23.7	3' UTR
Bvchr1.sca008	1931344	1937565	0	Bv1_015740_ntcg	-9941	5	302,123,143,35,77,	0,488,2324,2554,6144	87.1	3' UTR
Bvchr1.sca008	1977493	1977553	1.4e-05	Bv1_015770_ojha	6111	1	60,	0	3.18	3' UTR
Bvchr1.sca008	2002578	2002998	2e-19	Bv1_015770_ojha	-19394	1	420,	0	14.9	3' UTR
Bvchr1.sca008	2031757	2032314	0	Bv1_015780_zezc	-5920	2	373,101,	0,456	23.5	3' UTR
Bvchr1.sca008	2046327	2046597	0	Bv1_015790_ndxy	-2855	1	270,	0	5.87	3' UTR
Bvchr1.sca008	2087395	2087604	1.6e-19	Bv1_015830_wuyn	7377	1	209,	0	2.36	3' UTR
Bvchr1.sca008	2240590	2240828	1e-66	Bv1_015910_ccyz	5963	1	238,	0	6.37	3' UTR
Bvchr1_un.sca001	7004	15169	0	Bv1_015980_zfmf	558	2	31,412,	0,7753	27.9	3' UTR
Bvchr1_un.sca001	23400	23640	3.2e-54	Bv1_015990_uqjw	3094	1	240,	0	5.31	3' UTR
Bvchr1_un.sca001	283953	284373	0	Bv1_016090_fcis	26944	1	420,	0	31.4	3' UTR
Bvchr1_un.sca001	437997	438267	6.3e-35	Bv1_016200_coyt	-2016	1	270,	0	9.23	3' UTR
Bvchr1_un.sca001	558738	558918	0.00044	Bv1_016240_tjdp	2722	1	180,	0	3.42	3' UTR
Bvchr1_un.sca001	846668	850199	0	Bv1_016310_hpwp	667	2	55,536,	0,2995	17.7	3' UTR
Bvchr1_un.sca001	951063	951360	0	Bv1_016360_qygp	5617	1	297,	0	7.62	3' UTR
Bvchr1_un.sca001	1036824	1047932	5e-77	Bv1_016410_ypmy	2216	2	76,307,	0,10801	12.7	3' UTR
Bvchr1_un.sca001	1098102	1098282	1.3e-45	Bv1_016440_cupi	10664	1	180,	0	3.9	3' UTR
Bvchr1_un.sca001	1134980	1135485	1e-269	Bv1_016460_rokx	8942	1	505,	0	19.9	3' UTR
Bvchr1_un.sca001	1187753	1191492	0	Bv1_016480_prnw	3315	4	17,108,81,292,	0,241,469,3447	43.5	3' UTR
Bvchr1_un.sca001	1213704	1213883	4.3e-09	Bv1_016500_wcju	713	1	179,	0	2.63	3' UTR
Bvchr1_un.sca001	1261249	1261545	1e-86	Bv1_016520_ixjp	3268	1	296,	0	4.68	3' UTR
Bvchr1_un.sca001	51776	52134	1e-129	Bv1_016000_fwjp	-2073	1	358,	0	9.55	3' UTR
Bvchr1_un.sca001	148466	150258	0	Bv1_016040_zdum	9845	3	366,57,85,	0,464,1707	57.9	3' UTR
Bvchr1_un.sca001	170287	170465	1.1e-05	Bv1_016050_zpso	824	1	178,	0	20.2	Exon (Bv1_016050_zpso.t1/Bv1_016050_zpso, exon 2 of 4)
Bvchr1_un.sca001	172309	172485	1.6e-13	Bv1_016050_zpso	-1374	1	176,	0	3.16	3' UTR
Bvchr1_un.sca001	177916	178186	1e-155	Bv1_016060_ayyz	-1855	1	270,	0	4.71	3' UTR
Bvchr1_un.sca001	193423	200131	1e-283	Bv1_016080_jghi	9501	3	283,185,95,	0,1859,6613	37.3	3' UTR
Bvchr1_un.sca001	316160	316982	1e-110	Bv1_016110_ghsy	5208	2	286,12,	0,810	10.2	3' UTR
Bvchr1_un.sca001	390703	396348	0	Bv1_016140_yake	-6190	4	294,125,81,64,	0,379,5239,5581	26.3	3' UTR
Bvchr1_un.sca001	409923	410130	3.2e-11	Bv1_016160_hzrk	975	1	207,	0	3.7	3' UTR
Bvchr1_un.sca001	413780	414077	2e-51	Bv1_016160_hzrk	-3179	1	297,	0	1.99	3' UTR
Bvchr1_un.sca001	916026	916234	1.3e-62	Bv1_016340_zfif	2395	1	208,	0	2.13	3' UTR
Bvchr1_un.sca001	920628	921140	0	Bv1_016340_zfif	-2719	2	363,53,	0,459	34	3' UTR
Bvchr1_un.sca001	1048487	1048728	0	Bv1_016420_upus	7856	1	241,	0	12.3	3' UTR
Bvchr1_un.sca001	1197726	1198204	0	Bv1_016490_ogom	6417	1	478,	0	4.59	3' UTR
Bvchr1_un.sca001	1261898	1262046	6.8e-05	Bv1_016530_twdo	0	1	148,	0	3.02	5' UTR
Bvchr1_un.sca001	1328325	1340844	6.3e-12	Bv1_016540_ihff	-21468	4	105,58,91,12,	0,191,9926,12507	42.5	3' UTR
Bvchr1_un.sca001	1375621	1379348	0	Bv1_016560_fzed	11275	2	428,171,	0,3556	85	3' UTR
Bvchr1_un.sca001	1395458	1396785	1e-158	Bv1_016560_fzed	-9889	2	387,63,	0,1264	29.7	3' UTR
Bvchr1_un.sca001	1438251	1438489	8.5e-08	Bv1_016590_xixz	1709	1	238,	0	11.7	3' UTR
Bvchr1_un.sca001	1479275	1479822	0	Bv1_016620_gxao	6625	2	336,111,	0,436	13.5	3' UTR
Bvchr1_un.sca002	60372	60670	1e-130	Bv1_016680_ryfa	-3366	1	298,	0	3.7	3' UTR
Bvchr1_un.sca002	65883	66310	0	Bv1_016680_ryfa	1847	2	59,259,	0,168	14.2	3' UTR
Bvchr1_un.sca002	121540	123730	1e-192	Bv1_016740_tdun	9864	2	20,397,	0,1793	21	3' UTR
Bvchr1_un.sca002	154233	154760	0	Bv1_016770_oumq	5637	2	83,304,	0,223	9.67	3' UTR
Bvchr1_un.sca002	309662	312607	0	Bv1_016910_stgy	3408	6	48,76,121,117,68,344,	0,314,494,1254,1460,2601	91	3' UTR
Bvchr1_un.sca002	342805	343098	0	Bv1_016970_hyqs	3021	1	293,	0	7.66	3' UTR
Bvchr1_un.sca002	357858	358127	2.5e-17	Bv1_016990_ephs	-1961	1	269,	0	8.62	3' UTR
Bvchr1_un.sca002	360354	361175	1.8e-09	Bv1_016990_ephs	266	2	13,225,	0,596	18.6	Exon (Bv1_016990_ephs.t1/Bv1_016990_ephs, exon 1 of 8)
Bvchr1_un.sca002	386728	387142	0	Bv1_017020_mroz	5830	1	414,	0	23	3' UTR
Bvchr1_un.sca002	495630	496572	1e-307	Bv1_017060_wzkj	7222	3	25,58,452,	0,196,490	26.3	3' UTR
Bvchr1_un.sca002	625599	626076	0	Bv1_017120_jmpg	8626	2	69,318,	0,159	48.7	3' UTR
Bvchr1_un.sca002	670010	672071	0	Bv1_017160_iwfe	-5258	5	7,72,63,115,553,	0,86,978,1111,1508	58.6	3' UTR
Bvchr1_un.sca002	684826	685153	1e-167	Bv1_017170_uwcw	-3096	1	327,	0	4.89	3' UTR
Bvchr1_un.sca002	697415	697949	1e-287	Bv1_017180_shtm	-2340	1	534,	0	23.3	3' UTR
Bvchr1_un.sca002	702423	703238	0	Bv1_017180_shtm	2134	2	56,243,	0,572	20	3' UTR
Bvchr1_un.sca002	728800	729273	0	Bv1_017220_csoh	-1236	1	473,	0	10.7	3' UTR
Bvchr1_un.sca002	735264	735443	3.2e-07	Bv1_017220_csoh	4755	1	179,	0	3.37	3' UTR
Bvchr1_un.sca002	744471	744589	2.6e-06	Bv1_017240_tjaz	2822	1	118,	0	4.7	3' UTR
Bvchr1_un.sca002	814854	815120	2.5e-22	Bv1_017300_zyop	3865	1	266,	0	2.63	3' UTR
Bvchr1_un.sca002	839366	840513	2.5e-54	Bv1_017330_cwou	1217	2	53,245,	0,902	28.3	3' UTR
Bvchr1_un.sca002	839368	840513	2.5e-54	Bv1_017330_cwou	1219	2	51,245,	0,900	28.3	3' UTR
Bvchr1_un.sca002	887555	887701	4e-42	Bv1_017350_fyca	785	1	146,	0	1.94	3' UTR
Bvchr1_un.sca002	892957	893274	0	Bv1_017370_udfw	287	1	317,	0	7.1	3' UTR
Bvchr1_un.sca002	936579	936814	0	Bv1_017410_jspe	1769	1	235,	0	4	3' UTR
Bvchr1_un.sca002	967766	968004	2.5e-14	Bv1_017440_rzyz	3506	1	238,	0	13.1	3' UTR
Bvchr1_un.sca002	985604	985933	2.5e-20	Bv1_017470_psca	-6277	1	329,	0	4.56	3' UTR
Bvchr1_un.sca002	997609	997910	1e-110	Bv1_017470_psca	5399	1	301,	0	3.93	3' UTR
Bvchr1_un.sca002	1133738	1134036	0	Bv1_017560_qwhr	4066	1	298,	0	6.63	3' UTR
Bvchr1_un.sca002	1155057	1155349	0	Bv1_017580_otiq	2265	1	292,	0	4.42	3' UTR
Bvchr1_un.sca002	1192977	1200596	1e-224	Bv1_017610_qtai	5525	2	547,140,	0,7479	13.3	3' UTR
Bvchr1_un.sca002	1260999	1267456	2.5e-20	Bv1_017650_ttis	12292	4	93,47,46,113,	0,2506,5789,6344	3.42	3' UTR
Bvchr1_un.sca002	1426843	1433010	0	Bv1_017690_cwnx	6497	6	43,84,65,52,39,523,	0,1160,2270,3846,5183,5644	16.3	3' UTR
Bvchr1_un.sca002	1448360	1448779	1e-187	Bv1_017710_ztyx	6204	1	419,	0	8.74	3' UTR
Bvchr1_un.sca002	1490000	1492485	0	Bv1_017740_gzti	-581	3	159,546,164,	0,236,2321	11.3	3' UTR
Bvchr1_un.sca002	1509563	1509923	1.6e-16	Bv1_017780_zfwy	597	1	360,	0	7.96	3' UTR
Bvchr1_un.sca002	1523312	1523549	0.0035	Bv1_017800_xgki	-1007	1	237,	0	4.6	5' UTR
Bvchr1_un.sca002	1631021	1631202	6.3e-18	Bv1_017910_wphf	8418	1	181,	0	9.79	3' UTR
Bvchr1_un.sca002	1661482	1662332	0	Bv1_017940_tjmp	6499	3	43,90,347,	0,303,503	60.3	3' UTR
Bvchr1_un.sca002	1682520	1682817	1e-145	Bv1_017990_ztoy	3127	1	297,	0	14.3	3' UTR
Bvchr1_un.sca002	1699122	1699388	1e-115	Bv1_018010_yhwc	6609	1	266,	0	8.21	3' UTR
Bvchr1_un.sca002	1737232	1737614	1e-167	Bv1_018030_rjoz	-1141	1	382,	0	6.75	3' UTR
Bvchr1_un.sca002	1741983	1742071	0.00032	Bv1_018030_rjoz	3218	1	88,	0	3.72	3' UTR
Bvchr1_un.sca002	1763770	1764039	1.3e-94	Bv1_018060_kzew	2275	1	269,	0	5.46	3' UTR
Bvchr1_un.sca002	1838950	1839040	2.6e-08	Bv1_018130_kfwa	4175	1	90,	0	2.22	3' UTR
Bvchr1_un.sca002	1864329	1864629	1e-247	Bv1_018150_pujq	1774	1	300,	0	8.83	3' UTR
Bvchr1_un.sca002	1881241	1883322	0	Bv1_018170_mkfc	13066	4	29,100,159,432,	0,338,995,1649	82.3	3' UTR
Bvchr1_un.sca002	1909901	1910140	6.3e-31	Bv1_018200_xmxo	236	1	239,	0	5.36	3' UTR
Bvchr1_un.sca002	2017288	2017408	0.00017	Bv1_018300_oigy	-3618	1	120,	0	15.9	3' UTR
Bvchr1_un.sca002	2030285	2031487	1e-140	Bv1_018300_oigy	9259	3	4,315,131,	0,646,1071	11.7	3' UTR
Bvchr1_un.sca002	2217425	2219814	0	Bv1_018420_wxrj	22145	3	189,102,368,	0,1830,2021	92.7	3' UTR
Bvchr1_un.sca002	2286205	2286446	6.3e-18	Bv1_018470_kcda	10682	1	241,	0	17	3' UTR
Bvchr1_un.sca002	2412485	2412544	0.005	Bv1_018530_hznk	142	1	59,	0	1.47	3' UTR
Bvchr1_un.sca002	2431897	2432377	0	Bv1_018550_rdjy	-4076	1	480,	0	24.7	3' UTR
Bvchr1_un.sca002	2442796	2443123	1e-254	Bv1_018550_rdjy	6343	1	327,	0	20.1	3' UTR
Bvchr1_un.sca002	2455162	2455222	0.00035	Bv1_018570_fasa	3460	1	60,	0	2.3	3' UTR
Bvchr1_un.sca002	2494049	2494289	1.3e-15	Bv1_018610_opya	-1403	1	240,	0	2.74	3' UTR
Bvchr1_un.sca002	2498421	2498716	1e-222	Bv1_018610_opya	2729	1	295,	0	5.18	3' UTR
Bvchr1_un.sca002	2525468	2525834	4e-40	Bv1_018640_xwks	3266	2	5,266,	0,100	15.1	3' UTR
Bvchr1_un.sca002	2565247	2569019	0	Bv1_018690_xeqg	-1253	5	72,76,128,484,15,	0,825,988,1963,3757	77.5	3' UTR
Bvchr1_un.sca002	2778370	2779398	0	Bv1_018820_pnay	-3430	2	1,296,	0,732	9	3' UTR
Bvchr1_un.sca002	2808182	2808452	2e-77	Bv1_018830_jytm	3668	1	270,	0	10.8	3' UTR
Bvchr1_un.sca002	2821382	2821651	1e-146	Bv1_018860_rogk	7608	1	269,	0	9.51	3' UTR
Bvchr1_un.sca002	2883680	2884009	1e-263	Bv1_018930_weef	5946	1	329,	0	14.8	3' UTR
Bvchr1_un.sca002	2909893	2910041	5.4e-06	Bv1_018960_ecjz	-7333	1	148,	0	8.49	3' UTR
Bvchr1_un.sca002	2921501	2921827	2.5e-23	Bv1_018970_qodr	-2397	1	326,	0	9.23	3' UTR
Bvchr1_un.sca002	2928700	2928939	1.3e-96	Bv1_018970_qodr	4476	1	239,	0	6.5	3' UTR
Bvchr1_un.sca002	2940678	2941008	0	Bv1_018990_jamq	-756	1	330,	0	7.94	3' UTR
Bvchr1_un.sca002	2964132	2964587	1e-115	Bv1_019030_hnac	0	1	455,	0	21.2	3' UTR
Bvchr1_un.sca002	2972869	2973197	0	Bv1_019050_yxkt	2196	1	328,	0	5.88	3' UTR
Bvchr1_un.sca002	2999938	3000147	1e-12	Bv1_019090_rims	3065	1	209,	0	6.52	3' UTR
Bvchr1_un.sca002	3061826	3062037	1.6e-19	Bv1_019150_keap	5063	1	211,	0	6.09	3' UTR
Bvchr1_un.sca002	3082662	3083327	0	Bv1_019180_cspe	-5886	2	20,516,	0,149	39.4	3' UTR
Bvchr1_un.sca002	3169240	3169799	0	Bv1_019240_einu	-1766	2	31,327,	0,232	19.4	3' UTR
Bvchr1_un.sca002	3176862	3177969	0	Bv1_019250_gtuc	-2876	2	64,317,	0,790	20.4	3' UTR
Bvchr1_un.sca002	3199356	3199860	1e-167	Bv1_019280_txcr	6501	2	52,308,	0,196	19.8	3' UTR
Bvchr1_un.sca002	3297584	3297675	0.026	Bv1_019330_aagp	5259	1	91,	0	1.84	3' UTR
Bvchr1_un.sca002	3318049	3318379	0	Bv1_019350_wsen	-6125	1	330,	0	7.04	3' UTR
Bvchr1_un.sca002	3325269	3325358	2e-09	Bv1_019350_wsen	765	1	89,	0	2.24	3' UTR
Bvchr1_un.sca002	3334043	3334396	0	Bv1_019360_hkck	4349	1	353,	0	5.59	3' UTR
Bvchr1_un.sca002	3435231	3435499	1e-105	Bv1_019430_ahxx	1097	1	268,	0	5.15	3' UTR
Bvchr1_un.sca002	3457921	3457981	0.00043	Bv1_019450_wqeu	-3583	1	60,	0	2.81	3' UTR
Bvchr1_un.sca002	3469889	3470095	2e-12	Bv1_019460_rhen	965	1	206,	0	3.5	3' UTR
Bvchr1_un.sca002	3639249	3640641	0	Bv1_019630_naua	-10686	2	22,488,	0,904	44.4	3' UTR
Bvchr1_un.sca002	3654912	3655259	4e-39	Bv1_019630_naua	3585	2	6,259,	0,88	4.14	3' UTR
Bvchr1_un.sca002	3702130	3703162	0	Bv1_019680_nkzj	8222	4	40,36,98,214,	0,378,635,818	40.6	3' UTR
Bvchr1_un.sca002	3765981	3766966	0	Bv1_019750_zryo	3443	2	83,383,	0,602	43.3	3' UTR
Bvchr1_un.sca002	4072667	4073178	0	Bv1_019880_widh	8224	1	511,	0	24.2	3' UTR
Bvchr1_un.sca002	4110491	4112468	0	Bv1_019920_trsy	-1595	3	137,77,262,	0,928,1715	39.2	3' UTR
Bvchr1_un.sca002	4127639	4127847	2.7e-09	Bv1_019930_tifw	4056	1	208,	0	2.99	3' UTR
Bvchr1_un.sca002	4164202	4164558	1e-173	Bv1_019970_epdp	5169	1	356,	0	13.8	3' UTR
Bvchr1_un.sca002	4207658	4207837	0.00078	Bv1_019990_pxrc	-2679	1	179,	0	2.76	3' UTR
Bvchr1_un.sca002	4248654	4249014	0	Bv1_020030_wjsi	5588	1	360,	0	10.9	3' UTR
Bvchr1_un.sca002	4276851	4277207	1e-262	Bv1_020050_ccea	4925	1	356,	0	10.3	3' UTR
Bvchr1_un.sca002	4289042	4289578	6.3e-81	Bv1_020080_fugt	-1678	3	14,62,250,	0,104,286	9.07	3' UTR
Bvchr1_un.sca002	4313669	4314810	0	Bv1_020110_dmoz	4473	5	54,75,75,78,397,	0,147,331,497,744	50.2	3' UTR
Bvchr1_un.sca002	4326084	4326325	2.5e-20	Bv1_020120_fuxg	2158	1	241,	0	3.58	3' UTR
Bvchr1_un.sca002	4335472	4335680	1.3e-74	Bv1_020130_eqxy	4456	1	208,	0	3.76	3' UTR
Bvchr1_un.sca002	4419367	4419457	0.0021	Bv1_020190_eikz	-2073	1	90,	0	4.03	3' UTR
Bvchr1_un.sca002	4428007	4428514	0	Bv1_020190_eikz	6477	1	507,	0	9.05	3' UTR
Bvchr1_un.sca002	4460622	4464859	0	Bv1_020220_oaat	10852	2	63,503,	0,3734	31	3' UTR
Bvchr1_un.sca002	4486056	4486444	0	Bv1_020230_ssoy	10196	1	388,	0	20.9	3' UTR
Bvchr1_un.sca002	4604435	4604585	3.5e-09	Bv1_020290_jpet	6396	1	150,	0	3.33	3' UTR
Bvchr1_un.sca002	4656150	4658002	0	Bv1_020350_jdhh	-13477	3	85,104,202,	0,347,1650	44.3	3' UTR
Bvchr1_un.sca002	4683780	4684317	0	Bv1_020360_auuk	-1702	1	537,	0	59.4	3' UTR
Bvchr1_un.sca002	4696304	4696633	1e-110	Bv1_020360_auuk	10285	1	329,	0	16.9	3' UTR
Bvchr1_un.sca002	4721675	4721823	1.2e-07	Bv1_020370_uwew	3656	1	148,	0	2.36	3' UTR
Bvchr1_un.sca002	4768250	4768818	0	Bv1_020430_xmzm	-1902	1	568,	0	68.1	3' UTR
Bvchr1_un.sca002	4773959	4774315	1e-114	Bv1_020440_pqpd	-2835	1	356,	0	15.8	3' UTR
Bvchr1_un.sca002	41936	42206	5.4e-09	Bv1_016660_doae	6795	1	270,	0	3.59	3' UTR
Bvchr1_un.sca002	141900	142166	2.5e-95	Bv1_016760_dxuq	3961	1	266,	0	6.41	3' UTR
Bvchr1_un.sca002	155825	164389	0	Bv1_016760_dxuq	-18528	3	296,105,75,	0,8241,8489	27.9	3' UTR
Bvchr1_un.sca002	193581	193938	1.6e-42	Bv1_016800_akpr	-6747	1	357,	0	5.7	3' UTR
Bvchr1_un.sca002	204015	204311	1e-179	Bv1_016810_miow	-3832	1	296,	0	3.29	3' UTR
Bvchr1_un.sca002	231148	234570	0	Bv1_016840_zyjn	15151	3	292,46,81,	0,2557,3341	35.7	3' UTR
Bvchr1_un.sca002	256273	257697	0	Bv1_016860_haet	2586	2	432,95,	0,1329	14.7	3' UTR
Bvchr1_un.sca002	270624	270772	8.1e-07	Bv1_016880_umiz	-533	1	148,	0	3.98	3' UTR
Bvchr1_un.sca002	274310	274761	5e-58	Bv1_016890_iiqe	-1462	1	451,	0	20.2	3' UTR
Bvchr1_un.sca002	285975	286395	0.0012	Bv1_016900_oepg	2514	1	420,	0	12.7	Exon (Bv1_016900_oepg.t1/Bv1_016900_oepg, exon 2 of 8)
Bvchr1_un.sca002	313332	313392	0.0016	Bv1_016920_ytts	1897	1	60,	0	1.75	3' UTR
Bvchr1_un.sca002	363918	364064	0.00076	Bv1_017000_xpyd	1175	1	146,	0	6.37	3' UTR
Bvchr1_un.sca002	365964	368031	0	Bv1_017000_xpyd	-2938	3	791,107,25,	0,1757,2042	30.4	3' UTR
Bvchr1_un.sca002	457018	458692	0	Bv1_017050_eiwa	24455	5	457,50,96,75,8,	0,538,993,1491,1666	16.3	3' UTR
Bvchr1_un.sca002	496758	497559	0	Bv1_017070_wgct	6405	2	477,2,	0,799	26.1	3' UTR
Bvchr1_un.sca002	508586	508647	0.00019	Bv1_017080_twmw	2177	1	61,	0	4.07	3' UTR
Bvchr1_un.sca002	517367	517667	1e-99	Bv1_017080_twmw	-6904	1	300,	0	7.43	3' UTR
Bvchr1_un.sca002	703781	704192	2.5e-58	Bv1_017190_dtad	2243	1	411,	0	43.5	3' UTR
Bvchr1_un.sca002	736423	736626	1.6e-93	Bv1_017230_wmjs	2851	1	203,	0	2.87	3' UTR
Bvchr1_un.sca002	768459	768845	1e-183	Bv1_017260_frxk	10565	1	386,	0	15.1	3' UTR
Bvchr1_un.sca002	783554	783970	1e-143	Bv1_017280_yaun	3360	1	416,	0	38.2	3' UTR
Bvchr1_un.sca002	844022	844082	7.2e-09	Bv1_017340_edms	10303	1	60,	0	8.7	3' UTR
Bvchr1_un.sca002	905861	906071	3.2e-11	Bv1_017380_cfcu	-4386	1	210,	0	4.47	Exon (Bv1_017390_ogpc.t2/Bv1_017390_ogpc, exon 11 of 12)
Bvchr1_un.sca002	924230	926699	0	Bv1_017400_ouzs	7005	2	376,98,	0,2371	30.7	3' UTR
Bvchr1_un.sca002	938450	938660	3.2e-25	Bv1_017420_wfiq	5675	1	210,	0	3.79	3' UTR
Bvchr1_un.sca002	950910	951415	0	Bv1_017420_wfiq	-7290	1	505,	0	27	3' UTR
Bvchr1_un.sca002	971275	971511	1e-118	Bv1_017450_osdd	1690	1	236,	0	7.13	3' UTR
Bvchr1_un.sca002	1004200	1004711	0	Bv1_017480_jotp	-3566	2	271,28,	0,483	6.28	3' UTR
Bvchr1_un.sca002	1018689	1019167	1e-148	Bv1_017490_peju	-2422	1	478,	0	15	3' UTR
Bvchr1_un.sca002	1092838	1094317	0.00017	Bv1_017521z241	0	2	6,82,	0,1397	15.9	5' UTR
Bvchr1_un.sca002	1094378	1095028	0	Bv1_017521z241	-711	2	322,35,	0,615	14.7	3' UTR
Bvchr1_un.sca002	1104559	1104619	0.00065	Bv1_017540_qnxe	3038	1	60,	0	6.37	3' UTR
Bvchr1_un.sca002	1109087	1112035	0	Bv1_017540_qnxe	-4438	5	316,94,66,97,82,	0,393,772,1206,2866	80.9	3' UTR
Bvchr1_un.sca002	1134142	1134562	0	Bv1_017570_ozfr	6175	1	420,	0	5.41	3' UTR
Bvchr1_un.sca002	1156342	1156942	1e-160	Bv1_017590_udht	5855	1	600,	0	7.61	3' UTR
Bvchr1_un.sca002	1165983	1167021	0	Bv1_017590_udht	-4824	3	290,66,243,	0,538,795	31.9	3' UTR
Bvchr1_un.sca002	1247863	1248102	3.2e-07	Bv1_017640_zayf	299	1	239,	0	11.7	5' UTR
Bvchr1_un.sca002	1387417	1387867	0	Bv1_017670_fezi	8415	1	450,	0	24.4	3' UTR
Bvchr1_un.sca002	1409823	1410945	0	Bv1_017680_atcr	6928	3	391,109,36,	0,468,1086	56.1	3' UTR
Bvchr1_un.sca002	1433654	1434091	0	Bv1_017700_nyui	0	1	437,	0	95.4	5' UTR
Bvchr1_un.sca002	1462006	1462187	1.3e-08	Bv1_017720_jmcm	4305	1	181,	0	6.58	3' UTR
Bvchr1_un.sca002	1500485	1500782	6.3e-11	Bv1_017770_mnex	1666	1	297,	0	10.6	3' UTR
Bvchr1_un.sca002	1541430	1541934	0	Bv1_017830_dnqp	681	1	504,	0	43.3	3' UTR
Bvchr1_un.sca002	1584597	1585078	0	Bv1_017850_xhgi	-3580	1	481,	0	13	3' UTR
Bvchr1_un.sca002	1601242	1602135	0	Bv1_017890_cimd	7056	2	486,53,	0,840	52.3	3' UTR
Bvchr1_un.sca002	1636358	1636658	1e-163	Bv1_017920_smex	-4490	1	300,	0	6.73	3' UTR
Bvchr1_un.sca002	1663480	1663924	5e-32	Bv1_017950_nniq	5068	1	444,	0	19.1	3' UTR
Bvchr1_un.sca002	1743769	1744129	0	Bv1_018040_kgfr	8481	1	360,	0	14.8	3' UTR
Bvchr1_un.sca002	1824465	1828609	0	Bv1_018120_cdad	6585	2	403,13,	0,4131	23.6	3' UTR
Bvchr1_un.sca002	1853284	1853581	1e-258	Bv1_018140_eauu	4686	1	297,	0	7.86	3' UTR
Bvchr1_un.sca002	1927386	1927563	0.00058	Bv1_018220_rjut	735	1	177,	0	4.25	3' UTR
Bvchr1_un.sca002	1927386	1927565	0.00047	Bv1_018220_rjut	735	1	179,	0	4.25	3' UTR
Bvchr1_un.sca002	1929111	1929259	1.8e-05	Bv1_018220_rjut	-1138	1	148,	0	3.3	3' UTR
Bvchr1_un.sca002	1942834	1943215	0	Bv1_018240_rwsk	5767	1	381,	0	17.7	3' UTR
Bvchr1_un.sca002	1951094	1952075	0	Bv1_018240_rwsk	-3474	3	471,163,174,	0,580,807	40	3' UTR
Bvchr1_un.sca002	1975643	1976332	0	Bv1_018260_sjfq	10288	1	689,	0	19.1	3' UTR
Bvchr1_un.sca002	1993776	1994189	4e-46	Bv1_018270_qrat	1575	1	413,	0	20.9	3' UTR
Bvchr1_un.sca002	1995743	1996042	2e-38	Bv1_018270_qrat	-691	1	299,	0	4.53	3' UTR
Bvchr1_un.sca002	2031986	2032166	5e-16	Bv1_018310_xqgh	2515	1	180,	0	1.99	3' UTR
Bvchr1_un.sca002	2048126	2049396	6.3e-41	Bv1_018330_artn	9195	4	158,55,114,60,	0,504,657,1210	3.2	3' UTR
Bvchr1_un.sca002	2066558	2069092	0	Bv1_018330_artn	-11771	5	428,42,102,99,47,	0,686,807,1065,2487	74	3' UTR
Bvchr1_un.sca002	2177182	2177511	6.3e-21	Bv1_018400_ynnt	4033	1	329,	0	19.1	3' UTR
Bvchr1_un.sca002	2181962	2184946	0	Bv1_018400_ynnt	-3731	5	507,59,65,53,34,	0,895,1067,1213,2950	51.6	3' UTR
Bvchr1_un.sca002	2224320	2224525	0	Bv1_018440_rcps	2195	1	205,	0	2.17	3' UTR
Bvchr1_un.sca002	2245670	2245905	1e-36	Bv1_018450_pwat	1125	1	235,	0	6.3	3' UTR
Bvchr1_un.sca002	2455226	2456112	0	Bv1_018561z244	-6495	3	327,126,26,	0,628,860	62.3	3' UTR
Bvchr1_un.sca002	2529058	2534028	0	Bv1_018660_ttik	6359	4	585,78,42,119,	0,1470,4723,4851	25.3	3' UTR
Bvchr1_un.sca002	2540164	2540403	6.3e-41	Bv1_018660_ttik	-4986	1	239,	0	8.26	3' UTR
Bvchr1_un.sca002	2628736	2629499	1e-256	Bv1_018720_ckug	8317	2	389,28,	0,735	16.8	3' UTR
Bvchr1_un.sca002	2821998	2822388	0	Bv1_018840_koym	-10579	1	390,	0	44.4	3' UTR
Bvchr1_un.sca002	2862093	2862678	1.6e-80	Bv1_018890_emiw	-2109	2	326,4,	0,581	15.2	3' UTR
Bvchr1_un.sca002	2871835	2872014	6.3e-32	Bv1_018910_ndfx	-445	1	179,	0	2.73	3' UTR
Bvchr1_un.sca002	2946361	2946712	7.9e-62	Bv1_019000_powr	438	1	351,	0	15.5	3' UTR
Bvchr1_un.sca002	2964663	2964784	2.8e-09	Bv1_019020_ehxq	-2336	1	121,	0	1.82	3' UTR
Bvchr1_un.sca002	2983603	2984521	1e-244	Bv1_019070_wyes	-3253	3	418,57,33,	0,543,885	12.2	3' UTR
Bvchr1_un.sca002	3020173	3020530	1e-151	Bv1_019120_yrhm	4465	1	357,	0	9.74	3' UTR
Bvchr1_un.sca002	3026323	3026794	0	Bv1_019120_yrhm	-2156	1	471,	0	40	3' UTR
Bvchr1_un.sca002	3033123	3033514	0	Bv1_019130_zzxq	-2136	1	391,	0	17.3	3' UTR
Bvchr1_un.sca002	3084123	3084363	4e-33	Bv1_019170_jxpf	4275	1	240,	0	3.83	3' UTR
Bvchr1_un.sca002	3109327	3110044	6.3e-24	Bv1_019190_icyq	7031	2	261,6,	0,711	4.81	3' UTR
Bvchr1_un.sca002	3146874	3146935	0.01	Bv1_019220_mogs	2046	1	61,	0	1.64	3' UTR
Bvchr1_un.sca002	3186117	3186408	1.6e-13	Bv1_019270_pwfw	3253	2	184,25,	0,266	3.37	3' UTR
Bvchr1_un.sca002	3212227	3212378	0.0083	Bv1_019290_yksy	-4078	1	151,	0	9.55	3' UTR
Bvchr1_un.sca002	3224175	3224384	2e-31	Bv1_019310_inyc	2195	1	209,	0	5.55	3' UTR
Bvchr1_un.sca002	3242405	3242583	1.9e-06	Bv1_019320_yckc	7735	1	178,	0	4.03	3' UTR
Bvchr1_un.sca002	3369084	3369412	2e-70	Bv1_019380_gfqd	13895	1	328,	0	10.4	3' UTR
Bvchr1_un.sca002	3395844	3396025	4.7e-08	Bv1_019390_ieex	-2666	1	181,	0	3	3' UTR
Bvchr1_un.sca002	3498623	3498829	4.4e-05	Bv1_019490_rqky	939	1	206,	0	11.7	3' UTR
Bvchr1_un.sca002	3501176	3501297	8.9e-09	Bv1_019490_rqky	-1735	1	121,	0	2.16	3' UTR
Bvchr1_un.sca002	3533118	3533653	0	Bv1_019540_deqm	-6051	1	535,	0	12.1	3' UTR
Bvchr1_un.sca002	3544857	3545184	1e-118	Bv1_019550_aiqx	-2832	1	327,	0	11.2	3' UTR
Bvchr1_un.sca002	3589273	3589422	1.2e-05	Bv1_019600_qtnn	-5020	1	149,	0	3.18	3' UTR
Bvchr1_un.sca002	3656500	3656710	3.2e-14	Bv1_019640_wgyn	3732	1	210,	0	3.01	3' UTR
Bvchr1_un.sca002	3661913	3663004	0	Bv1_019640_wgyn	-2772	3	311,96,101,	0,396,990	21.6	3' UTR
Bvchr1_un.sca002	3679647	3680064	0	Bv1_019660_nmfi	-1541	1	417,	0	43.5	3' UTR
Bvchr1_un.sca002	3749418	3751009	2e-76	Bv1_019730_ozxa	6175	3	398,111,26,	0,542,1565	7.43	3' UTR
Bvchr1_un.sca002	3757898	3758168	4.7e-09	Bv1_019730_ozxa	-2575	1	270,	0	5.66	3' UTR
Bvchr1_un.sca002	3767502	3767832	1.3e-32	Bv1_019760_htys	2881	1	330,	0	3.3	3' UTR
Bvchr1_un.sca002	3893548	3897273	1e-193	Bv1_019780_gshx	6145	4	369,72,96,2,	0,493,1779,3723	20.4	3' UTR
Bvchr1_un.sca002	3937518	3938322	1e-208	Bv1_019800_jwmr	6375	3	425,48,37,	0,496,767	36.4	3' UTR
Bvchr1_un.sca002	3960694	3963343	0	Bv1_019810_cgkm	13989	3	320,42,21,	0,2472,2628	22.2	3' UTR
Bvchr1_un.sca002	4001313	4001673	1e-221	Bv1_019820_xgpx	10060	1	360,	0	17.3	3' UTR
Bvchr1_un.sca002	4016797	4017035	1.6e-08	Bv1_019830_ykoj	4566	1	238,	0	2.35	3' UTR
Bvchr1_un.sca002	4073383	4073801	1e-287	Bv1_019890_qfpo	23085	1	418,	0	38.8	3' UTR
Bvchr1_un.sca002	4129791	4130149	1.6e-16	Bv1_019940_kouh	-631	1	358,	0	21.2	3' UTR
Bvchr1_un.sca002	4213949	4214127	0.0026	Bv1_020000_zuum	472	1	178,	0	6.9	3' UTR
Bvchr1_un.sca002	4214706	4215062	1e-179	Bv1_020000_zuum	-641	1	356,	0	10.7	3' UTR
Bvchr1_un.sca002	4278566	4279016	0	Bv1_020060_nyhr	3385	2	283,17,	0,433	7.53	3' UTR
Bvchr1_un.sca002	4296776	4296983	1.6e-60	Bv1_020100_axrz	2205	1	207,	0	3.79	3' UTR
Bvchr1_un.sca002	4337436	4337587	3.8e-08	Bv1_020140_qjyj	2505	1	151,	0	6.16	3' UTR
Bvchr1_un.sca002	4342036	4342659	0	Bv1_020140_qjyj	-2718	1	623,	0	37.9	3' UTR
Bvchr1_un.sca002	4428966	4429543	0	Bv1_020200_esno	3489	2	443,37,	0,540	11	3' UTR
Bvchr1_un.sca002	4498641	4498941	1.3e-18	Bv1_020240_wtza	-1576	1	300,	0	8.23	3' UTR
Bvchr1_un.sca002	4542600	4543524	0	Bv1_020270_otir	16215	2	294,187,	0,737	17.3	3' UTR
Bvchr1_un.sca002	4569503	4569803	6.3e-47	Bv1_020271z251	-5988	1	300,	0	6.85	3' UTR
Bvchr1_un.sca002	4604808	4605077	1e-109	Bv1_020300_mpwm	4796	1	269,	0	11	3' UTR
Bvchr1_un.sca002	4611079	4611465	0	Bv1_020300_mpwm	-1861	1	386,	0	11.5	3' UTR
Bvchr1_un.sca002	4621259	4622775	0	Bv1_020310_knkr	-7531	3	371,54,22,	0,1363,1494	18.4	3' UTR
Bvchr1_un.sca002	4736640	4737022	1e-288	Bv1_020390_rmjk	4095	1	382,	0	20.8	3' UTR
Bvchr1_un.sca002	4743450	4743719	3.2e-53	Bv1_020390_rmjk	-2984	1	269,	0	9.72	3' UTR
Bvchr1_un.sca002	4751389	4751449	0.00022	Bv1_020400_xjen	-4264	1	60,	0	3.72	3' UTR
Bvchr1_un.sca002	4806578	4806902	1.3e-25	Bv1_020460_cpdp	-3627	1	324,	0	39.3	3' UTR
Bvchr1_un.sca003	86893	87430	1e-185	Bv1_020501z252	-2436	2	26,296,	0,241	26.6	3' UTR
Bvchr1_un.sca003	288867	295361	1e-40	Bv1_020570_uqdr	2406	2	223,106,	0,6388	10.8	5' UTR
Bvchr1_un.sca003	357185	357388	0.00012	Bv1_020590_mntn	1194	1	203,	0	7.43	3' UTR
Bvchr1_un.sca003	97121	99506	0	Bv1_020510_fsru	11880	4	274,138,203,33,	0,1797,2028,2352	50.6	3' UTR
Bvchr1_un.sca004	54054	54175	6.3e-06	Bv1_020630_wacm	-331	1	121,	0	3	3' UTR
Bvchr1_un.sca004	128176	128324	1.4e-05	Bv1_020660_hamz	970	1	148,	0	4.25	3' UTR
Bvchr1_un.sca004	154980	155370	0	Bv1_020670_dtxi	234	2	31,264,	0,126	7.78	3' UTR
Bvchr1_un.sca004	243193	243642	0	Bv1_020700_ftdk	2695	2	38,318,	0,131	20.6	3' UTR
Bvchr1_un.sca004	325673	326146	0	Bv1_020740_tpwj	6475	1	473,	0	16	3' UTR
Bvchr1_un.sca004	428383	432076	0	Bv1_020770_cicr	6581	7	29,66,111,93,34,77,307,	0,602,773,2177,2998,3210,3386	27	3' UTR
Bvchr1_un.sca004	83142	83905	0	Bv1_020650_aycs	13989	3	428,60,74,	0,537,689	34.8	3' UTR
Bvchr1_un.sca004	275369	275787	0	Bv1_020710_zagw	12784	1	418,	0	21.8	3' UTR
Bvchr1_un.sca004	573236	573447	3.7e-08	Bv1_020820_hfrm	15156	1	211,	0	4.49	3' UTR
Bvchr1_un.sca004	592247	592664	1e-128	Bv1_020830_zjfn	4055	1	417,	0	10	3' UTR
Bvchr1_un.sca005	178101	178398	1e-68	Bv1_020940_guem	7695	1	297,	0	4.27	3' UTR
Bvchr1_un.sca005	348298	351081	0	Bv1_020980_okxs	23661	5	100,68,67,69,386,	0,187,1400,1559,2397	42.4	3' UTR
Bvchr1_un.sca005	862684	869368	0	Bv1_021060_naid	379	2	22,446,	0,6238	24	3' UTR
Bvchr1_un.sca005	886325	886503	0.029	Bv1_021070_fhzx	29	1	178,	0	7.43	5' UTR
Bvchr1_un.sca005	952546	955673	0	Bv1_021120_tzzn	6570	3	18,468,288,	0,377,2839	30.2	3' UTR
Bvchr1_un.sca005	996854	997123	2.5e-15	Bv1_021140_ijpd	-3073	1	269,	0	6.46	3' UTR
Bvchr1_un.sca005	1053691	1053930	1.3e-55	Bv1_021150_ppxq	2135	1	239,	0	5.47	3' UTR
Bvchr1_un.sca005	1081293	1081920	1e-167	Bv1_021170_zqnw	527	2	6,382,	0,245	27.8	3' UTR
Bvchr1_un.sca005	1081508	1081950	1e-188	Bv1_021170_zqnw	742	1	442,	0	45.1	3' UTR
Bvchr1_un.sca005	1323415	1324795	0	Bv1_021230_jkur	17301	3	67,428,286,	0,517,1094	70.1	3' UTR
Bvchr1_un.sca005	1344012	1344372	2.5e-91	Bv1_021240_uqeq	268	1	360,	0	2.53	5' UTR
Bvchr1_un.sca005	1479294	1497086	0	Bv1_021280_rqfp	175	3	9,96,571,	0,6397,17221	18.6	3' UTR
Bvchr1_un.sca005	70556	70765	1e-272	Bv1_020890_kqwp	22495	1	209,	0	1.76	3' UTR
Bvchr1_un.sca005	119086	119485	0	Bv1_020900_iptm	6035	2	276,47,	0,352	9	3' UTR
Bvchr1_un.sca005	151574	151634	0.00026	Bv1_020930_ixxf	2947	1	60,	0	5.31	3' UTR
Bvchr1_un.sca005	154017	154227	0.0045	Bv1_020930_ixxf	504	1	210,	0	10.6	Exon (Bv1_020930_ixxf.t1/Bv1_020930_ixxf, exon 2 of 8)
Bvchr1_un.sca005	199747	200016	1e-184	Bv1_020960_jwip	2815	1	269,	0	12.2	3' UTR
Bvchr1_un.sca005	368025	368236	7.9e-22	Bv1_020990_cdhg	5316	1	211,	0	3.49	3' UTR
Bvchr1_un.sca005	681179	681327	3.2e-13	Bv1_021020_qtds	6958	1	148,	0	2.03	3' UTR
Bvchr1_un.sca005	894146	894445	0	Bv1_021080_ggjt	5555	1	299,	0	5.95	3' UTR
Bvchr1_un.sca005	1222676	1222884	5e-96	Bv1_021200_scux	5853	1	208,	0	5.92	3' UTR
Bvchr1_un.sca005	1403053	1403384	2.5e-37	Bv1_021270_jkax	5691	1	331,	0	43.5	3' UTR
Bvchr1_un.sca006	112109	112922	0	Bv1_021320_ccoq	-15314	2	353,367,	0,446	36.4	3' UTR
Bvchr1_un.sca006	129490	129690	1.6e-24	Bv1_021320_ccoq	1254	1	200,	0	3.65	3' UTR
Bvchr1_un.sca006	512128	512486	1e-130	Bv1_021380_gmre	10661	1	358,	0	8.65	3' UTR
Bvchr1_un.sca006	732164	732891	0	Bv1_021420_nhrm	11895	2	1,595,	0,132	48.8	3' UTR
Bvchr1_un.sca006	833287	837983	0	Bv1_021440_jixd	16218	4	51,119,172,255,	0,2924,3195,4441	27.6	3' UTR
Bvchr1_un.sca006	961567	961864	1e-181	Bv1_021480_jwcm	4907	1	297,	0	6.91	3' UTR
Bvchr1_un.sca006	47626	59252	0	Bv1_021300_runx	15575	3	271,152,55,	0,7080,11571	47.6	3' UTR
Bvchr1_un.sca006	161768	161858	3e-09	Bv1_021330_sfoa	1577	1	90,	0	1.78	3' UTR
Bvchr1_un.sca006	202243	202663	0	Bv1_021340_rjwd	24482	1	420,	0	20.9	3' UTR
Bvchr1_un.sca006	301399	302106	0	Bv1_021350_xamm	9606	1	707,	0	23.1	3' UTR
Bvchr1_un.sca006	346457	346814	1e-253	Bv1_021360_zess	5325	1	357,	0	5.94	3' UTR
Bvchr1_un.sca006	609004	609304	3.2e-64	Bv1_021410_hgum	3245	1	300,	0	8.6	3' UTR
Bvchr1_un.sca006	881255	890408	1e-174	Bv1_021450_pxzj	9630	2	349,9,	0,9144	6.06	3' UTR
Bvchr1_un.sca006	1084527	1084824	6.3e-59	Bv1_021510_fiqj	2930	1	297,	0	13.4	3' UTR
Bvchr1_un.sca007	241435	245344	0	Bv1_021550_qdim	6633	3	388,3,264,	0,3202,3645	76.4	3' UTR
Bvchr1_un.sca007	399438	400158	6.3e-45	Bv1_021600_huds	8462	1	720,	0	6.65	3' UTR
Bvchr1_un.sca009	33949	34450	0	Bv1_021660_ejwm	17593	1	501,	0	19.2	3' UTR
Bvchr1_un.sca009	76754	77324	0	Bv1_021670_oyae	7738	1	570,	0	44.2	3' UTR
Bvchr1_un.sca009	162286	166153	1e-101	Bv1_021690_qnnq	260	3	14,73,166,	0,3544,3701	9.46	3' UTR
Bvchr1_un.sca009	87532	87914	0	Bv1_021680_ianu	5669	1	382,	0	8.57	3' UTR
Bvchr1_un.sca011	33407	33557	6.8e-07	Bv1_021710_dhqz	6291	1	150,	0	3.45	3' UTR
Bvchr1_un.sca011	97004	97300	0	Bv1_021760_nnue	7068	1	296,	0	8.02	3' UTR
Bvchr1_un.sca011	131833	132730	0	Bv1_021770_sdpm	4587	3	36,107,272,	0,160,625	11.4	3' UTR
Bvchr1_un.sca011	152948	153068	2.5e-21	Bv1_021790_hdex	7942	1	120,	0	4.12	3' UTR
Bvchr1_un.sca011	37681	37740	4.4e-08	Bv1_021720_toqj	550	1	59,	0	4.25	3' UTR
Bvchr1_un.sca012	100351	100770	1.6e-26	Bv1_021800_gxac	25915	1	419,	0	15	3' UTR
Bvchr1_un.sca013	98871	106620	0	Bv1_021821z293	-7166	4	6,36,99,481,	0,6782,7074,7268	37.7	3' UTR
Bvchr1_un.sca013	216890	217648	1e-150	Bv1_021830_kpue	3172	2	232,183,	0,575	9.49	3' UTR
Bvchr1_un.sca014	116552	123820	0	Bv1_021880_jeoj	-17736	4	58,203,455,93,	0,139,732,7175	47.1	3' UTR
Bvchr1_un.sca014	147051	149002	0	Bv1_021880_jeoj	5495	5	13,89,120,45,512,	0,131,307,1301,1439	40	3' UTR
Bvchr1_un.sca014	183993	184334	1e-125	Bv1_021890_cfdu	4327	2	30,234,	0,107	9.11	3' UTR
Bvchr1_un.sca014	239161	240511	0	Bv1_021940_qrno	6865	2	110,308,	0,1042	13.3	3' UTR
Bvchr1_un.sca014	301330	301389	0.00015	Bv1_021980_iyhy	4974	1	59,	0	3.28	3' UTR
Bvchr1_un.sca014	352412	352892	0	Bv1_021990_sapz	8286	1	480,	0	17.2	3' UTR
Bvchr1_un.sca014	451223	451434	6.3e-33	Bv1_022010_satd	7001	1	211,	0	4.27	3' UTR
Bvchr1_un.sca014	473722	477387	1e-279	Bv1_022020_cjng	2160	2	16,364,	0,3301	41.8	3' UTR
Bvchr1_un.sca014	507016	507106	3.2e-21	Bv1_022060_hnwk	1694	1	90,	0	3.09	3' UTR
Bvchr1_un.sca014	702110	702348	5.4e-09	Bv1_022100_mfhs	1232	1	238,	0	12.4	3' UTR
Bvchr1_un.sca014	716336	716722	0	Bv1_022110_sttm	4278	1	386,	0	10	3' UTR
Bvchr1_un.sca014	977066	977485	1e-283	Bv1_022180_idkw	6605	1	419,	0	11.5	3' UTR
Bvchr1_un.sca014	1022135	1022345	2.5e-79	Bv1_022201z300	-4076	1	210,	0	5.66	3' UTR
Bvchr1_un.sca014	1026827	1026944	0.0045	Bv1_022201z300	406	1	117,	0	10.6	Exon (Bv1_022201z300.t1/Bv1_022201z300, exon 1 of 1)
Bvchr1_un.sca014	1027001	1027147	0.029	Bv1_022201z300	580	1	146,	0	7.43	3' UTR
Bvchr1_un.sca014	186026	186566	0	Bv1_021900_dsdq	14075	1	540,	0	26.5	3' UTR
Bvchr1_un.sca014	372748	373107	6.3e-83	Bv1_021991z299	-1170	1	359,	0	20.6	3' UTR
Bvchr1_un.sca014	490212	490716	0	Bv1_022040_igoa	6935	2	305,114,	0,390	33.7	3' UTR
Bvchr1_un.sca014	526494	526763	1e-163	Bv1_022070_hgze	7382	1	269,	0	11.8	3' UTR
Bvchr1_un.sca014	980766	981209	1e-109	Bv1_022190_dxhq	9420	2	347,13,	0,430	9.19	3' UTR
Bvchr1_un.sca015	24997	25322	1e-297	Bv1_022270_wmtz	11381	1	325,	0	20.6	3' UTR
Bvchr1_un.sca015	24994	25322	9e-297	Bv1_022270_wmtz	11378	1	328,	0	20.7	3' UTR
Bvchr1_un.sca015	365243	365632	0	Bv1_022340_etrr	-8551	1	389,	0	19.7	3' UTR
Bvchr1_un.sca015	383187	384317	0	Bv1_022370_nqrd	3124	4	103,131,117,68,	0,310,650,1062	12.2	3' UTR
Bvchr1_un.sca015	714210	714361	3.5e-07	Bv1_022470_xcou	3083	1	151,	0	2.53	3' UTR
Bvchr1_un.sca015	838111	838883	0	Bv1_022490_jori	4342	2	5,384,	0,388	3.43	3' UTR
Bvchr1_un.sca015	932018	932372	1.3e-83	Bv1_022530_hqff	0	1	354,	0	6.37	5' UTR
Bvchr1_un.sca015	939496	939584	0.016	Bv1_022570_hieu	407	1	88,	0	8.49	3' UTR
Bvchr1_un.sca015	32292	32411	2.3e-07	Bv1_022280_uzdj	1266	1	119,	0	2.09	3' UTR
Bvchr1_un.sca015	305541	307656	1e-152	Bv1_022310_pxez	17087	5	315,90,140,67,224,	0,457,1400,1711,1891	47.5	3' UTR
Bvchr1_un.sca015	395874	395994	8.3e-05	Bv1_022380_cxem	11622	1	120,	0	2.77	3' UTR
Bvchr1_un.sca015	491627	491985	2e-33	Bv1_022420_gwjx	12279	1	358,	0	14.9	3' UTR
Bvchr1_un.sca015	786074	786517	3.2e-16	Bv1_022480_dypr	10750	2	194,132,	0,311	10.1	3' UTR
Bvchr1_un.sca016	36607	38272	0	Bv1_022600_rysj	16384	3	569,127,200,	0,1115,1465	282	3' UTR
Bvchr1_un.sca016	110785	112408	9e-295	Bv1_022630_guws	7606	3	382,52,8,	0,1063,1615	24.5	3' UTR
Bvchr1_un.sca016	131311	131372	0.0058	Bv1_022640_xhqe	10720	1	61,	0	3.61	3' UTR
Bvchr1_un.sca016	342468	342706	1.3e-10	Bv1_022660_angp	2703	1	238,	0	4.04	3' UTR
Bvchr1_un.sca016	391156	392040	0	Bv1_022670_uijs	14255	2	396,22,	0,862	38.5	3' UTR
Bvchr1_un.sca017	25366	27828	0	Bv1_022710_mwtt	25170	4	124,79,64,449,	0,1010,1278,2013	43.9	3' UTR
Bvchr1_un.sca017	158983	159610	0	Bv1_022740_emaw	20637	1	627,	0	13	3' UTR
Bvchr1_un.sca017	211023	211443	1e-103	Bv1_022760_mecs	11381	1	420,	0	10.6	3' UTR
Bvchr1_un.sca017	256837	257198	1.6e-56	Bv1_022770_ycuu	10215	1	361,	0	11.4	3' UTR
Bvchr1_un.sca017	337454	337810	6.3e-89	Bv1_022800_nczx	8302	1	356,	0	6.5	3' UTR
Bvchr1_un.sca017	586035	586365	1e-304	Bv1_022890_iikq	4989	1	330,	0	10.5	3' UTR
Bvchr1_un.sca017	257582	259591	1e-104	Bv1_022780_kfqc	7775	5	334,78,40,122,109,	0,677,873,1182,1900	14.4	3' UTR
Bvchr1_un.sca017	298447	299677	0	Bv1_022790_nuxh	13630	5	84,472,66,59,1,	0,164,787,1090,1229	20.9	3' UTR
Bvchr1_un.sca017	364122	364332	1.6e-06	Bv1_022820_scnz	17935	1	210,	0	6.79	3' UTR
Bvchr1_un.sca017	371534	372255	7.9e-13	Bv1_022820_scnz	10523	2	60,119,	0,602	2.2	3' UTR
Bvchr1_un.sca017	375172	375382	3.1e-10	Bv1_022820_scnz	6885	1	210,	0	1.39	Exon (Bv1_022820_scnz.t1/Bv1_022820_scnz, exon 4 of 7)
Bvchr1_un.sca017	596363	596813	1e-180	Bv1_022900_hera	4108	1	450,	0	9.84	3' UTR
Bvchr1_un.sca018	331662	332022	1e-193	Bv1_022990_qesx	6834	1	360,	0	14.5	3' UTR
Bvchr1_un.sca018	342498	343085	7.9e-42	Bv1_023000_smrx	726	2	52,273,	0,314	4.72	3' UTR
Bvchr1_un.sca018	474491	479934	1e-223	Bv1_023060_neot	0	2	76,272,	0,5171	39.6	3' UTR
Bvchr1_un.sca018	193629	205106	0	Bv1_022970_wnri	35424	8	370,129,104,85,71,56,126,44,	0,553,2862,3039,5230,6542,6672,11433	140	3' UTR
Bvchr1_un.sca018	477893	478309	1e-115	Bv1_023060_neot	-462	1	416,	0	8.15	3' UTR
Bvchr1_un.sca018	478871	479314	1.6e-12	Bv1_023070_kdsj	1006	2	195,13,	0,430	3.6	5' UTR
Bvchr1_un.sca018	479639	479877	1e-159	Bv1_023070_kdsj	0	1	238,	0	34	5' UTR
Bvchr1_un.sca019	16714	17042	0	Bv1_023110_zkrg	5308	1	328,	0	16	3' UTR
Bvchr1_un.sca019	89175	90314	0	Bv1_023140_tzhm	-3142	2	32,297,	0,842	15.6	3' UTR
Bvchr1_un.sca019	34155	34425	3.2e-28	Bv1_023120_ogut	3356	1	270,	0	5.31	3' UTR
Bvchr1_un.sca019	97067	97907	0	Bv1_023160_keoh	57804	1	840,	0	81.8	3' UTR
Bvchr1_un.sca019	255096	255244	0.00026	Bv1_023200_jmkt	2408	1	148,	0	3.18	3' UTR
Bvchr1_un.sca019	308717	308806	3.5e-05	Bv1_023210_chuj	6637	1	89,	0	14.9	3' UTR
Bvchr1_un.sca019	308864	308954	7.8e-05	Bv1_023210_chuj	6490	1	90,	0	3.47	3' UTR
Bvchr1_un.sca019	364154	364302	3.2e-32	Bv1_023220_cwwd	3156	1	148,	0	2.41	3' UTR
Bvchr1_un.sca020	170838	170956	6.3e-76	Bv1_023300_koth	782	1	118,	0	1.47	3' UTR
Bvchr1_un.sca020	198434	198671	0	Bv1_023310_kgmn	1899	1	237,	0	2.83	3' UTR
Bvchr1_un.sca020	4701	4971	3.2e-73	Bv1_023260_frkx	9140	1	270,	0	6.98	3' UTR
Bvchr1_un.sca020	60457	60845	2e-75	Bv1_023270_kmfz	4884	1	388,	0	6.94	3' UTR
Bvchr1_un.sca020	362638	362698	1.1e-07	Bv1_023380_uyua	672	1	60,	0	2	3' UTR
Bvchr2.sca001	11390	11720	0	Bv2_023390_krfg	4354	1	330,	0	23.2	3' UTR
Bvchr2.sca001	226209	226509	2e-25	Bv2_023580_ooek	28831	1	300,	0	30.8	3' UTR
Bvchr2.sca001	279226	280748	0	Bv2_023630_jyxp	12728	4	26,104,84,443,	0,111,293,1079	53.5	3' UTR
Bvchr2.sca001	297755	297934	5e-12	Bv2_023640_yzom	3807	1	179,	0	6.47	3' UTR
Bvchr2.sca001	307125	307362	7.9e-13	Bv2_023650_hynn	3687	1	237,	0	5.84	3' UTR
Bvchr2.sca001	368748	368808	0.0026	Bv2_023670_uwex	6310	1	60,	0	1.49	3' UTR
Bvchr2.sca001	429547	429935	0	Bv2_023720_ezys	-4557	1	388,	0	13.2	3' UTR
Bvchr2.sca001	437018	437108	0.0015	Bv2_023720_ezys	2526	1	90,	0	2.48	3' UTR
Bvchr2.sca001	483969	484479	0	Bv2_023770_pndn	6637	1	510,	0	18.9	3' UTR
Bvchr2.sca001	495423	495659	7.9e-84	Bv2_023790_eajy	2111	1	236,	0	7.09	3' UTR
Bvchr2.sca001	518948	519129	1.1e-10	Bv2_023810_guyf	11396	1	181,	0	4.62	3' UTR
Bvchr2.sca001	573947	574215	2.5e-94	Bv2_023890_wppw	3337	1	268,	0	8.77	3' UTR
Bvchr2.sca001	591042	591311	5e-58	Bv2_023910_zwxx	-2409	1	269,	0	3.45	3' UTR
Bvchr2.sca001	604363	604810	1e-273	Bv2_023910_zwxx	10643	1	447,	0	45.1	3' UTR
Bvchr2.sca001	638020	638430	1e-266	Bv2_023930_xoxp	2920	1	410,	0	11.4	3' UTR
Bvchr2.sca001	662544	662814	1.3e-84	Bv2_023960_jwgd	5114	1	270,	0	9.31	3' UTR
Bvchr2.sca001	687764	687913	9.3e-06	Bv2_024000_zwpc	3564	1	149,	0	5.94	3' UTR
Bvchr2.sca001	723924	724134	1e-209	Bv2_024030_spiy	2444	1	210,	0	2.81	3' UTR
Bvchr2.sca001	853439	853614	5e-13	Bv2_024120_wxuh	520	1	175,	0	1.87	3' UTR
Bvchr2.sca001	867909	868086	6.9e-10	Bv2_024140_qpfw	6240	1	177,	0	6.24	3' UTR
Bvchr2.sca001	888974	893123	0	Bv2_024160_dxiq	4155	4	117,58,86,328,	0,798,940,3821	32.5	3' UTR
Bvchr2.sca001	968459	968757	1e-257	Bv2_024240_apyt	-2326	1	298,	0	8.04	3' UTR
Bvchr2.sca001	976090	976210	4e-17	Bv2_024240_apyt	5007	1	120,	0	2.54	3' UTR
Bvchr2.sca001	1004617	1004857	5e-11	Bv2_024250_tjuw	10514	1	240,	0	2.55	3' UTR
Bvchr2.sca001	1057252	1057552	2e-37	Bv2_024310_wuzy	6649	1	300,	0	93.4	3' UTR
Bvchr2.sca001	1093842	1094167	0	Bv2_024360_tokx	4099	1	325,	0	9.25	3' UTR
Bvchr2.sca001	1114651	1114974	0	Bv2_024370_yhkc	2477	1	323,	0	7.32	3' UTR
Bvchr2.sca001	1351100	1351189	0.0083	Bv2_024580_gcuk	2676	1	89,	0	9.55	3' UTR
Bvchr2.sca001	1377573	1378008	5e-31	Bv2_024590_wdyc	3659	2	306,22,	0,413	6.05	3' UTR
Bvchr2.sca001	1408991	1409140	3.2e-07	Bv2_024610_uixa	2977	1	149,	0	2	3' UTR
Bvchr2.sca001	1437857	1438128	5e-95	Bv2_024660_pyjn	-2516	1	271,	0	6.33	3' UTR
Bvchr2.sca001	1519206	1519411	1e-71	Bv2_024740_cpid	669	1	205,	0	1.42	3' UTR
Bvchr2.sca001	1566326	1566621	0	Bv2_024780_oacf	5259	1	295,	0	3.17	3' UTR
Bvchr2.sca001	1589788	1590026	1.6e-78	Bv2_024800_xiyf	-2161	1	238,	0	3.82	3' UTR
Bvchr2.sca001	1597785	1598111	1e-133	Bv2_024810_fijm	-206	1	326,	0	31.1	3' UTR
Bvchr2.sca001	1603073	1603674	0	Bv2_024810_fijm	2346	2	41,402,	0,199	36.3	3' UTR
Bvchr2.sca001	1612190	1612281	3.5e-10	Bv2_024820_kkcq	3043	1	91,	0	2.71	3' UTR
Bvchr2.sca001	1643167	1645674	0	Bv2_024890_qqsu	-1700	2	139,309,	0,2198	18.1	3' UTR
Bvchr2.sca001	1657381	1658182	5e-76	Bv2_024910_ctdp	-1852	2	22,366,	0,435	21.6	3' UTR
Bvchr2.sca001	1663230	1665297	4e-83	Bv2_024920_zpyp	-2007	2	13,345,	0,1722	13.3	3' UTR
Bvchr2.sca001	1715972	1716271	1e-135	Bv2_024960_gfof	4768	1	299,	0	9.25	3' UTR
Bvchr2.sca001	1733358	1734110	2.5e-73	Bv2_024980_ymht	-854	2	252,78,	0,674	6.07	3' UTR
Bvchr2.sca001	1736482	1736687	5.1e-10	Bv2_024980_ymht	1518	1	205,	0	3.23	3' UTR
Bvchr2.sca001	1876110	1876289	7.2e-07	Bv2_025120_nfyw	-2486	1	179,	0	14.9	3' UTR
Bvchr2.sca001	1882464	1883066	0	Bv2_025120_nfyw	3689	2	79,427,	0,175	21.9	3' UTR
Bvchr2.sca001	2020286	2020885	0	Bv2_025210_soor	-2412	1	599,	0	15.9	3' UTR
Bvchr2.sca001	2035665	2035845	7.9e-13	Bv2_025260_pupf	3988	1	180,	0	2.75	3' UTR
Bvchr2.sca001	2065584	2066031	0	Bv2_025290_xumt	-56	1	447,	0	6.99	3' UTR
Bvchr2.sca001	2066353	2066957	3.2e-16	Bv2_025290_xumt	266	3	81,239,97,	0,169,507	3.7	3' UTR
Bvchr2.sca001	2126836	2134568	0	Bv2_025360_ojxs	599	6	12,73,62,82,61,274,	0,131,1395,7153,7307,7458	87.3	3' UTR
Bvchr2.sca001	2169285	2172871	1e-111	Bv2_025400_twzr	4038	2	14,312,	0,3274	7.37	3' UTR
Bvchr2.sca001	2188378	2188497	3.2e-37	Bv2_025410_kjqj	1925	1	119,	0	3.09	3' UTR
Bvchr2.sca001	2204807	2205167	0	Bv2_025420_axky	6794	1	360,	0	16.6	3' UTR
Bvchr2.sca001	2220092	2220329	4e-66	Bv2_025440_rmxq	4739	1	237,	0	4.99	3' UTR
Bvchr2.sca001	2237199	2237557	1e-132	Bv2_025470_pxuu	-2676	1	358,	0	14.7	3' UTR
Bvchr2.sca001	2258015	2258165	2.6e-10	Bv2_025490_drof	-7438	1	150,	0	2.21	3' UTR
Bvchr2.sca001	2268379	2268617	1.6e-33	Bv2_025500_udej	-1686	1	238,	0	2.24	3' UTR
Bvchr2.sca001	2283816	2283994	9.1e-08	Bv2_025510_ezno	2073	1	178,	0	5.31	3' UTR
Bvchr2.sca001	2370529	2370795	0	Bv2_025570_aetz	-1686	1	266,	0	7.89	3' UTR
Bvchr2.sca001	2386708	2387095	0	Bv2_025580_frpi	10717	1	387,	0	29.2	3' UTR
Bvchr2.sca001	2414072	2414433	2.5e-27	Bv2_025600_eucd	5771	1	361,	0	13.8	3' UTR
Bvchr2.sca001	2515643	2515935	1e-249	Bv2_025650_oynz	7732	1	292,	0	9.47	3' UTR
Bvchr2.sca001	2570086	2574277	0	Bv2_025720_zxhf	-2114	6	75,89,62,73,76,315,	0,436,1270,3017,3584,3876	90.8	3' UTR
Bvchr2.sca001	2581787	2582455	0	Bv2_025720_zxhf	5396	2	135,344,	0,324	25.8	3' UTR
Bvchr2.sca001	2663877	2664147	4e-52	Bv2_025770_yfwe	-1034	1	270,	0	4.13	3' UTR
Bvchr2.sca001	2665269	2665389	4.9e-05	Bv2_025770_yfwe	88	1	120,	0	4.95	5' UTR
Bvchr2.sca001	2758877	2759116	5e-99	Bv2_025950_tgnw	-1549	1	239,	0	5.46	3' UTR
Bvchr2.sca001	2764656	2764986	4.5e-05	Bv2_025970_nrpz	-789	1	330,	0	18	3' UTR
Bvchr2.sca001	2770482	2770570	3.5e-05	Bv2_025960_kuxy	0	1	88,	0	1.68	3' UTR
Bvchr2.sca001	2804959	2805319	0	Bv2_026020_neqg	-2806	1	360,	0	30.2	3' UTR
Bvchr2.sca001	2863827	2864146	0	Bv2_026070_ahji	-1419	1	319,	0	13.1	3' UTR
Bvchr2.sca001	2868425	2868719	1e-112	Bv2_026070_ahji	2860	1	294,	0	10.3	3' UTR
Bvchr2.sca001	2880469	2880709	1.3e-77	Bv2_026090_ysyf	7234	1	240,	0	6.75	3' UTR
Bvchr2.sca001	2899255	2899376	4e-05	Bv2_026110_ddkr	1586	1	121,	0	1.96	3' UTR
Bvchr2.sca001	2909865	2911246	1e-172	Bv2_026120_ywts	6666	2	302,88,	0,1293	19.1	3' UTR
Bvchr2.sca001	2928084	2928470	1e-110	Bv2_026140_dutm	5565	1	386,	0	19.5	3' UTR
Bvchr2.sca001	2960293	2960563	1.6e-29	Bv2_026180_rqqd	-6836	1	270,	0	3.77	3' UTR
Bvchr2.sca001	2976210	2976448	1e-78	Bv2_026190_fqzn	4011	1	238,	0	14.4	3' UTR
Bvchr2.sca001	3012659	3013110	1e-113	Bv2_026240_atez	5710	1	451,	0	9.91	3' UTR
Bvchr2.sca001	3056221	3056490	6.3e-17	Bv2_026290_woas	-1716	1	269,	0	4.18	3' UTR
Bvchr2.sca001	3063408	3063738	1.3e-08	Bv2_026300_ydyh	-1808	1	330,	0	20.2	3' UTR
Bvchr2.sca001	3075990	3077940	1e-202	Bv2_026300_ydyh	10444	2	377,133,	0,1817	23	3' UTR
Bvchr2.sca001	3105073	3105580	0	Bv2_026330_zeex	7567	1	507,	0	13.7	3' UTR
Bvchr2.sca001	3117031	3117538	0	Bv2_026350_kdtm	3485	1	507,	0	6.72	3' UTR
Bvchr2.sca001	3269268	3269596	1.6e-51	Bv2_026470_iksn	-836	1	328,	0	4.71	3' UTR
Bvchr2.sca001	3282786	3285806	0	Bv2_026480_hpyw	5694	2	50,397,	0,2623	46.6	3' UTR
Bvchr2.sca001	3308851	3311393	1e-106	Bv2_026500_swcr	4019	4	7,81,46,283,	0,615,976,2259	17.7	3' UTR
Bvchr2.sca001	3339933	3341014	0	Bv2_026550_swxq	1741	2	11,228,	0,853	3.92	3' UTR
Bvchr2.sca001	3394598	3397636	0	Bv2_026620_gnii	740	2	114,360,	0,2678	19.5	3' UTR
Bvchr2.sca001	3447373	3448032	0	Bv2_026660_rdmx	-10296	1	659,	0	198	3' UTR
Bvchr2.sca001	3466466	3466942	0	Bv2_026660_rdmx	8138	1	476,	0	54.8	3' UTR
Bvchr2.sca001	3492810	3492899	2.5e-17	Bv2_026710_rdhi	-429	1	89,	0	4.25	3' UTR
Bvchr2.sca001	3516092	3516509	0	Bv2_026740_ndyw	4224	1	417,	0	23.2	3' UTR
Bvchr2.sca001	3572365	3572512	1e-118	Bv2_026780_zdeh	1957	1	147,	0	2.36	3' UTR
Bvchr2.sca001	3585463	3586151	1e-115	Bv2_026800_stzo	7155	2	43,549,	0,139	50.6	3' UTR
Bvchr2.sca001	3621214	3625132	0	Bv2_026840_jycs	-66	2	614,102,	0,3816	27.2	3' UTR
Bvchr2.sca001	3656515	3656604	1.3e-30	Bv2_026870_uzkd	-2264	1	89,	0	2.06	3' UTR
Bvchr2.sca001	3669223	3669583	0	Bv2_026870_uzkd	10355	1	360,	0	11.3	3' UTR
Bvchr2.sca001	3727794	3728062	4e-16	Bv2_026900_yyoi	-896	1	268,	0	4.42	3' UTR
Bvchr2.sca001	3731752	3732019	5e-37	Bv2_026900_yyoi	2794	1	267,	0	5.64	3' UTR
Bvchr2.sca001	3749051	3749644	2.5e-75	Bv2_026920_jmta	3943	3	23,139,222,	0,110,371	15.6	3' UTR
Bvchr2.sca001	3761487	3761754	0	Bv2_026940_xryn	2427	1	267,	0	3.84	3' UTR
Bvchr2.sca001	3793209	3794283	0	Bv2_026960_hzce	4019	3	35,76,301,	0,569,773	39.7	3' UTR
Bvchr2.sca001	3829664	3829815	2e-12	Bv2_026990_kaff	4704	1	151,	0	3.26	3' UTR
Bvchr2.sca001	3846460	3846817	1e-115	Bv2_027020_qtpw	5600	1	357,	0	15.6	3' UTR
Bvchr2.sca001	3885218	3885426	1.1e-10	Bv2_027050_tseg	-5144	1	208,	0	2.93	3' UTR
Bvchr2.sca001	3895319	3895648	6.3e-19	Bv2_027050_tseg	4749	1	329,	0	34	3' UTR
Bvchr2.sca001	3977638	3978332	0	Bv2_027160_mdop	-4138	3	1,193,316,	0,89,378	33.2	3' UTR
Bvchr2.sca001	4150181	4150391	1.3e-20	Bv2_027370_nnup	657	1	210,	0	2.72	3' UTR
Bvchr2.sca001	4166467	4167398	0	Bv2_027390_azme	2293	3	9,66,280,	0,498,651	14.2	3' UTR
Bvchr2.sca001	4191948	4192097	0.00049	Bv2_027410_wqky	854	1	149,	0	1.56	3' UTR
Bvchr2.sca001	4204518	4204936	0	Bv2_027420_jrts	6504	1	418,	0	19.1	3' UTR
Bvchr2.sca001	4318594	4318834	3.2e-49	Bv2_027540_nmrq	-7740	1	240,	0	9.06	3' UTR
Bvchr2.sca001	4365817	4366208	6.3e-80	Bv2_027580_fefm	1513	1	391,	0	13.2	3' UTR
Bvchr2.sca001	4393539	4393808	7.9e-23	Bv2_027620_uiri	2795	1	269,	0	4.56	3' UTR
Bvchr2.sca001	4422993	4424237	1e-171	Bv2_027660_ihfg	4889	2	50,398,	0,846	15.9	3' UTR
Bvchr2.sca001	4641581	4641642	0.00066	Bv2_027820_pmtd	4439	1	61,	0	1.82	3' UTR
Bvchr2.sca001	4671322	4671441	6.3e-15	Bv2_027860_mpzo	678	1	119,	0	2.33	3' UTR
Bvchr2.sca001	4703265	4711236	1.9e-05	Bv2_027880_htps	711	2	84,214,	0,7757	15.9	3' UTR
Bvchr2.sca001	4826390	4826451	0.0012	Bv2_027970_zpyw	3964	1	61,	0	12.7	3' UTR
Bvchr2.sca001	4839491	4842951	0	Bv2_027990_dpnh	705	4	47,43,48,481,	0,202,355,2979	41	3' UTR
Bvchr2.sca001	4860400	4860580	6.3e-53	Bv2_028020_grdy	-3586	1	180,	0	5.78	3' UTR
Bvchr2.sca001	4868260	4868350	1e-14	Bv2_028020_grdy	4094	1	90,	0	1.67	3' UTR
Bvchr2.sca001	4899014	4899131	4e-22	Bv2_028050_dzto	1858	1	117,	0	2.6	3' UTR
Bvchr2.sca001	5010647	5011192	3.1e-09	Bv2_028090_josc	6423	2	11,288,	0,257	32.9	3' UTR
Bvchr2.sca001	5075722	5077092	0	Bv2_028130_opte	2478	4	1,85,57,355,	0,392,801,1015	25.8	3' UTR
Bvchr2.sca001	5103669	5103968	5e-65	Bv2_028160_fhoi	-5696	1	299,	0	7.75	3' UTR
Bvchr2.sca001	5118601	5118833	7.9e-60	Bv2_028180_fcea	2387	1	232,	0	19.1	3' UTR
Bvchr2.sca001	5126633	5126898	0	Bv2_028190_kwuc	2499	1	265,	0	6.22	3' UTR
Bvchr2.sca001	5174964	5175295	0	Bv2_028210_omzo	18760	1	331,	0	11.6	3' UTR
Bvchr2.sca001	5245504	5246011	0	Bv2_028270_dkfz	5431	1	507,	0	10.8	3' UTR
Bvchr2.sca001	5315138	5321049	7.9e-17	Bv2_028340_pngt	795	2	315,132,	0,5779	7.05	3' UTR
Bvchr2.sca001	5337439	5337617	7.6e-10	Bv2_028360_kfyw	236	1	178,	0	2.96	5' UTR
Bvchr2.sca001	5359481	5360075	2e-96	Bv2_028390_znom	6566	3	20,86,247,	0,134,347	34.7	3' UTR
Bvchr2.sca001	5373322	5377600	2e-66	Bv2_028410_jrgk	5797	4	8,74,86,249,	0,3628,3816,4029	18.8	3' UTR
Bvchr2.sca001	5371840	5377600	2e-66	Bv2_028410_jrgk	4315	5	37,29,74,86,249,	0,1461,5110,5298,5511	18.8	3' UTR
Bvchr2.sca001	5390694	5390814	0.0014	Bv2_028411z338	3449	1	120,	0	5.31	Exon (Bv2_028411z338.t1/Bv2_028411z338, exon 3 of 4)
Bvchr2.sca001	5390903	5401566	0.0045	Bv2_028411z338	3658	2	99,80,	0,10583	10.6	Exon (Bv2_028411z338.t1/Bv2_028411z338, exon 3 of 4)
Bvchr2.sca001	5427378	5427679	1e-146	Bv2_028440_dfjn	-1746	1	301,	0	28.5	3' UTR
Bvchr2.sca001	5441050	5441319	0	Bv2_028450_ijnn	4585	1	269,	0	8.34	3' UTR
Bvchr2.sca001	5467944	5468005	2.5e-18	Bv2_028490_gjou	-970	1	61,	0	2.09	3' UTR
Bvchr2.sca001	5475794	5476122	1e-112	Bv2_028500_mwds	2029	1	328,	0	7.81	3' UTR
Bvchr2.sca001	5492061	5492598	0	Bv2_028510_dhdw	12596	1	537,	0	64.7	3' UTR
Bvchr2.sca001	5518589	5518797	6.3e-73	Bv2_028550_emga	1446	1	208,	0	4.61	3' UTR
Bvchr2.sca001	5565748	5565987	5e-73	Bv2_028590_ydxq	3005	1	239,	0	6.09	3' UTR
Bvchr2.sca001	5600434	5605507	4e-05	Bv2_028640_xrtg	0	2	34,27,	0,5046	1.88	3' UTR
Bvchr2.sca001	5600462	5607508	1e-209	Bv2_028640_xrtg	0	2	6,570,	0,6476	7.97	3' UTR
Bvchr2.sca001	5634623	5635067	1e-243	Bv2_028670_ypku	8410	1	444,	0	87.3	3' UTR
Bvchr2.sca001	5764373	5764668	1e-10	Bv2_028800_sqys	294	1	295,	0	3.5	3' UTR
Bvchr2.sca001	5814812	5815140	1e-222	Bv2_028880_mpsx	-7169	1	328,	0	9.34	3' UTR
Bvchr2.sca001	5825549	5826103	1e-194	Bv2_028880_mpsx	3240	2	135,340,	0,214	22	3' UTR
Bvchr2.sca001	5845409	5845676	1e-207	Bv2_028900_ecwo	12140	1	267,	0	9.24	3' UTR
Bvchr2.sca001	5866728	5867019	0	Bv2_028920_yfua	2607	1	291,	0	8.36	3' UTR
Bvchr2.sca001	5881359	5881627	7.9e-47	Bv2_028940_eyks	4008	1	268,	0	18.6	3' UTR
Bvchr2.sca001	5916539	5916956	0	Bv2_028990_njrn	4438	1	417,	0	18.5	3' UTR
Bvchr2.sca001	5974998	5975415	1e-188	Bv2_029050_nswe	-3346	1	417,	0	7.85	3' UTR
Bvchr2.sca001	6018714	6019572	0	Bv2_029090_kjfk	12103	2	51,428,	0,430	57.8	3' UTR
Bvchr2.sca001	6069942	6070031	2e-16	Bv2_029150_qekw	408	1	89,	0	1.48	3' UTR
Bvchr2.sca001	6085671	6085968	0	Bv2_029180_dsty	2867	1	297,	0	12.2	3' UTR
Bvchr2.sca001	6101831	6102132	2e-57	Bv2_029210_mrro	-412	1	301,	0	11.2	3' UTR
Bvchr2.sca001	6123682	6123892	2.5e-39	Bv2_029250_jsau	-7102	1	210,	0	4.39	3' UTR
Bvchr2.sca001	6138725	6139024	0	Bv2_029260_fpsj	-500	1	299,	0	25.4	3' UTR
Bvchr2.sca001	6153514	6154078	2e-21	Bv2_029300_tesz	230	2	41,394,	0,170	75.4	3' UTR
Bvchr2.sca001	6182011	6185902	0	Bv2_029320_qkas	6957	3	145,112,194,	0,378,3697	33.5	3' UTR
Bvchr2.sca001	6225651	6225832	7.9e-11	Bv2_029370_kqsm	3703	1	181,	0	2.85	3' UTR
Bvchr2.sca001	6379061	6383116	0	Bv2_029470_yanm	7953	5	36,61,75,547,151,	0,113,1668,2592,3904	34	3' UTR
Bvchr2.sca001	6467712	6468042	9e-299	Bv2_029550_fcai	-401	1	330,	0	28.7	3' UTR
Bvchr2.sca001	6468736	6469169	4.5e-05	Bv2_029550_fcai	293	2	55,241,	0,192	18	3' UTR
Bvchr2.sca001	6480707	6480857	4e-29	Bv2_029580_kixe	2304	1	150,	0	2.52	3' UTR
Bvchr2.sca001	6584193	6584491	5e-68	Bv2_029680_jmxw	-2059	1	298,	0	6.19	3' UTR
Bvchr2.sca001	6590333	6590663	2e-31	Bv2_029680_jmxw	3783	1	330,	0	3.66	3' UTR
Bvchr2.sca001	6603065	6603244	2e-20	Bv2_029700_pfgu	3845	1	179,	0	5.74	3' UTR
Bvchr2.sca001	6724644	6725784	0	Bv2_029790_gkiy	3924	3	87,73,370,	0,516,770	52.7	3' UTR
Bvchr2.sca001	7000362	7000423	0.00012	Bv2_029950_isqu	6213	1	61,	0	2.43	3' UTR
Bvchr2.sca001	7011360	7011420	0.029	Bv2_029960_kjjz	3001	1	60,	0	3.18	3' UTR
Bvchr2.sca001	7023332	7023663	6.3e-64	Bv2_029980_yocq	-2666	1	331,	0	7.65	3' UTR
Bvchr2.sca001	7030215	7030363	1.8e-10	Bv2_029980_yocq	3886	1	148,	0	5.31	3' UTR
Bvchr2.sca001	7059262	7059353	3e-08	Bv2_029990_tjst	3343	1	91,	0	1.79	3' UTR
Bvchr2.sca001	7066730	7067053	0	Bv2_030000_exar	351	1	323,	0	5.93	3' UTR
Bvchr2.sca001	7137869	7137989	2.3e-08	Bv2_030010_hror	1966	1	120,	0	2.59	3' UTR
Bvchr2.sca001	7151546	7151697	5e-14	Bv2_030020_zwop	3693	1	151,	0	3.86	3' UTR
Bvchr2.sca001	7191619	7191914	0	Bv2_030070_rqyy	2216	1	295,	0	10.7	3' UTR
Bvchr2.sca001	7227439	7227707	1e-145	Bv2_030100_xyfu	5286	1	268,	0	3.7	3' UTR
Bvchr2.sca001	7287517	7288737	0	Bv2_030150_hwyn	8627	2	33,442,	0,778	25.7	3' UTR
Bvchr2.sca001	7346080	7346524	1e-191	Bv2_030210_fyzr	2710	1	444,	0	8.9	3' UTR
Bvchr2.sca001	7382924	7383104	1.3e-10	Bv2_030250_xmqw	2004	1	180,	0	2.67	3' UTR
Bvchr2.sca001	7454084	7454468	4e-79	Bv2_030290_guye	5749	1	384,	0	28.2	3' UTR
Bvchr2.sca001	7474200	7474559	0	Bv2_030330_wthm	-5446	1	359,	0	9.83	3' UTR
Bvchr2.sca001	7481013	7491201	0.0026	Bv2_030330_wthm	1008	2	2,88,	0,10100	3.45	3' UTR
Bvchr2.sca001	7615630	7616204	0	Bv2_030410_grcc	4425	2	88,357,	0,217	15	3' UTR
Bvchr2.sca001	7646991	7647141	7.9e-42	Bv2_030460_sfsu	-860	1	150,	0	3.03	3' UTR
Bvchr2.sca001	7718120	7718695	1e-202	Bv2_030550_fggc	29	2	150,294,	0,281	19.2	3' UTR
Bvchr2.sca001	7718120	7718880	1e-228	Bv2_030550_fggc	29	2	146,479,	0,281	20.9	3' UTR
Bvchr2.sca001	7814703	7815060	1e-113	Bv2_030580_yqaq	4579	1	357,	0	4.03	3' UTR
Bvchr2.sca001	7879230	7879556	1.6e-39	Bv2_030620_ydmx	4406	1	326,	0	11.3	3' UTR
Bvchr2.sca001	7894299	7894479	3.2e-14	Bv2_030640_jdxh	-6655	1	180,	0	3.76	3' UTR
Bvchr2.sca001	8000957	8001136	3.2e-21	Bv2_030700_xzwk	7815	1	179,	0	4.38	3' UTR
Bvchr2.sca001	8028991	8029201	1e-117	Bv2_030740_aoqi	-1531	1	210,	0	10.6	3' UTR
Bvchr2.sca001	8033527	8034426	0	Bv2_030750_hhra	-856	3	70,109,380,	0,154,519	22.9	3' UTR
Bvchr2.sca001	8040027	8041250	0	Bv2_030750_hhra	4745	3	7,113,299,	0,726,924	24	3' UTR
Bvchr2.sca001	8067567	8068016	1e-208	Bv2_030770_xtfr	4985	1	449,	0	18.2	3' UTR
Bvchr2.sca001	8191650	8191943	5e-39	Bv2_030820_uzuf	1303	2	32,176,	0,117	5	3' UTR
Bvchr2.sca001	8295373	8295641	0	Bv2_030910_gkrn	2126	1	268,	0	4.29	3' UTR
Bvchr2.sca001	8304564	8304918	5e-63	Bv2_030930_jgfu	4027	1	354,	0	11.3	3' UTR
Bvchr2.sca001	8314796	8314945	1.6e-48	Bv2_030940_atsp	3129	1	149,	0	1.63	3' UTR
Bvchr2.sca001	8338437	8339682	1e-130	Bv2_030950_iocg	15600	3	55,45,380,	0,493,865	18.3	3' UTR
Bvchr2.sca001	8402579	8402939	6.3e-20	Bv2_030990_qxsw	5950	1	360,	0	26.5	3' UTR
Bvchr2.sca001	8398002	8402521	0.00026	Bv2_030990_qxsw	1373	2	1,179,	0,4340	8.49	3' UTR
Bvchr2.sca001	8402580	8402939	6.3e-20	Bv2_030990_qxsw	5951	1	359,	0	26.5	3' UTR
Bvchr2.sca001	8469901	8469989	1.1e-05	Bv2_031020_aaja	1982	1	88,	0	3.86	3' UTR
Bvchr2.sca001	8497415	8497713	1.3e-52	Bv2_031040_ndrz	7616	1	298,	0	15.9	3' UTR
Bvchr2.sca001	8742645	8743569	1e-95	Bv2_031170_qepu	2815	3	120,193,254,	0,372,670	17.2	3' UTR
Bvchr2.sca001	8792606	8792877	1e-182	Bv2_031200_qerp	3786	1	271,	0	8.35	3' UTR
Bvchr2.sca001	8962593	8964690	0	Bv2_031270_qkmz	1998	3	3,143,274,	0,1584,1823	15.2	3' UTR
Bvchr2.sca001	8974767	8975126	0	Bv2_031280_uige	7872	1	359,	0	9.5	3' UTR
Bvchr2.sca001	9016691	9016900	1e-252	Bv2_031320_ocyf	5598	1	209,	0	3.58	3' UTR
Bvchr2.sca001	9048451	9048871	9.1e-09	Bv2_031340_kzux	4128	1	420,	0	10.3	3' UTR
Bvchr2.sca001	9073748	9074287	0	Bv2_031360_tini	10835	1	539,	0	18.5	3' UTR
Bvchr2.sca001	9119364	9119485	5e-11	Bv2_031390_yuam	-318	1	121,	0	2.4	3' UTR
Bvchr2.sca001	9121142	9121352	1.3e-11	Bv2_031390_yuam	1339	1	210,	0	4.09	3' UTR
Bvchr2.sca001	55940	56118	1.9e-07	Bv2_023430_rids	1001	1	178,	0	26.5	3' UTR
Bvchr2.sca001	56176	56735	1.6e-30	Bv2_023430_rids	765	1	559,	0	74.3	Exon (Bv2_023430_rids.t1/Bv2_023430_rids, exon 1 of 1)
Bvchr2.sca001	69836	70103	7.9e-86	Bv2_023450_ijoy	1875	1	267,	0	3.77	3' UTR
Bvchr2.sca001	140502	140709	2e-28	Bv2_023520_mkkf	3809	1	207,	0	3.63	3' UTR
Bvchr2.sca001	146795	147125	2.5e-24	Bv2_023520_mkkf	-2814	1	330,	0	4.2	3' UTR
Bvchr2.sca001	155700	156120	9e-295	Bv2_023530_hefh	-1699	1	420,	0	16.3	3' UTR
Bvchr2.sca001	161936	162356	0	Bv2_023540_zsgh	-1695	1	420,	0	14.1	3' UTR
Bvchr2.sca001	253668	254111	0	Bv2_023610_yqof	-4438	1	443,	0	27.2	3' UTR
Bvchr2.sca001	320989	321050	5.4e-06	Bv2_023660_pmxz	2384	1	61,	0	1.63	3' UTR
Bvchr2.sca001	411632	411933	1e-114	Bv2_023700_iret	4655	1	301,	0	8.62	3' UTR
Bvchr2.sca001	443643	444272	0	Bv2_023730_qswd	8154	2	498,9,	0,620	29.2	3' UTR
Bvchr2.sca001	453402	453733	1e-97	Bv2_023730_qswd	-1936	1	331,	0	3.54	3' UTR
Bvchr2.sca001	467591	467981	1e-279	Bv2_023760_mqjd	5936	1	390,	0	16.6	3' UTR
Bvchr2.sca001	497690	497780	0.00085	Bv2_023800_iojf	687	1	90,	0	2.29	3' UTR
Bvchr2.sca001	519191	520405	1e-119	Bv2_023820_zqug	7036	2	713,2,	0,1212	22.5	3' UTR
Bvchr2.sca001	530630	530931	7.9e-14	Bv2_023820_zqug	-4704	1	301,	0	3.42	3' UTR
Bvchr2.sca001	530625	530951	1.3e-13	Bv2_023820_zqug	-4724	1	326,	0	3.38	3' UTR
Bvchr2.sca001	547370	548370	4e-45	Bv2_023860_ifkk	-2143	2	401,67,	0,933	22.7	3' UTR
Bvchr2.sca001	558492	558640	4.9e-05	Bv2_023870_zuis	-1363	1	148,	0	6.1	3' UTR
Bvchr2.sca001	606452	606690	4e-29	Bv2_023920_qyup	11783	1	238,	0	7.55	3' UTR
Bvchr2.sca001	641455	641783	3.2e-24	Bv2_023940_pwrn	4140	1	328,	0	10.2	3' UTR
Bvchr2.sca001	646438	646799	5e-53	Bv2_023940_pwrn	-1204	1	361,	0	6.07	3' UTR
Bvchr2.sca001	663250	663636	0	Bv2_023970_urxy	3975	1	386,	0	14.2	3' UTR
Bvchr2.sca001	672770	672978	2e-44	Bv2_023990_zwtx	2045	1	208,	0	5.86	3' UTR
Bvchr2.sca001	690850	691147	2.5e-37	Bv2_024010_oxac	10025	1	297,	0	4.25	3' UTR
Bvchr2.sca001	714260	714920	0	Bv2_024020_squd	4105	2	379,63,	0,597	21.1	3' UTR
Bvchr2.sca001	765380	765469	0.0076	Bv2_024060_rayu	674	1	89,	0	2.55	3' UTR
Bvchr2.sca001	766431	766670	6.3e-60	Bv2_024060_rayu	-616	1	239,	0	2.83	3' UTR
Bvchr2.sca001	896084	896396	1.4e-10	Bv2_024170_sexp	340	1	312,	0	6.37	3' UTR
Bvchr2.sca001	1016585	1016704	3.4e-06	Bv2_024260_oxkh	1583	1	119,	0	2.74	3' UTR
Bvchr2.sca001	1083421	1083661	1e-46	Bv2_024350_mxhh	5327	1	240,	0	11.1	3' UTR
Bvchr2.sca001	1115884	1116365	1e-258	Bv2_024380_cxzp	7705	1	481,	0	20	3' UTR
Bvchr2.sca001	1140074	1140374	1e-102	Bv2_024400_skci	-5825	1	300,	0	3.89	3' UTR
Bvchr2.sca001	1156951	1157311	0	Bv2_024440_eetw	4458	1	360,	0	9.8	3' UTR
Bvchr2.sca001	1170734	1172290	0	Bv2_024450_zaos	2245	2	238,32,	0,1524	5.06	3' UTR
Bvchr2.sca001	1227623	1228707	0	Bv2_024510_geum	4406	2	556,102,	0,982	15.2	3' UTR
Bvchr2.sca001	1239309	1239579	3.7e-10	Bv2_024520_zgac	1230	1	270,	0	4.25	3' UTR
Bvchr2.sca001	1287834	1287983	0.00014	Bv2_024540_pymz	1565	1	149,	0	13.8	3' UTR
Bvchr2.sca001	1328669	1331290	1e-212	Bv2_024570_wyfs	8210	2	292,34,	0,2587	11.5	3' UTR
Bvchr2.sca001	1328669	1329491	1e-215	Bv2_024570_wyfs	8210	2	292,68,	0,754	11.5	3' UTR
Bvchr2.sca001	1410574	1411316	1e-230	Bv2_024620_pcri	5235	2	232,368,	0,374	61.1	3' UTR
Bvchr2.sca001	1446344	1446846	0	Bv2_024670_tofd	14935	1	502,	0	45.5	3' UTR
Bvchr2.sca001	1478179	1478478	1e-171	Bv2_024690_adwp	3963	1	299,	0	4.16	3' UTR
Bvchr2.sca001	1528486	1528666	7.6e-10	Bv2_024750_cqqc	4516	1	180,	0	2.75	3' UTR
Bvchr2.sca001	1551868	1552139	4e-16	Bv2_024770_rikn	7224	1	271,	0	13.8	3' UTR
Bvchr2.sca001	1615603	1615780	7.4e-10	Bv2_024830_iaet	529	1	177,	0	2.76	3' UTR
Bvchr2.sca001	1619807	1620288	1e-145	Bv2_024850_qnez	-2816	1	481,	0	8.24	3' UTR
Bvchr2.sca001	1742844	1743412	0	Bv2_024990_kncu	-2433	1	568,	0	19	3' UTR
Bvchr2.sca001	1885660	1885750	5.9e-06	Bv2_025130_wmsc	0	1	90,	0	21.2	3' UTR
Bvchr2.sca001	1885678	1885767	0.00043	Bv2_025130_wmsc	0	1	89,	0	8.49	3' UTR
Bvchr2.sca001	1919652	1920214	0	Bv2_025150_enod	-4164	1	562,	0	9.32	3' UTR
Bvchr2.sca001	1973472	1973562	1.6e-15	Bv2_025180_zzst	1868	1	90,	0	2.65	3' UTR
Bvchr2.sca001	2028959	2029258	1.6e-26	Bv2_025240_yaet	-876	1	299,	0	63.7	3' UTR
Bvchr2.sca001	2115007	2115097	0.0068	Bv2_025330_foxo	-665	1	90,	0	9.55	3' UTR
Bvchr2.sca001	2135992	2136203	3.5e-05	Bv2_025370_ughh	600	1	211,	0	10.6	5' UTR
Bvchr2.sca001	2136322	2136532	8.7e-05	Bv2_025370_ughh	270	1	210,	0	9.55	5' UTR
Bvchr2.sca001	2142214	2142452	5e-21	Bv2_025380_sacn	-1040	1	238,	0	4.47	3' UTR
Bvchr2.sca001	2205684	2206189	0	Bv2_025430_kpjx	8004	1	505,	0	46.4	3' UTR
Bvchr2.sca001	2293763	2294497	0	Bv2_025530_okoh	-2849	3	412,71,55,	0,514,679	22.8	3' UTR
Bvchr2.sca001	2323123	2323625	1e-239	Bv2_025550_yoay	8005	1	502,	0	16.3	3' UTR
Bvchr2.sca001	2387911	2388120	1e-116	Bv2_025590_xtkd	6055	1	209,	0	5.29	3' UTR
Bvchr2.sca001	2415065	2415497	1e-227	Bv2_025610_jnoc	5581	2	22,366,	0,66	9.95	3' UTR
Bvchr2.sca001	2488826	2491847	0	Bv2_025630_ghsd	-5461	3	307,110,86,	0,2224,2935	54	3' UTR
Bvchr2.sca001	2556442	2557103	0	Bv2_025700_exow	7814	1	661,	0	36.3	3' UTR
Bvchr2.sca001	2636471	2637153	0	Bv2_025740_uusf	7615	2	547,47,	0,635	34.5	3' UTR
Bvchr2.sca001	2698801	2699034	3.4e-07	Bv2_025840_xono	-2414	1	233,	0	9.55	3' UTR
Bvchr2.sca001	2700917	2701575	0.00034	Bv2_025850_duek	803	2	84,91,	0,567	1.98	3' UTR
Bvchr2.sca001	2702803	2702893	5.2e-06	Bv2_025850_duek	-1173	1	90,	0	3.07	3' UTR
Bvchr2.sca001	2707902	2708291	1e-230	Bv2_025860_yapd	-2431	1	389,	0	11.6	3' UTR
Bvchr2.sca001	2735034	2735365	1e-104	Bv2_025910_kfop	6746	1	331,	0	13.8	3' UTR
Bvchr2.sca001	2742960	2743285	7.9e-47	Bv2_025910_kfop	-1505	1	325,	0	20.2	3' UTR
Bvchr2.sca001	2743165	2743286	6.2e-06	Bv2_025910_kfop	-1506	1	121,	0	2.53	3' UTR
Bvchr2.sca001	2770481	2770570	3.5e-05	Bv2_025960_kuxy	0	1	89,	0	1.68	5' UTR
Bvchr2.sca001	2820944	2821125	4e-14	Bv2_026040_ohsc	3856	1	181,	0	3.01	3' UTR
Bvchr2.sca001	2869223	2869462	1.3e-14	Bv2_026080_yrna	2147	1	239,	0	8.49	3' UTR
Bvchr2.sca001	2888669	2890107	0	Bv2_026100_xksc	5035	3	387,43,48,	0,477,1390	17.5	3' UTR
Bvchr2.sca001	2916899	2917227	2.5e-87	Bv2_026130_jzrg	965	1	328,	0	14.5	3' UTR
Bvchr2.sca001	2976462	2976699	9.3e-10	Bv2_026200_qhms	3452	1	237,	0	3.82	3' UTR
Bvchr2.sca001	3040510	3040895	0	Bv2_026270_gffy	5064	1	385,	0	7.18	3' UTR
Bvchr2.sca001	3081056	3081325	1e-134	Bv2_026310_wfgi	-984	1	269,	0	6.75	3' UTR
Bvchr2.sca001	3134905	3135381	1e-249	Bv2_026360_thut	8016	1	476,	0	12	3' UTR
Bvchr2.sca001	3176196	3176674	0	Bv2_026380_dswx	1015	1	478,	0	28.4	3' UTR
Bvchr2.sca001	3210595	3211193	1.6e-93	Bv2_026400_nhsw	-1832	2	432,47,	0,551	14.2	3' UTR
Bvchr2.sca001	3210636	3211170	1.6e-91	Bv2_026400_nhsw	-1809	2	391,24,	0,510	11.7	3' UTR
Bvchr2.sca001	3229902	3231435	1e-192	Bv2_026420_ipyo	-12964	2	348,11,	0,1522	18.3	3' UTR
Bvchr2.sca001	3319522	3319762	1.3e-08	Bv2_026520_nohz	5935	1	240,	0	8.49	3' UTR
Bvchr2.sca001	3377282	3379502	0	Bv2_026590_kjwm	5225	4	359,57,111,8,	0,982,1525,2212	24.9	3' UTR
Bvchr2.sca001	3386148	3386329	1.6e-45	Bv2_026590_kjwm	-3822	1	181,	0	1.52	3' UTR
Bvchr2.sca001	3475448	3477113	0	Bv2_026670_qeqp	-6540	4	384,95,105,104,	0,1165,1365,1561	38.8	3' UTR
Bvchr2.sca001	3499688	3500978	0	Bv2_026720_smox	-3915	2	388,58,	0,1232	17.2	3' UTR
Bvchr2.sca001	3555108	3555463	1e-260	Bv2_026760_czkr	-2390	1	355,	0	15.5	3' UTR
Bvchr2.sca001	3574518	3574815	1.3e-91	Bv2_026790_hook	3675	1	297,	0	2.94	3' UTR
Bvchr2.sca001	3684023	3684204	5e-18	Bv2_026880_tzyr	6360	1	181,	0	2.17	3' UTR
Bvchr2.sca001	3732498	3732796	1e-156	Bv2_026910_jznw	11485	1	298,	0	54.7	3' UTR
Bvchr2.sca001	3751688	3752694	0	Bv2_026930_suus	3035	3	225,60,42,	0,807,964	6.24	3' UTR
Bvchr2.sca001	3794995	3795955	0	Bv2_026970_sinx	5260	2	216,84,	0,876	17	3' UTR
Bvchr2.sca001	3834335	3834573	3.4e-09	Bv2_027000_wkex	-2618	1	238,	0	3.14	3' UTR
Bvchr2.sca001	3896510	3896897	0	Bv2_027060_ykxn	5105	1	387,	0	12.9	3' UTR
Bvchr2.sca001	3930189	3930458	1e-104	Bv2_027090_cjxh	-4923	1	269,	0	2.88	3' UTR
Bvchr2.sca001	3964310	3964431	9.3e-08	Bv2_027140_oozk	2475	1	121,	0	2.64	3' UTR
Bvchr2.sca001	3990638	3991827	0	Bv2_027170_irgg	-2162	2	448,123,	0,1066	27.8	3' UTR
Bvchr2.sca001	4017170	4017380	1e-05	Bv2_027210_udkx	-1105	1	210,	0	2.46	3' UTR
Bvchr2.sca001	4017438	4017618	0.00035	Bv2_027210_udkx	-1343	1	180,	0	2.02	3' UTR
Bvchr2.sca001	4050197	4050556	2.5e-66	Bv2_027260_didh	-6091	1	359,	0	9.25	3' UTR
Bvchr2.sca001	4082712	4082831	1.6e-05	Bv2_027320_huue	593	1	119,	0	4.95	3' UTR
Bvchr2.sca001	4151426	4151547	2.5e-11	Bv2_027380_knqf	3933	1	121,	0	2.36	3' UTR
Bvchr2.sca001	4168105	4168436	1e-99	Bv2_027400_oxrc	11794	1	331,	0	22.5	3' UTR
Bvchr2.sca001	4207014	4207251	0	Bv2_027430_gizd	2615	1	237,	0	4.11	3' UTR
Bvchr2.sca001	4211259	4211438	0.00044	Bv2_027430_gizd	-1809	1	179,	0	7.96	3' UTR
Bvchr2.sca001	4216345	4216616	2e-35	Bv2_027440_nfqy	-2497	1	271,	0	5.38	3' UTR
Bvchr2.sca001	4257883	4258090	5.2e-08	Bv2_027480_ehzg	-1901	1	207,	0	2.83	3' UTR
Bvchr2.sca001	4263356	4263620	0	Bv2_027490_wadz	-1361	1	264,	0	3.26	3' UTR
Bvchr2.sca001	4287734	4288181	0	Bv2_027520_fnjk	4265	1	447,	0	26.3	3' UTR
Bvchr2.sca001	4332111	4333590	0	Bv2_027550_rfuu	7988	3	119,496,8,	0,870,1471	24.6	3' UTR
Bvchr2.sca001	4342379	4342680	0	Bv2_027550_rfuu	-2581	1	301,	0	7.83	3' UTR
Bvchr2.sca001	4348738	4349368	1e-254	Bv2_027560_ngzm	-2869	1	630,	0	13.5	3' UTR
Bvchr2.sca001	4379872	4380170	4e-49	Bv2_027600_garc	-4381	1	298,	0	5.71	3' UTR
Bvchr2.sca001	4394793	4395492	1e-218	Bv2_027630_yiig	7316	2	519,49,	0,650	38.3	3' UTR
Bvchr2.sca001	4407563	4407979	0	Bv2_027630_yiig	-5870	1	416,	0	34.8	3' UTR
Bvchr2.sca001	4487252	4487671	0	Bv2_027740_mkhw	26565	1	419,	0	18.8	3' UTR
Bvchr2.sca001	4523858	4523918	4e-11	Bv2_027750_xash	2429	1	60,	0	1.37	3' UTR
Bvchr2.sca001	4607453	4608375	1e-269	Bv2_027800_rrun	5024	2	189,108,	0,814	11.1	3' UTR
Bvchr2.sca001	4643084	4646006	1e-246	Bv2_027830_fotk	-3669	3	425,117,17,	0,2624,2905	23	3' UTR
Bvchr2.sca001	4676605	4676905	5e-57	Bv2_027870_jrar	3704	1	300,	0	7.87	3' UTR
Bvchr2.sca001	4843847	4844776	0	Bv2_028000_kfpo	9594	2	570,90,	0,839	45.6	3' UTR
Bvchr2.sca001	4868358	4868596	2e-38	Bv2_028030_oayt	3523	1	238,	0	8.23	3' UTR
Bvchr2.sca001	4961404	4961850	0	Bv2_028080_gryg	7577	1	446,	0	26.4	3' UTR
Bvchr2.sca001	5016856	5017187	6.3e-34	Bv2_028100_inst	2363	1	331,	0	16.8	3' UTR
Bvchr2.sca001	5022104	5022194	0.016	Bv2_028100_inst	-2975	1	90,	0	8.49	3' UTR
Bvchr2.sca001	5064588	5065230	1e-158	Bv2_028120_uqhe	6081	2	304,114,	0,528	102	3' UTR
Bvchr2.sca001	5077624	5078044	6.3e-92	Bv2_028140_ncdw	6525	1	420,	0	9.26	3' UTR
Bvchr2.sca001	5176699	5176964	7.9e-100	Bv2_028220_zzre	3649	1	265,	0	10.6	3' UTR
Bvchr2.sca001	5212783	5213169	1e-176	Bv2_028240_okmj	8315	1	386,	0	9.67	3' UTR
Bvchr2.sca001	5226904	5227291	0	Bv2_028250_cwry	-1173	1	387,	0	26.3	3' UTR
Bvchr2.sca001	5247193	5247519	0	Bv2_028280_dphw	4975	1	326,	0	20	3' UTR
Bvchr2.sca001	5443969	5444359	1e-195	Bv2_028460_rhpx	9561	1	390,	0	15.9	3' UTR
Bvchr2.sca001	5454755	5454992	7.9e-74	Bv2_028460_rhpx	-1462	1	237,	0	4.94	3' UTR
Bvchr2.sca001	5496345	5496585	1.7e-06	Bv2_028520_soro	3855	1	240,	0	5.31	3' UTR
Bvchr2.sca001	5502032	5502352	0.00047	Bv2_028520_soro	-2152	2	171,9,	0,311	5.31	3' UTR
Bvchr2.sca001	5507438	5507617	3.1e-05	Bv2_028530_nhtu	-1717	1	179,	0	3.5	3' UTR
Bvchr2.sca001	5709944	5710035	0.00041	Bv2_028720_kyef	2190	1	91,	0	2.25	3' UTR
Bvchr2.sca001	5732348	5732408	4.8e-05	Bv2_028760_rejw	2356	1	60,	0	6.37	3' UTR
Bvchr2.sca001	5737060	5737239	7.4e-06	Bv2_028760_rejw	-2535	1	179,	0	2.2	3' UTR
Bvchr2.sca001	5775569	5775890	1e-126	Bv2_028820_aoas	2965	1	321,	0	8.55	3' UTR
Bvchr2.sca001	5780463	5782151	1e-104	Bv2_028830_kdtf	2071	3	278,121,14,	0,571,1674	77	3' UTR
Bvchr2.sca001	5780463	5783171	1e-104	Bv2_028830_kdtf	0	3	278,121,15,	0,571,2693	77	3' UTR
Bvchr2.sca001	5792932	5794488	0	Bv2_028840_tadm	-5794	3	422,239,25,	0,536,1531	41.1	3' UTR
Bvchr2.sca001	5846409	5846915	0	Bv2_028910_aiua	7425	2	257,72,	0,434	10.7	3' UTR
Bvchr2.sca001	5895342	5895877	1e-258	Bv2_028960_odny	6254	1	535,	0	17.2	3' UTR
Bvchr2.sca001	5917515	5924107	0	Bv2_028980_rhoo	-13431	7	341,104,73,88,49,55,98,	0,410,1408,1560,1726,6348,6494	54.4	3' UTR
Bvchr2.sca001	5959717	5960162	1e-247	Bv2_029030_hznt	639	1	445,	0	9.13	3' UTR
Bvchr2.sca001	6074564	6074830	2e-88	Bv2_029170_pxtq	5095	1	266,	0	3.95	3' UTR
Bvchr2.sca001	6086564	6086713	2.5e-12	Bv2_029190_wssd	3035	1	149,	0	2.93	3' UTR
Bvchr2.sca001	6104444	6104861	1e-184	Bv2_029220_pmwx	4355	1	417,	0	13	3' UTR
Bvchr2.sca001	6124134	6124433	2e-25	Bv2_029240_eqxu	5405	1	299,	0	4.72	3' UTR
Bvchr2.sca001	6187074	6187772	0	Bv2_029330_kios	5725	2	380,100,	0,598	17.7	3' UTR
Bvchr2.sca001	6200998	6202028	0	Bv2_029340_hadu	5085	4	242,65,183,69,	0,439,611,961	30	3' UTR
Bvchr2.sca001	6227153	6227273	1e-16	Bv2_029380_yrne	6190	1	120,	0	1.54	3' UTR
Bvchr2.sca001	6281328	6281908	1.9e-10	Bv2_029410_myig	3615	2	152,89,	0,491	37.2	3' UTR
Bvchr2.sca001	6283258	6284047	1.6e-17	Bv2_029410_myig	1685	2	178,152,	0,637	19.6	Exon (Bv2_029410_myig.t1/Bv2_029410_myig, exon 2 of 6)
Bvchr2.sca001	6284493	6284673	0.00033	Bv2_029410_myig	450	1	180,	0	14.9	Exon (Bv2_029410_myig.t1/Bv2_029410_myig, exon 1 of 6)
Bvchr2.sca001	6301061	6302753	0.0013	Bv2_029420_znzr	5782	3	10,49,119,	0,937,1573	2.65	3' UTR
Bvchr2.sca001	6318755	6318993	5e-23	Bv2_029440_tsyk	-2350	1	238,	0	13.1	3' UTR
Bvchr2.sca001	6416040	6416666	1e-215	Bv2_029500_nmdf	-3428	1	626,	0	12.1	3' UTR
Bvchr2.sca001	6424094	6427575	1e-218	Bv2_029510_wyyf	-4607	3	338,54,22,	0,3321,3459	33.8	3' UTR
Bvchr2.sca001	6432833	6433767	0	Bv2_029520_jxqe	-1519	2	736,42,	0,892	21.2	3' UTR
Bvchr2.sca001	6470557	6470617	0.0014	Bv2_029560_asen	1291	1	60,	0	1.98	3' UTR
Bvchr2.sca001	6481266	6482357	1e-223	Bv2_029590_xzkt	3262	2	332,26,	0,1065	8.13	3' UTR
Bvchr2.sca001	6525598	6527263	0	Bv2_029610_jhpg	9760	4	456,112,67,24,	0,915,1119,1641	51.4	3' UTR
Bvchr2.sca001	6536858	6537155	3.2e-51	Bv2_029620_ddqx	1540	1	297,	0	13	3' UTR
Bvchr2.sca001	6552683	6554599	0	Bv2_029640_fkpm	-4211	3	321,81,41,	0,1059,1875	8	3' UTR
Bvchr2.sca001	6559010	6560220	0	Bv2_029650_uzic	-3032	3	409,265,41,	0,823,1169	26	3' UTR
Bvchr2.sca001	6592242	6592481	2e-16	Bv2_029690_nhsm	2243	1	239,	0	17	3' UTR
Bvchr2.sca001	6604245	6606840	1e-216	Bv2_029710_dytg	11190	2	275,114,	0,2481	16	3' UTR
Bvchr2.sca001	6629831	6631206	3.2e-84	Bv2_029720_gcor	-3811	5	356,80,67,123,86,	0,455,668,1060,1289	23.1	3' UTR
Bvchr2.sca001	6685706	6685972	3.2e-18	Bv2_029750_ztui	5849	1	266,	0	3.03	3' UTR
Bvchr2.sca001	6697381	6697530	1e-61	Bv2_029760_imrn	1294	1	149,	0	3.29	3' UTR
Bvchr2.sca001	6731388	6731449	0.0017	Bv2_029800_oqps	2787	1	61,	0	1.77	3' UTR
Bvchr2.sca001	6785925	6810038	0	Bv2_029830_czex	24288	2	233,207,	0,23906	48.2	3' UTR
Bvchr2.sca001	6848262	6848383	6.9e-08	Bv2_029860_gghe	151	1	121,	0	4.82	5' UTR
Bvchr2.sca001	7152321	7155591	0	Bv2_030030_uode	9257	5	245,117,81,132,47,	0,1156,1572,1772,3223	55	3' UTR
Bvchr2.sca001	7182245	7182514	3.5e-10	Bv2_030060_fhkw	5563	1	269,	0	11.7	3' UTR
Bvchr2.sca001	7200567	7200777	4e-08	Bv2_030080_tpty	-1449	1	210,	0	3.81	3' UTR
Bvchr2.sca001	7322010	7322400	0	Bv2_030180_spho	8225	1	390,	0	7.69	3' UTR
Bvchr2.sca001	7336109	7336375	1.6e-13	Bv2_030190_nqea	-760	1	266,	0	3.08	3' UTR
Bvchr2.sca001	7346610	7346814	3.5e-10	Bv2_030200_phzn	-4799	1	204,	0	6.16	3' UTR
Bvchr2.sca001	7523775	7524196	0	Bv2_030350_rtyn	6305	2	261,66,	0,355	9.9	3' UTR
Bvchr2.sca001	7621458	7621548	0.00043	Bv2_030430_eqwf	1302	1	90,	0	3.01	3' UTR
Bvchr2.sca001	7625541	7625812	4e-18	Bv2_030430_eqwf	-3052	1	271,	0	4.07	3' UTR
Bvchr2.sca001	7626081	7626352	1.3e-65	Bv2_030440_cnya	3285	1	271,	0	2.44	3' UTR
Bvchr2.sca001	7776573	7776931	2.5e-30	Bv2_030570_wjjc	5563	1	358,	0	3.57	3' UTR
Bvchr2.sca001	7816149	7816477	1e-108	Bv2_030590_mryg	7210	1	328,	0	9.02	3' UTR
Bvchr2.sca001	7849684	7850866	0	Bv2_030600_ucpm	-10147	2	399,50,	0,1132	14.1	3' UTR
Bvchr2.sca001	7931576	7932116	1e-279	Bv2_030660_xein	-6917	1	540,	0	44.1	3' UTR
Bvchr2.sca001	7986098	7986527	0	Bv2_030690_pdfh	2579	2	282,64,	0,365	12.6	3' UTR
Bvchr2.sca001	8002552	8002612	9.3e-06	Bv2_030710_fxox	11515	1	60,	0	2.67	3' UTR
Bvchr2.sca001	8002671	8004194	0.00025	Bv2_030710_fxox	11396	2	72,18,	0,1505	1.72	3' UTR
Bvchr2.sca001	8042292	8042593	1e-119	Bv2_030760_ryax	10705	1	301,	0	10.1	3' UTR
Bvchr2.sca001	8068032	8068272	4.6e-06	Bv2_030780_kcxa	3605	1	240,	0	13.8	3' UTR
Bvchr2.sca001	8071420	8075869	2.9e-05	Bv2_030780_kcxa	0	2	217,24,	0,4425	5.73	5' UTR
Bvchr2.sca001	8121339	8121399	0.0001	Bv2_030800_gdws	5398	1	60,	0	2.03	3' UTR
Bvchr2.sca001	8194221	8194702	0	Bv2_030830_qcxu	4771	1	481,	0	9.62	3' UTR
Bvchr2.sca001	8225368	8225548	6.3e-27	Bv2_030850_kehh	3984	1	180,	0	4.15	3' UTR
Bvchr2.sca001	8232037	8232218	4e-12	Bv2_030850_kehh	-2866	1	181,	0	2.67	3' UTR
Bvchr2.sca001	8240887	8241247	0	Bv2_030860_xyhu	-4295	1	360,	0	11.2	3' UTR
Bvchr2.sca001	8285112	8285262	0.00018	Bv2_030900_pjkp	5830	1	150,	0	5.31	3' UTR
Bvchr2.sca001	8340653	8342199	0	Bv2_030960_kagn	6149	3	351,114,11,	0,1284,1535	30	3' UTR
Bvchr2.sca001	8414780	8415109	4e-54	Bv2_031000_epcs	5414	1	329,	0	7.56	3' UTR
Bvchr2.sca001	8470047	8470137	0.00021	Bv2_031030_dptm	14687	1	90,	0	1.98	3' UTR
Bvchr2.sca001	8502943	8503301	7.9e-94	Bv2_031050_ksmi	4021	1	358,	0	3.26	3' UTR
Bvchr2.sca001	8532921	8533100	1.3e-31	Bv2_031060_ysxm	1186	1	179,	0	1.75	3' UTR
Bvchr2.sca001	8566562	8567214	0	Bv2_031080_twkf	11825	2	312,194,	0,458	27.5	3' UTR
Bvchr2.sca001	8579992	8580112	1.3e-07	Bv2_031080_twkf	-1725	1	120,	0	3.23	3' UTR
Bvchr2.sca001	8732332	8732451	0.0014	Bv2_031160_fxkg	3623	1	119,	0	1.81	3' UTR
Bvchr2.sca001	8748320	8748381	0.00055	Bv2_031180_wtsp	1285	1	61,	0	1.36	3' UTR
Bvchr2.sca001	8832485	8833025	0	Bv2_031220_qyax	26845	1	540,	0	62.8	3' UTR
Bvchr2.sca001	8874575	8874816	1.5e-10	Bv2_031230_zmuu	3355	1	241,	0	4.03	3' UTR
Bvchr2.sca001	9002873	9004380	1e-166	Bv2_031310_ynxs	4825	3	380,121,4,	0,1273,1503	32.2	3' UTR
Bvchr2.sca001	9018885	9019333	1e-293	Bv2_031310_ynxs	-11635	1	448,	0	26.4	3' UTR
Bvchr2.sca001	9050043	9050371	1e-200	Bv2_031350_ittj	5315	1	328,	0	13.1	3' UTR
Bvchr2.sca002	102702	103090	0	Bv2_031510_yfym	-1016	1	388,	0	15.7	3' UTR
Bvchr2.sca002	112821	113210	1e-228	Bv2_031520_hegx	-1226	1	389,	0	13.7	3' UTR
Bvchr2.sca002	119569	119898	1e-139	Bv2_031530_azhc	-4678	1	329,	0	60.5	3' UTR
Bvchr2.sca002	128930	129380	1e-226	Bv2_031530_azhc	4354	1	450,	0	38.8	3' UTR
Bvchr2.sca002	174413	174533	8.3e-05	Bv2_031580_xign	9447	1	120,	0	5.31	3' UTR
Bvchr2.sca002	235426	240973	7.9e-91	Bv2_031630_mype	-4252	2	39,441,	0,5106	9.47	5' UTR
Bvchr2.sca002	241511	241781	7.8e-07	Bv2_031630_mype	-3444	1	270,	0	3.54	3' UTR
Bvchr2.sca002	295024	296048	1e-250	Bv2_031660_xmek	26599	2	451,120,	0,904	36.3	3' UTR
Bvchr2.sca002	453101	453542	0	Bv2_031750_rqdc	1819	2	62,285,	0,156	14.5	3' UTR
Bvchr2.sca002	504578	505026	0	Bv2_031760_uxrn	1746	2	78,238,	0,210	12.2	3' UTR
Bvchr2.sca002	514419	514690	1.3e-41	Bv2_031790_pwcg	-942	1	271,	0	5.87	3' UTR
Bvchr2.sca002	527400	527970	0	Bv2_031790_pwcg	11768	1	570,	0	47.6	3' UTR
Bvchr2.sca002	553067	553395	1e-137	Bv2_031820_ftgj	-2046	1	328,	0	13	3' UTR
Bvchr2.sca002	558404	559055	0	Bv2_031820_ftgj	2963	2	74,315,	0,336	20.4	3' UTR
Bvchr2.sca002	573077	573315	1e-106	Bv2_031840_zzro	5056	1	238,	0	6.05	3' UTR
Bvchr2.sca002	585570	586818	0	Bv2_031860_ucyo	4469	3	38,77,396,	0,349,852	34.7	3' UTR
Bvchr2.sca002	604095	604424	1e-144	Bv2_031870_hreu	3564	1	329,	0	12.5	3' UTR
Bvchr2.sca002	46616	48117	0	Bv2_031470_kwsc	-13586	3	531,67,59,	0,1266,1442	23.3	3' UTR
Bvchr2.sca002	140416	143275	0	Bv2_031550_ksqi	7905	5	292,42,102,99,4,	0,381,659,851,2855	20.2	3' UTR
Bvchr2.sca002	255422	255692	3e-05	Bv2_031640_opnf	-1852	1	270,	0	5.31	3' UTR
Bvchr2.sca002	505992	506172	2.8e-05	Bv2_031770_mita	3575	1	180,	0	2.43	3' UTR
Bvchr2.sca002	560399	560664	2.5e-34	Bv2_031830_jdrx	3637	1	265,	0	5.23	3' UTR
Bvchr2.sca002	573536	573742	1.8e-07	Bv2_031850_uizj	4590	1	206,	0	6.72	3' UTR
Bvchr2.sca002	608873	609892	1.3e-45	Bv2_031880_ghua	9413	2	254,104,	0,915	8.32	3' UTR
Bvchr2.sca002	625837	626190	0	Bv2_031890_ipwm	4579	2	251,17,	0,336	6.75	3' UTR
Bvchr2.sca002	634484	638748	0	Bv2_031890_ipwm	-8332	4	479,62,88,45,	0,2142,2369,4219	66.8	3' UTR
Bvchr2.sca003	29042	29431	2.5e-47	Bv2_031970_koma	-6355	1	389,	0	6.12	3' UTR
Bvchr2.sca003	47208	47746	1e-167	Bv2_031970_koma	11422	1	538,	0	9.08	3' UTR
Bvchr2.sca003	139889	140310	1e-49	Bv2_032010_yngr	6583	1	421,	0	13.8	3' UTR
Bvchr2.sca003	182476	183762	1.6e-44	Bv2_032060_rrem	-2816	2	50,400,	0,886	9.12	3' UTR
Bvchr2.sca003	194217	195242	0	Bv2_032060_rrem	7639	2	95,203,	0,822	23	3' UTR
Bvchr2.sca003	232408	232498	1e-08	Bv2_032090_pzgq	4540	1	90,	0	1.68	3' UTR
Bvchr2.sca003	362767	364170	1e-250	Bv2_032170_zgdt	3932	3	63,66,312,	0,175,1091	12.9	3' UTR
Bvchr2.sca003	443659	443839	2e-33	Bv2_032220_ydno	2574	1	180,	0	3.46	3' UTR
Bvchr2.sca003	511652	511947	6.3e-60	Bv2_032260_xhic	2307	1	295,	0	2.5	3' UTR
Bvchr2.sca003	590100	590427	2.5e-73	Bv2_032300_cgdn	-2723	1	327,	0	10.8	3' UTR
Bvchr2.sca003	594229	608816	0	Bv2_032300_cgdn	1079	2	59,444,	0,14143	31.4	3' UTR
Bvchr2.sca003	841456	841636	6.3e-28	Bv2_032370_hhqn	6166	1	180,	0	3.66	3' UTR
Bvchr2.sca003	957791	957880	0.00015	Bv2_032460_itto	58	1	89,	0	2.63	5' UTR
Bvchr2.sca003	964199	964524	1e-204	Bv2_032470_qniy	4296	1	325,	0	7.88	3' UTR
Bvchr2.sca003	978665	984158	0	Bv2_032490_jrkm	392	2	96,311,	0,5182	21.3	3' UTR
Bvchr2.sca003	1010779	1013177	0	Bv2_032510_ehus	4406	4	34,86,107,301,	0,174,671,2097	63.7	3' UTR
Bvchr2.sca003	1061490	1061789	1e-108	Bv2_032530_xysi	6632	1	299,	0	7.19	3' UTR
Bvchr2.sca003	1302576	1302697	2e-15	Bv2_032620_eafq	4863	1	121,	0	2.87	3' UTR
Bvchr2.sca003	1344237	1344627	0	Bv2_032660_kamp	-56	1	390,	0	11.1	3' UTR
Bvchr2.sca003	1344742	1348408	0	Bv2_032660_kamp	59	2	54,426,	0,3240	51.3	3' UTR
Bvchr2.sca003	1423584	1430238	1e-39	Bv2_032720_qdmu	11710	3	290,274,275,	0,497,6379	12.9	3' UTR
Bvchr2.sca003	1456931	1458259	0	Bv2_032741z367	-2485	4	18,104,91,476,	0,100,654,852	67.5	3' UTR
Bvchr2.sca003	1617046	1617346	1e-101	Bv2_032830_ucfs	8332	1	300,	0	11.7	3' UTR
Bvchr2.sca003	1670694	1670872	1e-06	Bv2_032880_zzcx	-1922	1	178,	0	3.66	3' UTR
Bvchr2.sca003	1682497	1682707	1e-12	Bv2_032890_hpua	-5837	1	210,	0	9.2	3' UTR
Bvchr2.sca003	1692584	1692879	1.9e-07	Bv2_032900_urkh	1880	1	295,	0	4.78	3' UTR
Bvchr2.sca003	1731243	1733635	0	Bv2_032940_gyfk	-329	2	275,682,	0,1710	76.1	3' UTR
Bvchr2.sca003	1747047	1747528	1e-108	Bv2_032960_tidu	4603	2	33,356,	0,125	15.5	3' UTR
Bvchr2.sca003	3046	3344	0	Bv2_031930_exnn	7785	1	298,	0	6.38	3' UTR
Bvchr2.sca003	17067	17334	1e-37	Bv2_031950_nskc	2024	1	267,	0	4.38	3' UTR
Bvchr2.sca003	48726	51230	6.3e-65	Bv2_031980_zjpy	2935	2	283,33,	0,2471	7.96	3' UTR
Bvchr2.sca003	54296	54651	0	Bv2_031980_zjpy	-2990	1	355,	0	6.93	3' UTR
Bvchr2.sca003	60923	61043	0.0001	Bv2_031990_caat	-1942	1	120,	0	2.69	3' UTR
Bvchr2.sca003	166046	166437	0	Bv2_032030_etga	-3086	1	391,	0	18.2	3' UTR
Bvchr2.sca003	255273	255334	3.2e-16	Bv2_032110_pynr	3710	1	61,	0	1.82	3' UTR
Bvchr2.sca003	336808	336929	9.3e-06	Bv2_032160_yais	18305	1	121,	0	2.1	3' UTR
Bvchr2.sca003	415248	416586	1e-42	Bv2_032190_poty	-4096	2	290,8,	0,1330	13.2	3' UTR
Bvchr2.sca003	481442	484731	0	Bv2_032240_asns	8998	2	378,128,	0,3161	64	3' UTR
Bvchr2.sca003	557399	557846	5e-29	Bv2_032280_yzxp	16136	1	447,	0	8.3	3' UTR
Bvchr2.sca003	744700	746853	7.2e-07	Bv2_032340_wins	7905	3	282,69,33,	0,1930,2120	19.1	3' UTR
Bvchr2.sca003	817994	818292	1e-44	Bv2_032360_uotk	8901	1	298,	0	16.1	3' UTR
Bvchr2.sca003	818498	818944	1e-129	Bv2_032360_uotk	8397	1	446,	0	12.6	3' UTR
Bvchr2.sca003	844270	844867	0	Bv2_032380_ymuu	8905	1	597,	0	33.5	3' UTR
Bvchr2.sca003	855918	856098	1.4e-07	Bv2_032380_ymuu	-2923	1	180,	0	2.76	3' UTR
Bvchr2.sca003	868482	873303	2e-79	Bv2_032410_iqnp	5953	2	334,84,	0,4737	11.6	3' UTR
Bvchr2.sca003	894521	895031	0	Bv2_032420_uafc	5627	1	510,	0	53.3	3' UTR
Bvchr2.sca003	957696	957875	7.8e-06	Bv2_032460_itto	0	1	179,	0	2.76	3' UTR
Bvchr2.sca003	965520	965849	1e-153	Bv2_032450_ifrc	-6501	1	329,	0	11.4	3' UTR
Bvchr2.sca003	1014760	1015381	0	Bv2_032520_ayid	7428	1	621,	0	73.8	3' UTR
Bvchr2.sca003	1123438	1123619	5.6e-05	Bv2_032540_hsqg	6545	1	181,	0	6.72	3' UTR
Bvchr2.sca003	1255368	1255575	2.3e-05	Bv2_032610_fkwe	35680	1	207,	0	19.1	3' UTR
Bvchr2.sca003	1349997	1350443	1e-96	Bv2_032670_gdcq	7221	1	446,	0	16.3	3' UTR
Bvchr2.sca003	1364447	1364777	0	Bv2_032680_imqz	5482	1	330,	0	33.5	3' UTR
Bvchr2.sca003	1375102	1375310	3e-06	Bv2_032680_imqz	-5381	1	208,	0	5.31	3' UTR
Bvchr2.sca003	1384944	1385508	1e-158	Bv2_032690_wugf	-3899	2	346,10,	0,554	34.7	3' UTR
Bvchr2.sca003	1394934	1397596	1e-112	Bv2_032700_wpjf	-6727	4	265,9,70,16,	0,425,1085,2646	8.85	3' UTR
Bvchr2.sca003	1429924	1430666	3.2e-71	Bv2_032730_pzje	1755	3	281,72,6,	0,425,736	13.7	3' UTR
Bvchr2.sca003	1591004	1591451	0	Bv2_032820_aziq	11965	1	447,	0	26.7	3' UTR
Bvchr2.sca003	1617894	1618220	1e-151	Bv2_032840_xxkc	4405	1	326,	0	9.84	3' UTR
Bvchr2.sca003	1628715	1629640	0	Bv2_032850_kfho	2904	2	258,89,	0,836	7.12	3' UTR
Bvchr2.sca003	1636114	1636318	1e-46	Bv2_032850_kfho	-4699	1	204,	0	6.51	3' UTR
Bvchr2.sca003	1694392	1694569	1.7e-08	Bv2_032910_fdft	2637	1	177,	0	3.54	3' UTR
Bvchr2.sca003	1735087	1736224	5e-33	Bv2_032950_jtme	6782	2	236,33,	0,1104	3.06	3' UTR
Bvchr2.sca003	1749118	1749479	0	Bv2_032950_jtme	-7610	1	361,	0	25.4	3' UTR
Bvchr2.sca003	1786000	1786299	1.3e-94	Bv2_032990_jeyh	10352	1	299,	0	23.4	3' UTR
Bvchr2.sca004	60536	60864	2.1e-10	Bv2_033050_cscn	6240	1	328,	0	3.18	3' UTR
Bvchr2.sca004	96211	96678	0	Bv2_033080_fiyf	2345	1	467,	0	11	3' UTR
Bvchr2.sca004	110579	110935	1e-76	Bv2_033090_nsnd	5163	1	356,	0	9.89	3' UTR
Bvchr2.sca004	344860	347900	0	Bv2_033190_dtiq	4927	2	105,423,	0,2617	18.4	3' UTR
Bvchr2.sca004	414300	417364	0	Bv2_033260_mfgp	3842	6	78,58,50,109,62,378,	0,950,1101,1748,1956,2686	75.8	3' UTR
Bvchr2.sca004	429015	429286	1e-128	Bv2_033280_eidr	-1982	1	271,	0	13.9	3' UTR
Bvchr2.sca004	438786	439112	1e-107	Bv2_033290_mtje	-3776	1	326,	0	11.9	3' UTR
Bvchr2.sca004	444706	446222	0	Bv2_033290_mtje	1818	2	84,181,	0,1335	9.39	3' UTR
Bvchr2.sca004	453540	453832	6.3e-90	Bv2_033310_dpjf	1912	1	292,	0	6.18	3' UTR
Bvchr2.sca004	510384	510800	9e-295	Bv2_033330_nrat	4026	1	416,	0	26.5	3' UTR
Bvchr2.sca004	564456	564665	1.9e-07	Bv2_033370_rwkg	4476	1	209,	0	6.07	3' UTR
Bvchr2.sca004	584489	584699	5e-70	Bv2_033380_nnpz	3979	1	210,	0	7.18	3' UTR
Bvchr2.sca004	2458	4602	1e-122	Bv2_033010_pnos	5233	2	409,40,	0,2104	20.5	3' UTR
Bvchr2.sca004	9066	9425	1e-158	Bv2_033010_pnos	-1734	1	359,	0	6.32	3' UTR
Bvchr2.sca004	21206	24549	0	Bv2_033020_rhdp	-6458	4	461,43,130,116,	0,1460,1683,3227	39.7	3' UTR
Bvchr2.sca004	61468	61708	2.1e-06	Bv2_033060_khcy	3483	1	240,	0	14.9	3' UTR
Bvchr2.sca004	71510	71571	9.1e-05	Bv2_033060_khcy	-6620	1	61,	0	3.61	3' UTR
Bvchr2.sca004	164506	164774	4e-84	Bv2_033110_igzd	9275	1	268,	0	3.8	3' UTR
Bvchr2.sca004	183418	183808	0	Bv2_033111z368	-3290	1	390,	0	18	3' UTR
Bvchr2.sca004	195153	195361	5e-17	Bv2_033120_umqq	-3133	1	208,	0	4.4	3' UTR
Bvchr2.sca004	295129	295219	3.2e-28	Bv2_033170_ewyk	-5891	1	90,	0	1.52	3' UTR
Bvchr2.sca004	376788	377027	1e-99	Bv2_033220_qsoh	4705	1	239,	0	2.63	3' UTR
Bvchr2.sca004	399806	400105	6.3e-19	Bv2_033240_kpqu	3247	1	299,	0	2.56	3' UTR
Bvchr2.sca004	404047	404254	3.2e-15	Bv2_033240_kpqu	-1201	1	207,	0	2.62	3' UTR
Bvchr2.sca004	512238	512536	1e-261	Bv2_033340_mpqz	7545	1	298,	0	5.28	3' UTR
Bvchr2.sca004	524014	524430	0	Bv2_033340_mpqz	-4647	1	416,	0	9.15	3' UTR
Bvchr2.sca004	534320	534829	0	Bv2_033350_cyas	-5554	1	509,	0	18	3' UTR
Bvchr2.sca004	606525	608076	2e-29	Bv2_033390_quew	4960	2	211,24,	0,1527	11.9	3' UTR
Bvchr2.sca004	606525	608082	2e-29	Bv2_033390_quew	4960	2	211,30,	0,1527	12.2	3' UTR
Bvchr2.sca005	15997	16506	0	Bv2_033450_acmm	-10840	1	509,	0	43.7	3' UTR
Bvchr2.sca005	29070	29160	3e-09	Bv2_033450_acmm	1724	1	90,	0	2.57	3' UTR
Bvchr2.sca005	52572	52808	1.9e-06	Bv2_033480_nrdc	1336	1	236,	0	8.49	3' UTR
Bvchr2.sca005	64326	64791	0	Bv2_033490_atjx	6830	2	62,292,	0,173	20.5	3' UTR
Bvchr2.sca005	109511	109810	2.8e-10	Bv2_033510_wdgy	-1176	1	299,	0	4.7	3' UTR
Bvchr2.sca005	260664	260992	1e-226	Bv2_033610_cqxz	4665	1	328,	0	6.61	3' UTR
Bvchr2.sca005	303760	303937	1.6e-42	Bv2_033650_msay	3431	1	177,	0	3.39	3' UTR
Bvchr2.sca005	331768	332037	0.00033	Bv2_033680_jqxk	8829	1	269,	0	14.9	3' UTR
Bvchr2.sca005	357660	357780	2.2e-07	Bv2_033700_csii	2294	1	120,	0	1.49	3' UTR
Bvchr2.sca005	456749	469803	2.5e-37	Bv2_033740_qpft	2693	3	192,13,34,	0,9604,13020	9.06	3' UTR
Bvchr2.sca005	586672	586942	2e-08	Bv2_033760_ckjx	1284	1	270,	0	3.47	3' UTR
Bvchr2.sca005	625309	630948	3.2e-45	Bv2_033800_hwum	-14780	3	123,117,1,	0,5325,5638	3.75	Exon (Bv2_033790_wpxj.t1/Bv2_033790_wpxj, exon 18 of 24)
Bvchr2.sca005	644504	645403	0	Bv2_033800_hwum	-325	2	217,324,	0,575	40.9	3' UTR
Bvchr2.sca005	679107	679347	2.3e-09	Bv2_033810_ktuh	1279	1	240,	0	4	3' UTR
Bvchr2.sca005	739352	739675	7.9e-53	Bv2_033850_twsm	-755	1	323,	0	7.11	3' UTR
Bvchr2.sca005	762351	762585	1.6e-13	Bv2_033870_jcwe	4701	1	234,	0	9.29	3' UTR
Bvchr2.sca005	781716	781957	2e-52	Bv2_033880_shut	11996	1	241,	0	9.48	3' UTR
Bvchr2.sca005	1043376	1043986	1e-141	Bv2_033930_crho	11946	2	256,162,	0,448	13.1	3' UTR
Bvchr2.sca005	1044044	1044164	0.00023	Bv2_033930_crho	12614	1	120,	0	2.83	3' UTR
Bvchr2.sca005	1096847	1097333	1e-175	Bv2_033990_qtwy	6161	2	69,317,	0,169	17	3' UTR
Bvchr2.sca005	1149061	1149121	0.00047	Bv2_034040_kizy	-865	1	60,	0	6.37	3' UTR
Bvchr2.sca005	1168625	1168715	4.1e-06	Bv2_034040_kizy	18639	1	90,	0	2.07	3' UTR
Bvchr2.sca005	1265483	1267735	1.3e-54	Bv2_034120_qxii	301	4	62,58,118,51,	0,864,1964,2201	6.51	3' UTR
Bvchr2.sca005	1289605	1289786	4.3e-05	Bv2_034170_ygce	-1726	1	181,	0	6.37	3' UTR
Bvchr2.sca005	1304189	1304576	0	Bv2_034170_ygce	12677	1	387,	0	12.3	3' UTR
Bvchr2.sca005	1455331	1455706	2e-19	Bv2_034270_pxin	1687	3	57,111,12,	0,159,363	3.65	Exon (Bv2_034270_pxin.t1/Bv2_034270_pxin, exon 4 of 8)
Bvchr2.sca005	1483668	1483968	1e-116	Bv2_034290_ohtq	14464	1	300,	0	2.53	3' UTR
Bvchr2.sca005	1510510	1510990	0	Bv2_034310_wfkm	9726	1	480,	0	23.1	3' UTR
Bvchr2.sca005	1561092	1561478	1.6e-38	Bv2_034350_iyxu	-1446	1	386,	0	4.32	3' UTR
Bvchr2.sca005	1598536	1599381	0	Bv2_034380_pgqw	-7802	3	65,96,348,	0,312,497	63.4	3' UTR
Bvchr2.sca005	1617958	1618435	1e-226	Bv2_034380_pgqw	10775	1	477,	0	22	3' UTR
Bvchr2.sca005	1708233	1708381	3.5e-07	Bv2_034390_guog	6710	1	148,	0	24.4	3' UTR
Bvchr2.sca005	1757918	1758068	2.4e-10	Bv2_034410_wcui	534	1	150,	0	1.68	3' UTR
Bvchr2.sca005	1775703	1777398	0	Bv2_034430_puci	-7036	2	98,406,	0,1289	50.9	3' UTR
Bvchr2.sca005	1787847	1788028	2.5e-19	Bv2_034430_puci	3413	1	181,	0	3.05	3' UTR
Bvchr2.sca005	1822582	1822878	1e-270	Bv2_034460_iich	-116	1	296,	0	4.38	3' UTR
Bvchr2.sca005	1960399	1960608	2e-21	Bv2_034530_tgww	-1046	1	209,	0	3.55	3' UTR
Bvchr2.sca005	2086674	2087033	0	Bv2_034580_eeiz	7460	1	359,	0	14.3	3' UTR
Bvchr2.sca005	2136720	2138876	1e-209	Bv2_034590_nxfs	14658	4	67,94,79,529,	0,377,656,1627	37.6	3' UTR
Bvchr2.sca005	2250323	2254583	2e-49	Bv2_034640_quez	9271	2	105,314,	0,3946	18.3	3' UTR
Bvchr2.sca005	2250382	2259961	1.3e-50	Bv2_034650_iitw	-6561	4	46,411,47,4,	0,3887,4395,9575	20.5	3' UTR
Bvchr2.sca005	2269407	2269648	0	Bv2_034650_iitw	2885	1	241,	0	2.82	3' UTR
Bvchr2.sca005	2287472	2287741	4e-12	Bv2_034660_tset	9666	1	269,	0	4.41	3' UTR
Bvchr2.sca005	2313483	2313783	2.5e-73	Bv2_034670_ffcc	3707	1	300,	0	6.93	3' UTR
Bvchr2.sca005	2344684	2345067	0	Bv2_034680_zdpu	1708	1	383,	0	16	3' UTR
Bvchr2.sca005	143489	143610	7.4e-09	Bv2_033530_uyts	2732	1	121,	0	2.14	3' UTR
Bvchr2.sca005	147286	152789	0	Bv2_033530_uyts	-6568	4	235,212,98,20,	0,901,2128,5483	59.4	3' UTR
Bvchr2.sca005	235229	237215	0	Bv2_033590_mnsp	6475	2	422,54,	0,1932	10.7	3' UTR
Bvchr2.sca005	261649	261854	0.00045	Bv2_033620_pqrr	935	1	205,	0	8.49	3' UTR
Bvchr2.sca005	266396	267727	1e-159	Bv2_033620_pqrr	-5143	2	421,389,	0,942	53.4	3' UTR
Bvchr2.sca005	304855	304975	5.9e-09	Bv2_033660_yinc	239	1	120,	0	3.08	Exon (Bv2_033660_yinc.t1/Bv2_033660_yinc, exon 1 of 1)
Bvchr2.sca005	362451	363112	0	Bv2_033690_oxgh	-12938	1	661,	0	37.9	3' UTR
Bvchr2.sca005	682548	685325	0	Bv2_033820_mryc	16115	4	324,124,151,59,	0,420,1709,2718	69.3	3' UTR
Bvchr2.sca005	742104	742315	6.3e-11	Bv2_033860_qcyc	2351	1	211,	0	3.15	3' UTR
Bvchr2.sca005	834585	834735	1e-13	Bv2_033900_crig	8040	1	150,	0	1.74	3' UTR
Bvchr2.sca005	984077	984226	5.1e-10	Bv2_033920_ymqp	4558	1	149,	0	3.72	3' UTR
Bvchr2.sca005	1044226	1044493	3.5e-07	Bv2_033940_gupw	1359	1	267,	0	5.84	3' UTR
Bvchr2.sca005	1071990	1072162	0.0026	Bv2_033970_jdmd	201	1	172,	0	6.37	5' UTR
Bvchr2.sca005	1102586	1103491	0	Bv2_034010_izgx	3255	2	269,25,	0,880	7.09	3' UTR
Bvchr2.sca005	1171378	1172519	1e-40	Bv2_034050_gqeo	5663	2	228,42,	0,1099	4.82	3' UTR
Bvchr2.sca005	1230254	1230802	0	Bv2_034070_dedg	8593	2	415,3,	0,545	20.5	3' UTR
Bvchr2.sca005	1274267	1274507	2e-35	Bv2_034150_wwau	0	1	240,	0	18.5	5' UTR
Bvchr2.sca005	1304582	1316688	1e-146	Bv2_034180_zdyf	12315	2	238,1,	0,12105	34.6	3' UTR
Bvchr2.sca005	1332606	1341432	1e-147	Bv2_034190_kgxr	-11645	3	158,243,39,	0,8265,8787	10.1	3' UTR
Bvchr2.sca005	1363353	1365440	0	Bv2_034230_rmiz	12294	2	513,51,	0,2036	36.3	3' UTR
Bvchr2.sca005	1457941	1459620	1.6e-20	Bv2_034280_xkek	1798	4	7,177,85,30,	0,1040,1384,1649	2.27	3' UTR
Bvchr2.sca005	1512683	1513160	0	Bv2_034320_pkgi	12806	1	477,	0	35.9	3' UTR
Bvchr2.sca005	1539254	1541534	0	Bv2_034330_ayuj	12565	3	420,141,62,	0,1694,2218	30.5	3' UTR
Bvchr2.sca005	1735473	1735710	1e-209	Bv2_034400_tonn	4325	1	237,	0	2.16	3' UTR
Bvchr2.sca005	1838824	1839157	1.6e-15	Bv2_034480_wkro	23405	2	74,136,	0,197	12.7	3' UTR
Bvchr2.sca005	1878845	1879172	1.6e-25	Bv2_034490_udsn	2774	1	327,	0	8.49	3' UTR
Bvchr2.sca005	1942183	1942866	1e-236	Bv2_034510_ifim	8276	1	683,	0	19.9	3' UTR
Bvchr2.sca005	1962996	1963205	3.4e-07	Bv2_034540_uwcq	6323	1	209,	0	12.7	3' UTR
Bvchr2.sca005	2140567	2140806	3.2e-25	Bv2_034600_ggen	2910	1	239,	0	6.51	3' UTR
Bvchr2.sca006	131303	132780	0	Bv2_034780_nmht	5817	2	183,326,	0,1151	23.5	3' UTR
Bvchr2.sca006	146476	146801	1.6e-75	Bv2_034790_kksz	3808	1	325,	0	8.75	3' UTR
Bvchr2.sca006	394667	395075	1.6e-95	Bv2_034900_fcek	2405	1	408,	0	5.84	3' UTR
Bvchr2.sca006	413607	414376	1e-121	Bv2_034920_dioq	2885	2	11,437,	0,332	11	3' UTR
Bvchr2.sca006	424975	425356	0	Bv2_034930_mnuh	3663	1	381,	0	15.2	3' UTR
Bvchr2.sca006	485719	485867	0.00015	Bv2_034990_twny	-752	1	148,	0	9.02	3' UTR
Bvchr2.sca006	497095	497423	7.9e-21	Bv2_034990_twny	10476	1	328,	0	49.9	3' UTR
Bvchr2.sca006	751153	753941	0	Bv2_035081z383	-5466	2	36,385,	0,2403	18.1	3' UTR
Bvchr2.sca006	804325	804742	0	Bv2_035100_xqce	-10635	1	417,	0	26.4	3' UTR
Bvchr2.sca006	1017107	1022376	0	Bv2_035170_njdp	5959	6	31,63,59,53,73,472,	0,184,2648,2794,3333,4797	50.5	3' UTR
Bvchr2.sca006	1061088	1062892	0	Bv2_035200_axph	18740	3	46,204,319,	0,956,1485	99.9	3' UTR
Bvchr2.sca006	1184240	1184683	4e-64	Bv2_035290_xyxs	4725	1	443,	0	12.5	3' UTR
Bvchr2.sca006	1320986	1321076	0.0045	Bv2_035380_jtpk	5605	1	90,	0	10.6	3' UTR
Bvchr2.sca006	1371016	1371573	1e-265	Bv2_035400_pdae	4565	1	557,	0	13.7	3' UTR
Bvchr2.sca006	1436149	1436565	1.3e-68	Bv2_035450_wcpi	-356	1	416,	0	29.5	3' UTR
Bvchr2.sca006	1436978	1437348	3.2e-10	Bv2_035450_wcpi	57	2	75,189,	0,181	12.7	3' UTR
Bvchr2.sca006	15816	15966	4.1e-09	Bv2_034730_thyx	3955	1	150,	0	2.82	3' UTR
Bvchr2.sca006	29016	29406	6.3e-95	Bv2_034740_sxun	-4755	1	390,	0	21.4	3' UTR
Bvchr2.sca006	59008	59471	1e-134	Bv2_034760_pyct	11563	2	333,56,	0,407	13.1	3' UTR
Bvchr2.sca006	85746	87290	0	Bv2_034770_fpfd	7035	3	524,96,10,	0,1304,1534	53.7	3' UTR
Bvchr2.sca006	340866	341041	0.0045	Bv2_034880_iwrf	291	1	175,	0	10.6	Exon (Bv2_034880_iwrf.t1/Bv2_034880_iwrf, exon 1 of 4)
Bvchr2.sca006	396133	396283	0.012	Bv2_034910_hsde	9864	1	150,	0	3.54	3' UTR
Bvchr2.sca006	463538	464098	6.3e-38	Bv2_034960_ykme	5729	2	11,349,	0,211	18	3' UTR
Bvchr2.sca006	473520	473936	1.6e-50	Bv2_034970_kyhj	4537	1	416,	0	7.43	3' UTR
Bvchr2.sca006	501899	502197	1e-268	Bv2_035000_grct	13595	1	298,	0	7.13	3' UTR
Bvchr2.sca006	658029	670409	0	Bv2_035030_ntud	15933	6	327,105,104,67,51,30,	0,440,623,3739,3952,12350	50.2	3' UTR
Bvchr2.sca006	692902	698174	0	Bv2_035040_dhea	11660	4	299,70,111,19,	0,387,5067,5253	26.3	3' UTR
Bvchr2.sca006	735547	735908	0	Bv2_035070_uqts	1855	2	224,11,	0,350	3.9	3' UTR
Bvchr2.sca006	861966	862027	1.4e-05	Bv2_035120_znqm	8846	1	61,	0	1.6	3' UTR
Bvchr2.sca006	1026192	1026518	3.2e-87	Bv2_035180_exdm	4311	1	326,	0	24.7	3' UTR
Bvchr2.sca006	1083988	1086932	0	Bv2_035210_phpx	-4509	2	384,59,	0,2885	18.1	3' UTR
Bvchr2.sca006	1090627	1090777	1.5e-05	Bv2_035220_irtj	-1574	1	150,	0	17	3' UTR
Bvchr2.sca006	1094908	1094998	3.6e-07	Bv2_035230_tzps	-1515	1	90,	0	2.91	3' UTR
Bvchr2.sca006	1133648	1134352	0	Bv2_035270_gqgw	7715	2	310,70,	0,634	3.62	3' UTR
Bvchr2.sca006	1146888	1147299	0	Bv2_035280_hndn	4825	1	411,	0	8.16	3' UTR
Bvchr2.sca006	1250594	1253247	0	Bv2_035340_xecp	9766	2	404,130,	0,2523	50.9	3' UTR
Bvchr2.sca006	1287197	1287617	1e-257	Bv2_035360_xonn	11983	1	420,	0	35.7	3' UTR
Bvchr2.sca006	1325747	1326073	1.6e-58	Bv2_035390_qriw	2183	1	326,	0	6.55	3' UTR
Bvchr2.sca006	1372625	1372835	2.6e-05	Bv2_035410_toap	8521	1	210,	0	4.67	3' UTR
Bvchr2.sca006	1405567	1405867	1e-100	Bv2_035420_ytmj	-691	1	300,	0	6.84	3' UTR
Bvchr2.sca006	1458241	1459045	0	Bv2_035460_fnpe	11765	1	804,	0	9.88	3' UTR
Bvchr2.sca007	130703	131340	0	Bv2_035500_rayf	3457	2	31,351,	0,286	13.5	3' UTR
Bvchr2.sca007	279398	279964	0	Bv2_035540_ssmj	24298	1	566,	0	28.6	3' UTR
Bvchr2.sca007	335114	341942	0	Bv2_035570_jijn	0	3	591,497,253,	0,4500,6575	52.3	3' UTR
Bvchr2.sca007	337596	340114	0	Bv2_035570_jijn	86	2	109,500,	0,2018	34.6	3' UTR
Bvchr2.sca007	432779	433138	9e-307	Bv2_035630_gcmw	-2396	1	359,	0	22.5	3' UTR
Bvchr2.sca007	440172	440352	0.00011	Bv2_035640_ssxq	-1652	1	180,	0	2.23	3' UTR
Bvchr2.sca007	477742	478188	0	Bv2_035680_qapk	-5236	1	446,	0	59.3	3' UTR
Bvchr2.sca007	485986	486161	1.3e-17	Bv2_035680_qapk	2562	1	175,	0	3.26	3' UTR
Bvchr2.sca007	551886	552155	4e-76	Bv2_035700_qfor	9072	1	269,	0	9.04	3' UTR
Bvchr2.sca007	623854	624063	1.3e-98	Bv2_035750_rnkc	5215	1	209,	0	7.54	3' UTR
Bvchr2.sca007	682345	683993	0	Bv2_035760_peaj	12706	4	3,96,93,348,	0,83,461,1300	45.9	3' UTR
Bvchr2.sca007	752746	756025	0	Bv2_035780_qzju	14185	2	72,348,	0,2931	6.77	3' UTR
Bvchr2.sca007	999530	999620	1.4e-05	Bv2_035860_wrdm	-190	1	90,	0	3.51	3' UTR
Bvchr2.sca007	1086296	1092077	0	Bv2_035890_ooug	-2516	4	133,70,63,298,	0,256,2191,5483	39.8	3' UTR
Bvchr2.sca007	1133201	1138147	0	Bv2_035910_omyn	7878	6	74,33,95,78,55,492,	0,214,3814,3987,4194,4454	36.6	3' UTR
Bvchr2.sca007	1257592	1267998	1e-143	Bv2_035970_wnzc	207	4	81,59,146,162,	0,1540,3375,10244	15.1	5' UTR
Bvchr2.sca007	1297059	1301856	0	Bv2_035980_ewkf	114	6	89,54,106,7,85,237,	0,251,3947,4242,4343,4560	30.5	3' UTR
Bvchr2.sca007	1330665	1331280	6.3e-80	Bv2_036010_efiq	5850	2	295,93,	0,522	21.7	3' UTR
Bvchr2.sca007	1452544	1452634	1.3e-16	Bv2_036060_eeep	2764	1	90,	0	3.52	3' UTR
Bvchr2.sca007	1475118	1475625	6.3e-67	Bv2_036071z394	-8665	1	507,	0	15.4	3' UTR
Bvchr2.sca007	1544532	1550388	0	Bv2_036090_pqhf	-3522	6	21,100,169,83,77,355,	0,1016,2027,4189,4350,5501	113	3' UTR
Bvchr2.sca007	1565384	1565619	2.6e-07	Bv2_036100_xqwm	2933	1	235,	0	3.98	3' UTR
Bvchr2.sca007	1565677	1565824	1e-15	Bv2_036100_xqwm	3226	1	147,	0	17	3' UTR
Bvchr2.sca007	1713200	1715399	0	Bv2_036150_uicj	-1692	3	8,89,407,	0,82,1792	52.1	3' UTR
Bvchr2.sca007	1721983	1722134	4.1e-08	Bv2_036150_uicj	4892	1	151,	0	5.57	3' UTR
Bvchr2.sca007	1872668	1872908	1.3e-30	Bv2_036180_izat	10214	1	240,	0	2.59	3' UTR
Bvchr2.sca007	2003321	2003818	9e-302	Bv2_036240_acqd	0	1	497,	0	26.2	3' UTR
Bvchr2.sca007	2104902	2105195	1e-18	Bv2_036280_sggc	2025	1	293,	0	15.9	3' UTR
Bvchr2.sca007	2133887	2134067	4.6e-05	Bv2_036300_yzsw	4340	1	180,	0	4.78	3' UTR
Bvchr2.sca007	2216548	2216667	1e-131	Bv2_036380_eaxo	2921	1	119,	0	1.83	3' UTR
Bvchr2.sca007	2249634	2249813	6.3e-11	Bv2_036390_yaop	207	1	179,	0	14.9	Exon (Bv2_036390_yaop.t1/Bv2_036390_yaop, exon 1 of 2)
Bvchr2.sca007	2249991	2250468	6.3e-20	Bv2_036390_yaop	564	1	477,	0	65.8	Exon (Bv2_036390_yaop.t1/Bv2_036390_yaop, exon 1 of 2)
Bvchr2.sca007	2354202	2354409	0	Bv2_036440_xjzx	1847	1	207,	0	5.68	3' UTR
Bvchr2.sca007	2387516	2387750	1e-42	Bv2_036450_ykuk	2301	1	234,	0	5.31	3' UTR
Bvchr2.sca007	2403999	2404209	0	Bv2_036470_uude	4314	1	210,	0	3.01	3' UTR
Bvchr2.sca007	2442683	2443065	7.9e-98	Bv2_036500_qgmh	4078	1	382,	0	8.39	3' UTR
Bvchr2.sca007	2468588	2469217	0	Bv2_036510_utyd	14967	1	629,	0	24.1	3' UTR
Bvchr2.sca007	2518408	2519025	0	Bv2_036540_cndz	-1716	2	22,451,	0,166	10.8	3' UTR
Bvchr2.sca007	2522792	2522912	6.9e-06	Bv2_036541z401	-1549	1	120,	0	2.4	3' UTR
Bvchr2.sca007	2787269	2787714	0	Bv2_036580_wgxe	4669	1	445,	0	16.5	3' UTR
Bvchr2.sca007	2820053	2820232	6.9e-08	Bv2_036600_yewe	5555	1	179,	0	5.43	3' UTR
Bvchr2.sca007	64091	64451	2e-43	Bv2_035480_ofcp	6200	1	360,	0	7.85	3' UTR
Bvchr2.sca007	341970	342587	0	Bv2_035580_hyut	4325	2	239,121,	0,496	19.2	3' UTR
Bvchr2.sca007	375799	376209	1.8e-09	Bv2_035610_erwx	0	1	410,	0	7.7	5' UTR
Bvchr2.sca007	485926	493643	3.2e-76	Bv2_035690_efqh	28883	2	292,368,	0,7349	8.92	3' UTR
Bvchr2.sca007	553045	553617	1e-117	Bv2_035710_aeze	3834	2	381,8,	0,564	12.5	3' UTR
Bvchr2.sca007	557849	559245	0	Bv2_035710_aeze	-2366	3	487,190,97,	0,586,1299	50.9	3' UTR
Bvchr2.sca007	567399	567785	0	Bv2_035720_nawa	-2731	1	386,	0	15.6	3' UTR
Bvchr2.sca007	603599	610724	0	Bv2_035740_uxee	7185	2	247,230,	0,6895	16.5	3' UTR
Bvchr2.sca007	1008710	1008980	2e-58	Bv2_035870_qfwi	8245	1	270,	0	5.05	3' UTR
Bvchr2.sca007	1110323	1111298	0	Bv2_035900_rjtp	6255	2	366,52,	0,923	24.9	3' UTR
Bvchr2.sca007	1302288	1303774	1.3e-57	Bv2_035990_fyxk	11962	3	170,84,75,	0,1171,1411	10.7	3' UTR
Bvchr2.sca007	1316552	1316792	3.2e-26	Bv2_035990_fyxk	-2542	1	240,	0	2.94	3' UTR
Bvchr2.sca007	1332344	1332584	1.3e-86	Bv2_036020_nmug	5836	1	240,	0	4.7	3' UTR
Bvchr2.sca007	1366659	1370060	0	Bv2_036030_xhiz	16851	4	334,74,83,18,	0,493,2267,3383	18.5	3' UTR
Bvchr2.sca007	1565832	1566421	0	Bv2_036110_cjmz	9414	2	463,41,	0,548	23.4	3' UTR
Bvchr2.sca007	1690810	1693116	1.3e-08	Bv2_036130_dshy	9256	3	356,120,3,	0,443,2303	3.98	3' UTR
Bvchr2.sca007	1798604	1798904	1e-136	Bv2_036170_xyat	6015	1	300,	0	13.2	3' UTR
Bvchr2.sca007	1873364	1877950	0	Bv2_036190_dzra	16465	4	282,94,79,17,	0,1524,3642,4569	36	3' UTR
Bvchr2.sca007	1934206	1934355	5e-18	Bv2_036210_gkhw	4021	1	149,	0	1.84	3' UTR
Bvchr2.sca007	1972687	1974608	0	Bv2_036220_sfxm	-13911	4	336,96,57,134,	0,1325,1568,1787	47.9	3' UTR
[truncated: 10,779 more rows]
