# Supplementary material for: Unique Features of the m6A Methylome and Its Response to Salt Stress in the Roots of Sugar Beet (Beta vulgaris)
Source: Int J Mol Sci. 2023 Jul 19;24(14):11659. doi: 10.3390/ijms241411659 (PMC10380635; doi:10.3390/ijms241411659)
Supplement: Supplementary file 1 [file ijms-24-11659-s001.zip › Table S4 Details information of m6A peak callings in roots under salt-stress condition.xlsx]

## Sheet: Sheet1
Table S4 Details information of m6A peak callings under salt-stress condition
Position ID	Start	End	P-value of the peak	Gene ID	Distance to TSS	Block Count	Block Sizes	Block Starts	Fold enrichment	Peak annotation
Bvchr1.sca001	21284	24191	0	Bv1_000010_iiuw	11308	4	114,96,156,584,	0,197,1828,2323	53.2	3' UTR
Bvchr1.sca001	62590	63963	0	Bv1_000040_cpku	10744	2	554,68,	0,1305	31.7	3' UTR
Bvchr1.sca001	97838	97989	0.0003	Bv1_000080_ayqs	2822	1	151,	0	12.5	3' UTR
Bvchr1.sca001	188933	189363	0	Bv1_000190_ckiq	-946	2	50,304,	0,126	9.49	3' UTR
Bvchr1.sca001	192701	192849	2e-07	Bv1_000190_ckiq	2392	1	148,	0	10.8	3' UTR
Bvchr1.sca001	218214	219365	0	Bv1_000230_ykom	-1524	2	27,330,	0,821	13.5	3' UTR
Bvchr1.sca001	225783	226202	1e-46	Bv1_000230_ykom	4894	1	419,	0	4.9	3' UTR
Bvchr1.sca001	244886	245126	3.2e-35	Bv1_000250_wqjx	4167	1	240,	0	10.1	3' UTR
Bvchr1.sca001	255707	255823	4.2e-07	Bv1_000270_qwdp	3608	1	116,	0	1.09	3' UTR
Bvchr1.sca001	266448	269631	4e-66	Bv1_000290_dnyg	-4228	3	61,82,360,	0,1483,2823	16.7	3' UTR
Bvchr1.sca001	281587	282093	0	Bv1_000290_dnyg	7728	1	506,	0	13.3	3' UTR
Bvchr1.sca001	302357	302536	6.3e-38	Bv1_000300_xgug	4078	1	179,	0	2.48	3' UTR
Bvchr1.sca001	331030	340113	0	Bv1_000310_ofuz	371	3	29,101,376,	0,124,8707	32.2	3' UTR
Bvchr1.sca001	454440	454559	0.0029	Bv1_000380_fhar	979	1	119,	0	10.4	3' UTR
Bvchr1.sca001	488056	488385	1e-267	Bv1_000410_qumn	5105	1	329,	0	13.5	3' UTR
Bvchr1.sca001	530489	531335	0	Bv1_000450_jfiq	7328	2	8,412,	0,434	39.9	3' UTR
Bvchr1.sca001	568367	568427	0.0018	Bv1_000500_ghtj	3685	1	60,	0	3.43	3' UTR
Bvchr1.sca001	580070	580339	1e-146	Bv1_000520_yixq	-943	1	269,	0	11.1	3' UTR
Bvchr1.sca001	586769	587911	1e-135	Bv1_000540_ffrq	-4461	2	67,291,	0,851	30.5	3' UTR
Bvchr1.sca001	586795	590178	1e-132	Bv1_000540_ffrq	-2194	3	41,246,244,	0,825,3139	35.5	3' UTR
Bvchr1.sca001	592639	598011	1e-195	Bv1_000540_ffrq	267	2	25,362,	0,5010	14	3' UTR
Bvchr1.sca001	645800	647275	0	Bv1_000570_qham	-7237	2	42,708,	0,767	42.4	3' UTR
Bvchr1.sca001	710497	710587	0.00042	Bv1_000650_phuh	-629	1	90,	0	2.75	3' UTR
Bvchr1.sca001	710646	710706	0.039	Bv1_000650_phuh	-510	1	60,	0	3.48	3' UTR
Bvchr1.sca001	744705	745270	1e-87	Bv1_000690_hitc	-1946	2	71,349,	0,216	174	3' UTR
Bvchr1.sca001	773659	773989	0	Bv1_000700_wmjz	11403	1	330,	0	10.1	3' UTR
Bvchr1.sca001	844400	844580	3.2e-16	Bv1_000750_meja	8404	1	180,	0	3.34	3' UTR
Bvchr1.sca001	868415	868710	1.3e-19	Bv1_000780_accp	2389	1	295,	0	7.48	3' UTR
Bvchr1.sca001	934008	935459	0	Bv1_000820_xiej	6094	3	35,55,300,	0,125,1151	26	3' UTR
Bvchr1.sca001	981260	981916	1e-156	Bv1_000890_psuy	3286	1	656,	0	10.4	3' UTR
Bvchr1.sca001	998920	999364	1e-286	Bv1_000930_dqrm	-1600	1	444,	0	18.2	3' UTR
Bvchr1.sca001	1008794	1009458	1e-223	Bv1_000950_twpf	-1146	2	55,302,	0,362	17.7	3' UTR
Bvchr1.sca001	1011454	1011778	3.2e-15	Bv1_000950_twpf	850	1	324,	0	4.64	3' UTR
Bvchr1.sca001	1043165	1043404	1e-47	Bv1_001000_iptn	-1972	1	239,	0	9.33	3' UTR
Bvchr1.sca001	1052611	1054270	0	Bv1_001000_iptn	7235	3	28,116,606,	0,849,1053	26.7	3' UTR
Bvchr1.sca001	1185264	1185708	2.5e-63	Bv1_001060_ysrx	3648	1	444,	0	5.37	3' UTR
Bvchr1.sca001	1292939	1293450	1e-244	Bv1_001140_tedw	4871	1	511,	0	12	3' UTR
Bvchr1.sca001	1340446	1340743	6.3e-33	Bv1_001200_oroi	4048	1	297,	0	2.02	3' UTR
Bvchr1.sca001	1349805	1350222	0	Bv1_001220_nywa	4197	1	417,	0	22.1	3' UTR
Bvchr1.sca001	1380990	1381110	6.3e-27	Bv1_001260_iquc	1572	1	120,	0	2.07	3' UTR
Bvchr1.sca001	1429190	1429428	2.5e-87	Bv1_001300_zice	4346	1	238,	0	4.02	3' UTR
Bvchr1.sca001	1454616	1455275	1e-151	Bv1_001320_dpig	4322	1	659,	0	53.3	3' UTR
Bvchr1.sca001	1476828	1477428	0	Bv1_001360_utxu	-726	1	600,	0	23.9	3' UTR
Bvchr1.sca001	1491770	1492130	4e-21	Bv1_001390_xwqc	1136	1	360,	0	2.84	Exon (Bv1_001390_xwqc.t1/Bv1_001390_xwqc, exon 1 of 2)
Bvchr1.sca001	1533983	1534283	1e-198	Bv1_001440_pjgu	-2851	1	300,	0	11.1	3' UTR
Bvchr1.sca001	1548769	1549278	0	Bv1_001450_iiwe	8605	1	509,	0	15.8	3' UTR
Bvchr1.sca001	1632391	1632661	7.9e-35	Bv1_001540_xzdn	3496	1	270,	0	4.71	3' UTR
Bvchr1.sca001	1651392	1651689	0	Bv1_001560_fgwn	-1116	1	297,	0	9.19	3' UTR
Bvchr1.sca001	1656985	1658516	5e-19	Bv1_001560_fgwn	4180	2	120,301,	0,1230	63.7	3' UTR
Bvchr1.sca001	1682633	1682933	0	Bv1_001570_qucw	3018	1	300,	0	4.85	3' UTR
Bvchr1.sca001	1700500	1700711	3.2e-18	Bv1_001580_oetf	4875	1	211,	0	3.45	3' UTR
Bvchr1.sca001	1725258	1725439	0.0089	Bv1_001600_xhgw	2683	1	181,	0	9.4	3' UTR
Bvchr1.sca001	1802739	1803067	1e-113	Bv1_001680_jtza	4695	1	328,	0	14.1	3' UTR
Bvchr1.sca001	1828234	1828353	0.048	Bv1_001700_ewhy	1390	1	119,	0	6.27	3' UTR
Bvchr1.sca001	1950862	1951042	2e-40	Bv1_001780_yemc	7147	1	180,	0	6.53	3' UTR
Bvchr1.sca001	1961452	1961633	1.6e-05	Bv1_001800_pxgh	2187	1	181,	0	2.92	3' UTR
Bvchr1.sca001	1973333	1973629	1e-284	Bv1_001820_ifrq	2678	1	296,	0	5.7	3' UTR
Bvchr1.sca001	1981131	1981250	0.012	Bv1_001840_qpae	3376	1	119,	0	3.66	3' UTR
Bvchr1.sca001	1999870	2000137	3.2e-12	Bv1_001890_okfa	-1508	1	267,	0	19.8	3' UTR
Bvchr1.sca001	2006088	2006483	1e-100	Bv1_001890_okfa	4443	2	79,190,	0,205	8.47	3' UTR
Bvchr1.sca001	2015082	2015741	6.3e-89	Bv1_001910_imjw	837	1	659,	0	5.25	Exon (Bv1_001910_imjw.t2/Bv1_001910_imjw, exon 1 of 14)
Bvchr1.sca001	2026822	2027709	0	Bv1_001910_imjw	2187	2	32,418,	0,469	33.5	3' UTR
Bvchr1.sca001	2083961	2084410	1e-156	Bv1_001970_eooz	-2333	1	449,	0	13.4	3' UTR
Bvchr1.sca001	2092863	2093685	0	Bv1_001970_eooz	6120	3	11,71,516,	0,136,306	77.8	3' UTR
Bvchr1.sca001	2129817	2129907	0.00019	Bv1_002000_xiyt	5614	1	90,	0	15.7	3' UTR
Bvchr1.sca001	2179520	2179790	5e-89	Bv1_002040_ehgj	3847	1	270,	0	4.45	3' UTR
Bvchr1.sca001	2207825	2208152	2.1e-09	Bv1_002070_mede	4012	1	327,	0	20.9	3' UTR
Bvchr1.sca001	2274312	2274372	0.00035	Bv1_002140_ygud	1095	1	60,	0	2.45	3' UTR
Bvchr1.sca001	2278510	2278891	0	Bv1_002150_cika	763	2	57,233,	0,148	7.13	3' UTR
Bvchr1.sca001	2280396	2280633	1e-93	Bv1_002160_srpj	589	1	237,	0	14.9	3' UTR
Bvchr1.sca001	2298266	2298767	0	Bv1_002170_cste	14969	2	133,287,	0,214	20	3' UTR
Bvchr1.sca001	2352745	2352985	4e-39	Bv1_002210_qseg	688	1	240,	0	5.84	3' UTR
Bvchr1.sca001	2369307	2369576	6.3e-30	Bv1_002230_pwhy	6120	1	269,	0	6.39	3' UTR
Bvchr1.sca001	2410076	2410316	3.8e-06	Bv1_002260_hmcs	3029	1	240,	0	2.91	3' UTR
Bvchr1.sca001	2487825	2487972	1.4e-06	Bv1_002330_huch	918	1	147,	0	5.09	3' UTR
Bvchr1.sca001	2526960	2527371	0	Bv1_002390_tpzf	-2986	1	411,	0	14.3	3' UTR
Bvchr1.sca001	2598251	2598431	2e-74	Bv1_002420_qgwp	10212	1	180,	0	5.05	3' UTR
Bvchr1.sca001	2620733	2620973	3.2e-14	Bv1_002440_uhsd	6994	1	240,	0	3.66	3' UTR
Bvchr1.sca001	2874929	2882519	0	Bv1_002570_muuu	1303	2	62,382,	0,7208	14.9	3' UTR
Bvchr1.sca001	2888082	2889784	1e-07	Bv1_002580_pggp	2466	2	6,142,	0,1560	1.8	3' UTR
Bvchr1.sca001	2907616	2907910	1e-195	Bv1_002600_euia	-3466	1	294,	0	8.06	3' UTR
Bvchr1.sca001	2917297	2918212	3.5e-08	Bv1_002610_psps	2221	2	71,642,	0,273	23	3' UTR
Bvchr1.sca001	2938614	2939023	1e-253	Bv1_002630_fexw	5038	2	18,311,	0,98	5.31	3' UTR
Bvchr1.sca001	2967901	2968230	1e-205	Bv1_002680_cycr	-1786	1	329,	0	12.4	3' UTR
Bvchr1.sca001	2975142	2975497	6.3e-91	Bv1_002680_cycr	5126	1	355,	0	15.7	3' UTR
Bvchr1.sca001	3002034	3002446	0	Bv1_002700_whci	8968	1	412,	0	39.1	3' UTR
Bvchr1.sca001	3021854	3022033	1.5e-05	Bv1_002710_kgfs	2168	1	179,	0	1.71	3' UTR
Bvchr1.sca001	3053769	3054157	0	Bv1_002720_geqg	4241	1	388,	0	25	3' UTR
Bvchr1.sca001	3083903	3084312	1e-172	Bv1_002760_eowz	3075	2	7,320,	0,89	13.6	3' UTR
Bvchr1.sca001	3123347	3123767	1e-283	Bv1_002830_sudi	-631	1	420,	0	26.8	3' UTR
Bvchr1.sca001	3148854	3149092	4e-91	Bv1_002850_gwdi	-776	1	238,	0	3.02	3' UTR
Bvchr1.sca001	3152165	3152342	1e-200	Bv1_002850_gwdi	2297	1	177,	0	8.6	3' UTR
Bvchr1.sca001	3252183	3252394	2.5e-40	Bv1_002900_doao	2723	1	211,	0	4.29	3' UTR
Bvchr1.sca001	3285647	3285824	2.5e-13	Bv1_002920_tgmw	87	1	177,	0	1.5	5' UTR
Bvchr1.sca001	3329376	3335432	5e-70	Bv1_002960_mets	2586	2	54,184,	0,5872	8.54	3' UTR
Bvchr1.sca001	3346021	3346112	0.00027	Bv1_002980_zofa	2481	1	91,	0	1.9	3' UTR
Bvchr1.sca001	3363211	3363684	0	Bv1_003010_kwyn	-866	1	473,	0	30.9	3' UTR
Bvchr1.sca001	3369848	3370882	1e-15	Bv1_003010_kwyn	5298	2	8,322,	0,712	12.5	3' UTR
Bvchr1.sca001	3405091	3405331	1e-66	Bv1_003070_ptoi	-1756	1	240,	0	2.35	3' UTR
Bvchr1.sca001	3454236	3454386	0.00078	Bv1_003120_sraz	0	1	150,	0	5.74	5' UTR
Bvchr1.sca001	3470135	3472981	0	Bv1_003160_kchz	-5436	5	3,87,75,101,451,	0,902,1760,2149,2395	25.4	3' UTR
Bvchr1.sca001	3492602	3492961	0	Bv1_003190_nqee	-556	1	359,	0	8.09	3' UTR
Bvchr1.sca001	3544983	3545161	2e-16	Bv1_003270_gjyn	3186	1	178,	0	7.48	3' UTR
Bvchr1.sca001	3608389	3608567	1.7e-09	Bv1_003320_qfuz	3077	1	178,	0	1.86	3' UTR
Bvchr1.sca001	3622629	3622926	4e-50	Bv1_003350_wzzj	-1116	1	297,	0	8.13	3' UTR
Bvchr1.sca001	3627678	3627888	6.2e-07	Bv1_003360_mzed	-414	1	210,	0	2.63	3' UTR
Bvchr1.sca001	3635361	3638386	0	Bv1_003360_mzed	7059	2	106,434,	0,2591	39.7	3' UTR
Bvchr1.sca001	3689085	3689355	1.6e-13	Bv1_003380_qcmg	4713	1	270,	0	3.44	3' UTR
Bvchr1.sca001	3710343	3712159	0	Bv1_003400_cpow	521	2	74,335,	0,1481	16.3	3' UTR
Bvchr1.sca001	3721330	3721388	0.02	Bv1_003420_ungn	1308	1	58,	0	3.39	3' UTR
Bvchr1.sca001	3839252	3839521	1e-112	Bv1_003500_unja	7461	1	269,	0	7.59	3' UTR
Bvchr1.sca001	3882047	3882375	1e-128	Bv1_003550_nmtd	12496	1	328,	0	11.3	3' UTR
Bvchr1.sca001	3960952	3962043	0	Bv1_003610_nmfh	3817	4	11,86,90,379,	0,91,485,712	35.1	3' UTR
Bvchr1.sca001	4014716	4015909	0	Bv1_003690_ywzh	-856	2	25,360,	0,833	17.8	3' UTR
Bvchr1.sca001	4021777	4022294	1.7e-10	Bv1_003690_ywzh	5012	2	329,62,	0,455	5.43	3' UTR
Bvchr1.sca001	4055287	4055404	4.6e-08	Bv1_003740_pyrh	1282	1	117,	0	11.5	3' UTR
Bvchr1.sca001	4129146	4129816	0	Bv1_003790_ourm	2984	2	77,458,	0,212	19.9	3' UTR
Bvchr1.sca001	4191431	4191611	4e-36	Bv1_003840_cdft	8839	1	180,	0	3.44	3' UTR
Bvchr1.sca001	4224661	4227127	1e-243	Bv1_003900_ixnx	-4155	3	33,489,221,	0,163,2245	82.5	3' UTR
Bvchr1.sca001	4242361	4242867	1e-273	Bv1_003900_ixnx	11079	1	506,	0	33	3' UTR
Bvchr1.sca001	4273972	4274092	0.00069	Bv1_003940_hkxg	6130	1	120,	0	13.6	3' UTR
Bvchr1.sca001	4328016	4328430	3.2e-40	Bv1_004010_pkxn	-1351	1	414,	0	9.4	3' UTR
Bvchr1.sca001	4357673	4357764	4.6e-06	Bv1_004030_mnqa	4742	1	91,	0	19.8	3' UTR
Bvchr1.sca001	4425727	4425875	2.6e-09	Bv1_004070_xhsz	-3586	1	148,	0	2.95	3' UTR
Bvchr1.sca001	4432670	4432731	6.6e-06	Bv1_004070_xhsz	3209	1	61,	0	2.04	3' UTR
Bvchr1.sca001	4445882	4446211	1e-134	Bv1_004090_exom	-3496	1	329,	0	9.68	3' UTR
Bvchr1.sca001	4456369	4458973	6.3e-93	Bv1_004100_zunn	-234	2	315,12,	0,2592	17.4	3' UTR
Bvchr1.sca001	4465148	4466022	0	Bv1_004110_eiyp	-1395	2	5,384,	0,490	19.8	3' UTR
Bvchr1.sca001	4470011	4470251	7.9e-60	Bv1_004120_ydqo	-1156	1	240,	0	5.75	3' UTR
Bvchr1.sca001	4477002	4477271	1e-117	Bv1_004130_pecd	-446	1	269,	0	11.2	3' UTR
Bvchr1.sca001	4480538	4480598	0.0089	Bv1_004140_ayfy	-1069	1	60,	0	9.4	3' UTR
Bvchr1.sca001	4488636	4492401	0	Bv1_004150_qicq	-4816	5	32,117,72,66,370,	0,1511,2774,2929,3395	46.4	3' UTR
Bvchr1.sca001	4500791	4501061	7.9e-86	Bv1_004150_qicq	3574	1	270,	0	6.11	3' UTR
Bvchr1.sca001	4510761	4510939	5e-99	Bv1_004170_dtzu	-408	1	178,	0	2.44	3' UTR
Bvchr1.sca001	4512953	4513102	3.2e-28	Bv1_004180_unnj	766	1	149,	0	3.54	3' UTR
Bvchr1.sca001	4523640	4523965	0	Bv1_004190_pnzx	6973	1	325,	0	17.8	3' UTR
Bvchr1.sca001	4549556	4554001	0.031	Bv1_004210_zkak	0	2	957,139,	0,4306	7.31	5' UTR
Bvchr1.sca001	4561621	4561891	1e-35	Bv1_004220_agum	1674	1	270,	0	3.43	3' UTR
Bvchr1.sca001	4676735	4677061	0.00052	Bv1_004320_ujog	5698	1	326,	0	3.92	3' UTR
Bvchr1.sca001	4708368	4708724	5e-20	Bv1_004340_twtp	-2033	1	356,	0	24	3' UTR
Bvchr1.sca001	4718519	4719059	0	Bv1_004340_twtp	7762	1	540,	0	15.6	3' UTR
Bvchr1.sca001	4719298	4719359	0.0028	Bv1_004340_twtp	8541	1	61,	0	2.52	3' UTR
Bvchr1.sca001	4742495	4743030	1e-114	Bv1_004370_puyn	4778	1	535,	0	11.5	3' UTR
Bvchr1.sca001	4782941	4783240	2.5e-25	Bv1_004400_cioy	5445	1	299,	0	4.29	3' UTR
Bvchr1.sca001	4800007	4800306	0	Bv1_004410_iamy	5081	1	299,	0	9.71	3' UTR
Bvchr1.sca001	4834350	4834528	0.0025	Bv1_004440_nzwt	2324	1	178,	0	11.5	3' UTR
Bvchr1.sca001	4846923	4847160	1e-180	Bv1_004470_uddn	-1686	1	237,	0	3.79	3' UTR
Bvchr1.sca001	4853166	4853376	4e-25	Bv1_004480_nwto	-1490	1	210,	0	8.27	3' UTR
Bvchr1.sca001	4858498	4858618	6.6e-07	Bv1_004480_nwto	3632	1	120,	0	2.05	3' UTR
Bvchr1.sca001	4943636	4946687	0	Bv1_004530_keog	3213	3	25,89,303,	0,182,2748	17.3	3' UTR
Bvchr1.sca001	5038522	5040985	0.017	Bv1_004630_ttyz	2049	6	41,318,66,44,154,542,	0,297,799,963,1561,1921	8.35	3' UTR
Bvchr1.sca001	5082150	5082271	4e-12	Bv1_004650_scxk	-5462	1	121,	0	2.72	3' UTR
Bvchr1.sca001	5103037	5103487	0	Bv1_004660_htss	-1246	1	450,	0	27.8	3' UTR
Bvchr1.sca001	5105885	5106267	0.0013	Bv1_004660_htss	1152	2	45,249,	0,133	12.5	3' UTR
Bvchr1.sca001	5157479	5157658	4.1e-05	Bv1_004730_qnjn	-608	1	179,	0	12.5	3' UTR
Bvchr1.sca001	5171255	5171555	1e-271	Bv1_004730_qnjn	6879	1	300,	0	19	3' UTR
Bvchr1.sca001	5191903	5195513	6.3e-15	Bv1_004750_awgu	9837	5	2,49,69,52,8,	0,134,264,435,3602	2.49	Exon (Bv1_004750_awgu.t1/Bv1_004750_awgu, exon 14 of 34)
Bvchr1.sca001	5202867	5204599	0	Bv1_004760_yexk	-1507	6	5,57,102,49,69,376,	0,100,831,1067,1184,1356	57.6	3' UTR
Bvchr1.sca001	5214777	5215162	1.3e-31	Bv1_004770_yqhk	-2384	1	385,	0	22.7	3' UTR
Bvchr1.sca001	5220227	5220583	1e-222	Bv1_004770_yqhk	2681	1	356,	0	8.59	3' UTR
Bvchr1.sca001	5243861	5244187	6.3e-41	Bv1_004820_qqpi	3015	1	326,	0	4.68	3' UTR
Bvchr1.sca001	5289964	5290025	0.017	Bv1_004860_eusz	4093	1	61,	0	8.35	3' UTR
Bvchr1.sca001	5474378	5477711	1e-190	Bv1_005000_xqfu	-556	4	91,107,64,215,	0,1095,2073,3118	18.6	3' UTR
Bvchr1.sca001	5521560	5521974	0	Bv1_005060_wsok	-2173	1	414,	0	18.4	3' UTR
Bvchr1.sca001	5546051	5546380	1e-240	Bv1_005090_azdy	-7907	1	329,	0	28.1	3' UTR
Bvchr1.sca001	5564461	5565061	0	Bv1_005090_azdy	10174	1	600,	0	89.2	3' UTR
Bvchr1.sca001	5687398	5688144	0	Bv1_005170_piut	5948	2	44,495,	0,251	43.9	3' UTR
Bvchr1.sca001	5729779	5751753	0	Bv1_005230_jshn	0	3	56,158,236,	0,19006,21738	49.6	3' UTR
Bvchr1.sca001	5761463	5762443	3.2e-63	Bv1_005250_sofu	443	2	259,275,	0,705	8.13	3' UTR
Bvchr1.sca001	5796861	5800837	1e-118	Bv1_005290_keot	741	2	48,273,	0,3703	9.49	3' UTR
Bvchr1.sca001	5857894	5861024	0	Bv1_005330_angt	4774	2	36,463,	0,2667	28	3' UTR
Bvchr1.sca001	5886951	5887130	5.4e-10	Bv1_005370_jowg	-3320	1	179,	0	3.77	3' UTR
Bvchr1.sca001	5903354	5903741	1e-93	Bv1_005380_uwpa	-1469	1	387,	0	22.2	3' UTR
Bvchr1.sca001	5909727	5910500	1e-262	Bv1_005380_uwpa	4517	2	29,505,	0,268	14.6	3' UTR
Bvchr1.sca001	5927125	5927544	0	Bv1_005400_hpfh	-166	2	16,309,	0,110	6.07	3' UTR
Bvchr1.sca001	5972823	5973701	0	Bv1_005450_ufji	-3786	3	51,107,263,	0,406,615	34.3	3' UTR
Bvchr1.sca001	5983912	5984121	1.6e-59	Bv1_005460_naex	-2586	1	209,	0	8.35	3' UTR
Bvchr1.sca001	5987531	5987679	1.9e-10	Bv1_005460_naex	824	1	148,	0	1.8	3' UTR
Bvchr1.sca001	6037534	6038134	0	Bv1_005480_gweg	33717	1	600,	0	52.6	3' UTR
Bvchr1.sca001	6187694	6188763	0	Bv1_005600_asku	8685	3	128,95,465,	0,393,604	78.8	3' UTR
Bvchr1.sca001	6207126	6207604	9e-296	Bv1_005620_cxoq	2247	1	478,	0	23.8	3' UTR
Bvchr1.sca001	6262842	6263465	0	Bv1_005660_fmrp	6707	1	623,	0	21.3	3' UTR
Bvchr1.sca001	6298308	6298519	0.0048	Bv1_005690_hemo	6933	1	211,	0	10.4	3' UTR
Bvchr1.sca001	6330484	6336756	0.031	Bv1_005691z12	0	3	259,1175,622,	0,1012,5650	7.31	5' UTR
Bvchr1.sca001	6348080	6348842	0	Bv1_005710_duwo	-2573	2	82,601,	0,161	21.3	3' UTR
Bvchr1.sca001	6356596	6358189	0	Bv1_005710_duwo	5181	2	6,588,	0,1005	10.4	3' UTR
Bvchr1.sca001	6370071	6370249	6.9e-10	Bv1_005730_mytr	4196	1	178,	0	4.65	3' UTR
Bvchr1.sca001	6385067	6385531	0	Bv1_005760_jnru	2022	2	48,219,	0,245	11.4	3' UTR
Bvchr1.sca001	6398772	6399097	1.6e-25	Bv1_005790_uffe	-2938	1	325,	0	18.1	3' UTR
Bvchr1.sca001	6405870	6406319	1.3e-39	Bv1_005800_dyxj	-856	1	449,	0	51.2	3' UTR
Bvchr1.sca001	6407655	6410164	0	Bv1_005800_dyxj	480	2	32,289,	0,2220	17.2	3' UTR
Bvchr1.sca001	6423345	6424274	0	Bv1_005820_ctqz	-2007	2	21,398,	0,531	22.8	3' UTR
Bvchr1.sca001	6431351	6431586	2e-23	Bv1_005820_ctqz	5070	1	235,	0	5.74	3' UTR
Bvchr1.sca001	6446678	6446945	1.3e-87	Bv1_005860_xikd	-7776	1	267,	0	15.9	3' UTR
Bvchr1.sca001	6572835	6573195	4e-45	Bv1_005950_ctoy	1534	1	360,	0	38.6	3' UTR
Bvchr1.sca001	6601120	6601417	0.017	Bv1_005970_qxpi	13377	1	297,	0	8.35	3' UTR
Bvchr1.sca001	6654636	6655261	0	Bv1_006050_iwqd	-3012	1	625,	0	38	3' UTR
Bvchr1.sca001	6663417	6663984	0	Bv1_006060_daft	-2959	1	567,	0	45.2	3' UTR
Bvchr1.sca001	6667211	6667421	5e-08	Bv1_006060_daft	268	1	210,	0	3.13	Exon (Bv1_006060_daft.t1/Bv1_006060_daft, exon 1 of 5)
Bvchr1.sca001	6670728	6670998	6.3e-15	Bv1_006070_mkkq	-2365	1	270,	0	10.4	3' UTR
Bvchr1.sca001	6688817	6689117	1e-220	Bv1_006080_pync	-826	1	300,	0	10.7	3' UTR
Bvchr1.sca001	6694616	6694887	2.5e-68	Bv1_006080_pync	4673	1	271,	0	4.72	3' UTR
Bvchr1.sca001	6712794	6713005	7.9e-26	Bv1_006100_aaqf	4721	1	211,	0	2.65	3' UTR
Bvchr1.sca001	6732832	6733250	1e-113	Bv1_006120_oaxr	5499	1	418,	0	24.5	3' UTR
Bvchr1.sca001	6760687	6760807	8.1e-07	Bv1_006160_dntd	2794	1	120,	0	2.17	3' UTR
Bvchr1.sca001	6782546	6783207	0	Bv1_006190_tmni	3508	1	661,	0	6.5	3' UTR
Bvchr1.sca001	6795497	6795707	1e-08	Bv1_006210_cpwk	3149	1	210,	0	16.7	3' UTR
Bvchr1.sca001	6803190	6803952	7.9e-13	Bv1_006220_fmmg	292	1	762,	0	44.9	3' UTR
Bvchr1.sca001	6900136	6900467	5e-75	Bv1_006300_mwaa	5608	1	331,	0	9.46	3' UTR
Bvchr1.sca001	6966694	6967204	0	Bv1_006320_egdw	10515	1	510,	0	51.3	3' UTR
Bvchr1.sca001	6985188	6986478	0	Bv1_006350_hdmy	5249	2	143,510,	0,780	31.6	3' UTR
Bvchr1.sca001	7028628	7029013	1e-65	Bv1_006410_cxzg	4039	1	385,	0	6.81	3' UTR
Bvchr1.sca001	7044117	7044799	0	Bv1_006430_wnxf	4958	1	682,	0	15.9	3' UTR
Bvchr1.sca001	7095864	7096313	0	Bv1_006450_xkmw	7075	1	449,	0	18.9	3' UTR
Bvchr1.sca001	7146573	7147602	0	Bv1_006500_ooma	3281	2	61,356,	0,673	30.1	3' UTR
Bvchr1.sca001	7340825	7341275	0	Bv1_006610_fzga	1530	2	47,306,	0,144	16	3' UTR
Bvchr1.sca001	7380065	7380999	0	Bv1_006640_wuoe	-4116	2	95,524,	0,410	25.7	3' UTR
Bvchr1.sca001	7388339	7388519	3.2e-13	Bv1_006640_wuoe	3224	1	180,	0	3.58	3' UTR
Bvchr1.sca001	7397436	7397556	0.0089	Bv1_006660_uxgf	-1849	1	120,	0	9.4	3' UTR
Bvchr1.sca001	7444570	7444899	1e-186	Bv1_006690_gcmj	7795	1	329,	0	7.6	3' UTR
Bvchr1.sca001	7458302	7458623	5e-97	Bv1_006720_cukw	-1546	1	321,	0	6.54	3' UTR
Bvchr1.sca001	7489910	7490270	0	Bv1_006750_ogru	-2149	1	360,	0	6.18	3' UTR
Bvchr1.sca001	7495424	7495544	0.0011	Bv1_006750_ogru	3005	1	120,	0	4.87	3' UTR
Bvchr1.sca001	7505408	7506761	1e-208	Bv1_006770_zgoh	-3168	2	39,466,	0,887	31.1	3' UTR
Bvchr1.sca001	7522631	7522871	0.00012	Bv1_006780_fjsy	5422	1	240,	0	3.26	3' UTR
Bvchr1.sca001	7554386	7554536	1.4e-06	Bv1_006810_mswa	2847	1	150,	0	5.22	3' UTR
Bvchr1.sca001	7567675	7567763	5e-96	Bv1_006830_unuu	2486	1	88,	0	1.54	3' UTR
Bvchr1.sca001	7581145	7582254	0	Bv1_006840_orsp	7446	2	9,469,	0,640	15.6	3' UTR
Bvchr1.sca001	7607666	7608023	6.3e-31	Bv1_006870_awct	4067	1	357,	0	12.4	3' UTR
Bvchr1.sca001	7626126	7626506	2e-31	Bv1_006900_adqt	2014	1	380,	0	6.44	3' UTR
Bvchr1.sca001	7682565	7682834	5e-41	Bv1_006930_zrye	3473	1	269,	0	11.6	3' UTR
Bvchr1.sca001	7712848	7712938	0.0089	Bv1_006970_pjms	3886	1	90,	0	9.4	3' UTR
Bvchr1.sca001	7763815	7764202	1e-285	Bv1_007000_kfwm	9413	1	387,	0	15.2	3' UTR
Bvchr1.sca001	7784070	7784484	0.00071	Bv1_007010_hamj	6548	1	414,	0	13.6	3' UTR
Bvchr1.sca001	7799442	7800760	0	Bv1_007020_dupw	4786	3	29,56,301,	0,694,1017	10.7	3' UTR
Bvchr1.sca001	7833327	7833714	1e-289	Bv1_007050_hcwn	3171	2	4,292,	0,95	13.8	3' UTR
Bvchr1.sca001	7890793	7891034	2.5e-12	Bv1_007080_jsgc	14297	1	241,	0	10.1	3' UTR
Bvchr1.sca001	7955121	7955515	6.3e-19	Bv1_007110_kmky	4525	2	9,261,	0,133	24	3' UTR
Bvchr1.sca001	8047570	8047777	6.3e-17	Bv1_007180_tpth	-1326	1	207,	0	6.88	3' UTR
Bvchr1.sca001	8051627	8051977	0	Bv1_007180_tpth	2524	1	350,	0	9.7	3' UTR
Bvchr1.sca001	8134188	8134367	1.3e-13	Bv1_007250_fnwu	1355	1	179,	0	20.4	3' UTR
Bvchr1.sca001	8163761	8164146	1e-279	Bv1_007270_garq	-5786	1	385,	0	27.7	3' UTR
Bvchr1.sca001	8174610	8175057	1e-136	Bv1_007280_ypqi	-1525	1	447,	0	47	3' UTR
Bvchr1.sca001	26123	26543	0	Bv1_000020_uojq	4168	1	420,	0	28.8	3' UTR
Bvchr1.sca001	148313	148642	1.6e-27	Bv1_000120_fdjg	2548	2	17,222,	0,107	2.88	3' UTR
Bvchr1.sca001	154256	154820	1e-285	Bv1_000120_fdjg	-3959	1	564,	0	53.8	3' UTR
Bvchr1.sca001	159306	159781	4e-90	Bv1_000130_mcgx	505	1	475,	0	6.88	3' UTR
Bvchr1.sca001	159406	159736	3.2e-71	Bv1_000130_mcgx	405	1	330,	0	4.87	3' UTR
Bvchr1.sca001	165436	165555	1.6e-16	Bv1_000140_amqi	-344	1	119,	0	5	3' UTR
Bvchr1.sca001	169723	169933	3.9e-06	Bv1_000150_wzah	-2122	1	210,	0	1.72	3' UTR
Bvchr1.sca001	192969	193148	1.6e-11	Bv1_000200_iemq	5525	1	179,	0	2.56	3' UTR
Bvchr1.sca001	245452	245779	3.2e-43	Bv1_000260_ourr	6232	1	327,	0	11.9	3' UTR
Bvchr1.sca001	368011	368161	0.02	Bv1_000330_cpzc	1785	1	150,	0	5.22	3' UTR
Bvchr1.sca001	374962	375108	5.8e-05	Bv1_000340_ezio	1524	1	146,	0	2.23	3' UTR
Bvchr1.sca001	384601	385346	0	Bv1_000340_ezio	-8860	2	513,18,	0,727	17.7	3' UTR
Bvchr1.sca001	418590	418741	2.2e-10	Bv1_000370_tgrr	7016	1	151,	0	1.88	3' UTR
Bvchr1.sca001	455261	455887	0	Bv1_000390_ptxm	5685	1	626,	0	11	3' UTR
Bvchr1.sca001	460957	466010	0	Bv1_000390_ptxm	-5064	2	13,436,	0,4617	30.7	3' UTR
Bvchr1.sca001	497438	497879	0	Bv1_000430_twmo	4248	1	441,	0	23	3' UTR
Bvchr1.sca001	504967	505298	0	Bv1_000430_twmo	-3612	1	331,	0	9.01	3' UTR
Bvchr1.sca001	543152	543597	2e-30	Bv1_000470_gnit	5175	1	445,	0	9.4	3' UTR
Bvchr1.sca001	550114	550414	5e-73	Bv1_000470_gnit	-2087	1	300,	0	3.85	3' UTR
Bvchr1.sca001	655452	655602	4e-05	Bv1_000580_zjoi	5635	1	150,	0	4.48	3' UTR
Bvchr1.sca001	729116	729356	3.5e-08	Bv1_000670_ftcz	6285	1	240,	0	28.2	3' UTR
Bvchr1.sca001	857778	857989	0.00019	Bv1_000770_asqi	5183	1	211,	0	15.7	3' UTR
Bvchr1.sca001	935767	935884	0.012	Bv1_000830_sskf	3342	1	117,	0	7.31	3' UTR
Bvchr1.sca001	939596	939657	7.1e-07	Bv1_000830_sskf	-548	1	61,	0	1.8	3' UTR
Bvchr1.sca001	947054	947325	2e-40	Bv1_000840_pchj	-4226	1	271,	0	5.16	3' UTR
Bvchr1.sca001	958644	958970	5e-22	Bv1_000850_yodk	-5031	1	326,	0	59.5	3' UTR
Bvchr1.sca001	967971	968298	2e-76	Bv1_000870_grrg	-599	1	327,	0	6.63	3' UTR
Bvchr1.sca001	1014071	1014547	0	Bv1_000960_awoq	6748	1	476,	0	21.8	3' UTR
Bvchr1.sca001	1173646	1173971	1e-20	Bv1_001040_xizw	-2930	1	325,	0	6.56	3' UTR
Bvchr1.sca001	1186394	1186661	1e-150	Bv1_001070_xpyp	3077	1	267,	0	14	3' UTR
Bvchr1.sca001	1190173	1191948	0	Bv1_001070_xpyp	-2477	2	441,127,	0,1648	67.9	3' UTR
Bvchr1.sca001	1294875	1295083	1e-24	Bv1_001150_ofhp	4738	1	208,	0	2.81	3' UTR
Bvchr1.sca001	1300661	1300722	0.00013	Bv1_001150_ofhp	-1109	1	61,	0	3.71	Exon (Bv1_001160_hqtc.t1/Bv1_001160_hqtc, exon 2 of 2)
Bvchr1.sca001	1303761	1304444	0	Bv1_001160_hqtc	-1381	2	474,2,	0,681	35.3	3' UTR
Bvchr1.sca001	1315856	1316063	4e-29	Bv1_001170_ugji	-1000	1	207,	0	3.97	3' UTR
Bvchr1.sca001	1341350	1341668	1e-275	Bv1_001210_guzj	2863	1	318,	0	4.89	3' UTR
Bvchr1.sca001	1430893	1431223	4e-100	Bv1_001310_nkgu	16526	1	330,	0	20.9	3' UTR
Bvchr1.sca001	1460343	1460699	0	Bv1_001330_mfwa	-1320	1	356,	0	9	3' UTR
Bvchr1.sca001	1481741	1481920	2e-06	Bv1_001370_pzpo	2398	1	179,	0	3.57	3' UTR
Bvchr1.sca001	1499978	1500218	6.3e-42	Bv1_001410_osza	4511	1	240,	0	4.94	3' UTR
Bvchr1.sca001	1513474	1513833	1.6e-56	Bv1_001420_jfuq	8535	1	359,	0	7.51	3' UTR
Bvchr1.sca001	1598876	1599172	1e-117	Bv1_001490_cedf	-4162	1	296,	0	12	3' UTR
Bvchr1.sca001	1607543	1608484	0	Bv1_001500_zhap	-2554	2	377,42,	0,899	28.6	3' UTR
Bvchr1.sca001	1616722	1617110	0	Bv1_001510_answ	-1850	1	388,	0	23.2	3' UTR
Bvchr1.sca001	1700915	1701694	1e-111	Bv1_001590_adjx	4165	2	297,92,	0,687	14.8	3' UTR
Bvchr1.sca001	1727594	1727829	6.3e-44	Bv1_001610_mupk	586	1	235,	0	3.75	3' UTR
Bvchr1.sca001	1854262	1855233	1e-126	Bv1_001720_oyuy	12117	3	432,48,56,	0,791,915	10.9	3' UTR
Bvchr1.sca001	1907902	1909244	7.9e-20	Bv1_001760_owzx	-6004	2	262,38,	0,1304	8.79	3' UTR
Bvchr1.sca001	1951772	1952006	2.5e-30	Bv1_001790_rprr	3368	1	234,	0	3.83	3' UTR
Bvchr1.sca001	1961874	1965123	0	Bv1_001810_sads	3396	3	245,143,56,	0,2284,3193	11.1	3' UTR
Bvchr1.sca001	2093927	2094436	0	Bv1_001980_txmr	14481	1	509,	0	14	3' UTR
Bvchr1.sca001	2240343	2240643	5e-20	Bv1_002100_xpwe	6485	1	300,	0	7.31	3' UTR
Bvchr1.sca001	2260853	2261214	1e-23	Bv1_002110_neis	-3302	1	361,	0	4.18	3' UTR
Bvchr1.sca001	2299897	2300349	0	Bv1_002180_rrwi	1815	2	248,108,	0,344	4.46	3' UTR
Bvchr1.sca001	2303817	2304700	6.3e-62	Bv1_002180_rrwi	-2988	2	331,25,	0,858	9.84	3' UTR
Bvchr1.sca001	2466372	2466700	2e-76	Bv1_002320_rzqd	6330	1	328,	0	34.5	3' UTR
Bvchr1.sca001	2509335	2509719	1e-290	Bv1_002370_giok	8357	1	384,	0	18	3' UTR
Bvchr1.sca001	2568457	2568754	2.5e-40	Bv1_002410_eufs	4575	1	297,	0	3.53	3' UTR
Bvchr1.sca001	2599320	2600454	1e-224	Bv1_002430_yidu	12824	2	498,41,	0,1093	31.7	3' UTR
Bvchr1.sca001	2804210	2804503	0	Bv1_002520_txed	3325	1	293,	0	6.65	3' UTR
Bvchr1.sca001	2834449	2834715	4e-19	Bv1_002540_sqcd	-2240	1	266,	0	4.43	3' UTR
Bvchr1.sca001	2918740	2918950	7.9e-27	Bv1_002620_mczy	5471	1	210,	0	2.2	3' UTR
Bvchr1.sca001	2939035	2939125	1.3e-08	Bv1_002640_oxhx	566	1	90,	0	1.74	3' UTR
Bvchr1.sca001	2942306	2942568	2.5e-27	Bv1_002650_nkrz	1355	1	262,	0	9.5	3' UTR
Bvchr1.sca001	2947626	2948074	1e-226	Bv1_002650_nkrz	-4413	1	448,	0	9.15	3' UTR
Bvchr1.sca001	3069303	3069995	0	Bv1_002750_jxsh	8800	2	337,51,	0,641	12.6	3' UTR
Bvchr1.sca001	3088791	3088850	0.0018	Bv1_002780_irnk	582	1	59,	0	3.43	3' UTR
Bvchr1.sca001	3088907	3089344	8.7e-09	Bv1_002780_irnk	466	1	437,	0	12.5	3' UTR
Bvchr1.sca001	3155783	3156052	1.4e-08	Bv1_002860_ohne	6930	1	269,	0	5.4	3' UTR
Bvchr1.sca001	3181333	3181750	4e-34	Bv1_002870_gygs	-587	1	417,	0	19.8	3' UTR
Bvchr1.sca001	3380940	3381265	2.5e-97	Bv1_003030_ejss	-3380	1	325,	0	7.98	3' UTR
Bvchr1.sca001	3427618	3428158	1.6e-68	Bv1_003100_eozj	15154	2	351,40,	0,500	17.8	3' UTR
Bvchr1.sca001	3454207	3454387	1.2e-05	Bv1_003120_sraz	0	1	180,	0	5.22	3' UTR
Bvchr1.sca001	3482773	3483012	1e-192	Bv1_003170_mhyy	3249	1	239,	0	2.6	3' UTR
Bvchr1.sca001	3503230	3503320	0.0095	Bv1_003220_izyj	2952	1	90,	0	1.6	3' UTR
Bvchr1.sca001	3532891	3533480	0	Bv1_003250_czog	-2508	2	373,42,	0,547	40.3	3' UTR
Bvchr1.sca001	3565894	3566577	1e-278	Bv1_003290_jfmn	6723	2	488,78,	0,605	24.7	3' UTR
Bvchr1.sca001	3571546	3572112	1.3e-32	Bv1_003290_jfmn	1071	1	566,	0	8.85	Exon (Bv1_003290_jfmn.t1/Bv1_003290_jfmn, exon 1 of 10)
Bvchr1.sca001	3573822	3574181	1e-304	Bv1_003290_jfmn	-1564	1	359,	0	19.8	3' UTR
Bvchr1.sca001	3584444	3588070	1.5e-07	Bv1_003300_gwyi	-3743	2	9,230,	0,3396	5.67	3' UTR
Bvchr1.sca001	3695594	3695714	1e-15	Bv1_003390_zciq	1793	1	120,	0	1.72	3' UTR
Bvchr1.sca001	3759388	3759507	8.9e-09	Bv1_003460_pfda	2988	1	119,	0	2.7	3' UTR
Bvchr1.sca001	3765703	3765973	1e-104	Bv1_003460_pfda	-3597	1	270,	0	5.01	3' UTR
Bvchr1.sca001	3784380	3784677	2.5e-77	Bv1_003480_crxn	-3521	1	297,	0	4.93	3' UTR
Bvchr1.sca001	3840151	3841714	5e-23	Bv1_003510_xxdf	3255	2	226,7,	0,1556	3.95	3' UTR
Bvchr1.sca001	3865511	3865866	0	Bv1_003540_zeaf	0	1	355,	0	28.2	3' UTR
Bvchr1.sca001	3892634	3896094	0	Bv1_003560_srxo	8392	4	412,59,150,1,	0,2903,3217,3459	29.5	3' UTR
Bvchr1.sca001	3935875	3936225	0	Bv1_003580_zgio	4445	1	350,	0	6.96	3' UTR
Bvchr1.sca001	3977904	3978534	0	Bv1_003640_tkfj	5026	1	630,	0	36.3	3' UTR
Bvchr1.sca001	4006969	4007417	0.0025	Bv1_003670_eocg	1491	1	448,	0	11.5	3' UTR
Bvchr1.sca001	4022885	4023150	0	Bv1_003700_qagh	1405	1	265,	0	4.46	3' UTR
Bvchr1.sca001	4029875	4030173	1e-137	Bv1_003710_pzdo	4675	1	298,	0	3.29	3' UTR
Bvchr1.sca001	4036619	4036859	2.8e-08	Bv1_003710_pzdo	-2309	1	240,	0	3.92	3' UTR
Bvchr1.sca001	4110678	4110797	0.0013	Bv1_003770_dufx	1239	1	119,	0	12.5	3' UTR
Bvchr1.sca001	4130772	4131342	0	Bv1_003780_zfyk	-8345	1	570,	0	14.6	3' UTR
Bvchr1.sca001	4147573	4147693	1.8e-05	Bv1_003810_jaej	5004	1	120,	0	5.92	3' UTR
Bvchr1.sca001	4154382	4154711	1e-134	Bv1_003810_jaej	-2134	1	329,	0	7.09	3' UTR
Bvchr1.sca001	4166084	4166350	6.3e-32	Bv1_003830_xsti	4023	1	266,	0	17.1	3' UTR
Bvchr1.sca001	4191612	4191762	2.2e-05	Bv1_003850_jyhg	1145	1	150,	0	2.4	3' UTR
Bvchr1.sca001	4192475	4194059	1e-30	Bv1_003850_jyhg	0	2	282,106,	0,1478	11.1	5' UTR
Bvchr1.sca001	4243732	4244000	1e-161	Bv1_003910_jemf	2435	1	268,	0	3.29	3' UTR
Bvchr1.sca001	4274914	4275065	1e-13	Bv1_003950_hwof	2703	1	151,	0	1.7	3' UTR
Bvchr1.sca001	4285809	4286014	1.2e-09	Bv1_003960_dren	6467	1	205,	0	2.65	3' UTR
Bvchr1.sca001	4295327	4295589	1e-128	Bv1_003970_izkj	2599	1	262,	0	5.63	3' UTR
Bvchr1.sca001	4311596	4312042	0	Bv1_003980_zfhn	-8116	1	446,	0	26.2	3' UTR
Bvchr1.sca001	4405465	4406029	1e-261	Bv1_004050_rawf	3491	1	564,	0	4.21	3' UTR
Bvchr1.sca001	4538437	4538765	5e-54	Bv1_004200_hiix	7265	1	328,	0	9.75	3' UTR
Bvchr1.sca001	4577052	4577531	0	Bv1_004240_girp	17900	1	479,	0	25	3' UTR
Bvchr1.sca001	4638027	4638355	6.3e-25	Bv1_004300_sauf	6635	1	328,	0	6.66	3' UTR
Bvchr1.sca001	4638413	4639617	0.00054	Bv1_004300_sauf	6249	2	10,51,	0,1153	6.27	3' UTR
Bvchr1.sca001	4657998	4658407	0	Bv1_004310_ouaa	2474	1	409,	0	22.4	3' UTR
Bvchr1.sca001	4720157	4720456	1e-45	Bv1_004350_wtoo	4305	1	299,	0	10.1	3' UTR
Bvchr1.sca001	4800726	4801117	0	Bv1_004420_zgfa	15195	1	391,	0	14.3	3' UTR
Bvchr1.sca001	4820839	4821279	1e-137	Bv1_004420_zgfa	-5358	2	260,6,	0,434	6.16	3' UTR
Bvchr1.sca001	4834666	4836636	0	Bv1_004450_duri	4235	6	298,77,63,80,70,6,	0,436,657,827,1145,1964	28.5	3' UTR
Bvchr1.sca001	4859953	4860631	0	Bv1_004490_tyfq	9248	2	516,50,	0,628	25.7	3' UTR
Bvchr1.sca001	4872016	4872166	3.2e-21	Bv1_004490_tyfq	-2965	1	150,	0	1.72	3' UTR
Bvchr1.sca001	4932806	4933630	1e-142	Bv1_004520_shpz	3445	2	299,25,	0,799	12.7	3' UTR
Bvchr1.sca001	4946970	4948344	1e-195	Bv1_004520_shpz	-12093	3	265,508,61,	0,435,1313	19.1	3' UTR
Bvchr1.sca001	4963320	4963795	9e-296	Bv1_004540_jgcq	-567	1	475,	0	7.41	3' UTR
Bvchr1.sca001	4981143	4981991	1e-61	Bv1_004560_yjfk	6405	2	409,128,	0,720	14.2	3' UTR
Bvchr1.sca001	4994073	4994402	2.5e-41	Bv1_004570_oxzh	5445	1	329,	0	5.64	3' UTR
Bvchr1.sca001	5003322	5003560	1.8e-06	Bv1_004570_oxzh	-2042	1	238,	0	23	3' UTR
Bvchr1.sca001	5172137	5172438	1e-31	Bv1_004740_jpfc	5304	1	301,	0	4.61	3' UTR
Bvchr1.sca001	5221682	5221977	6.3e-12	Bv1_004780_ften	4979	1	295,	0	8.65	3' UTR
Bvchr1.sca001	5236247	5236511	1e-190	Bv1_004800_nafi	-2630	1	264,	0	8.38	3' UTR
Bvchr1.sca001	5245246	5247290	0	Bv1_004810_ikds	-8349	3	683,99,50,	0,1636,1994	22.7	3' UTR
Bvchr1.sca001	5258526	5258913	0	Bv1_004830_jtmy	-1702	1	387,	0	14.6	3' UTR
Bvchr1.sca001	5335661	5335991	2.5e-28	Bv1_004900_ayrd	5595	1	330,	0	10.1	3' UTR
Bvchr1.sca001	5418120	5418358	2.5e-30	Bv1_004940_wtws	4406	1	238,	0	4.03	3' UTR
Bvchr1.sca001	5439868	5440281	0	Bv1_004960_isam	4288	1	413,	0	16.6	3' UTR
Bvchr1.sca001	5450130	5450337	0.00078	Bv1_004970_kemp	1832	1	207,	0	4.96	3' UTR
Bvchr1.sca001	5452064	5452365	4e-56	Bv1_004970_kemp	-403	1	301,	0	6.13	3' UTR
Bvchr1.sca001	5511975	5512266	4.1e-06	Bv1_005040_jdsz	1757	1	291,	0	5.22	3' UTR
Bvchr1.sca001	5546923	5547221	0.0016	Bv1_005080_arnr	2839	1	298,	0	11.5	3' UTR
Bvchr1.sca001	5688350	5689150	0	Bv1_005180_ysgz	6155	2	668,19,	0,781	14.4	3' UTR
Bvchr1.sca001	5736392	5736787	2e-12	Bv1_005230_jshn	1243	2	256,44,	0,351	15.7	3' UTR
Bvchr1.sca001	5782220	5782519	1e-82	Bv1_005270_xttu	-3034	1	299,	0	7.31	3' UTR
Bvchr1.sca001	5800708	5802572	1e-145	Bv1_005300_xhke	8937	4	100,196,161,83,	0,1192,1505,1781	4.07	3' UTR
Bvchr1.sca001	5812408	5812677	1e-10	Bv1_005310_kqfu	1367	1	269,	0	8.88	3' UTR
Bvchr1.sca001	5837957	5838318	0	Bv1_005320_xngr	11438	1	361,	0	15.4	3' UTR
Bvchr1.sca001	5877950	5878672	0	Bv1_005350_tmun	865	2	328,45,	0,677	11.4	3' UTR
Bvchr1.sca001	5992097	5997726	0	Bv1_005470_fkzq	8835	3	379,133,55,	0,5335,5574	14.9	3' UTR
Bvchr1.sca001	6039647	6039914	2.5e-41	Bv1_005490_zgmm	7485	1	267,	0	8.62	3' UTR
Bvchr1.sca001	6048924	6049103	4e-05	Bv1_005490_zgmm	-1971	1	179,	0	2.06	3' UTR
Bvchr1.sca001	6054409	6054529	0.0089	Bv1_005500_fpcn	-3277	1	120,	0	9.4	3' UTR
Bvchr1.sca001	6072770	6076731	0	Bv1_005530_awpg	6544	5	554,54,106,105,19,	0,636,1608,1921,3942	54.2	3' UTR
Bvchr1.sca001	6090369	6090429	0.0089	Bv1_005560_zieg	-485	1	60,	0	9.4	3' UTR
Bvchr1.sca001	6115850	6116300	0	Bv1_005580_xkqq	-8206	1	450,	0	32.7	3' UTR
Bvchr1.sca001	6195017	6195252	2e-34	Bv1_005610_hzzd	997	1	235,	0	2.83	3' UTR
Bvchr1.sca001	6370265	6370728	1e-115	Bv1_005740_fmrt	2575	2	274,83,	0,380	12.2	3' UTR
Bvchr1.sca001	6374404	6374665	2.5e-21	Bv1_005740_fmrt	-1825	1	261,	0	3.89	3' UTR
Bvchr1.sca001	6385985	6386375	1e-227	Bv1_005770_wski	6665	1	390,	0	14.6	3' UTR
Bvchr1.sca001	6446971	6447358	5e-20	Bv1_005850_toej	3995	1	387,	0	9.4	3' UTR
Bvchr1.sca001	6458352	6460936	1e-288	Bv1_005850_toej	-9970	5	368,75,57,177,9,	0,459,2028,2325,2575	45.4	3' UTR
Bvchr1.sca001	6477972	6479503	1e-274	Bv1_005870_ipmu	-5377	2	395,55,	0,1476	69.4	3' UTR
Bvchr1.sca001	6544205	6545383	7.9e-32	Bv1_005910_mdsd	-3087	2	158,352,	0,826	4.35	3' UTR
Bvchr1.sca001	6552181	6552624	0	Bv1_005920_wtzi	-2828	1	443,	0	25.6	3' UTR
Bvchr1.sca001	6576539	6579936	0	Bv1_005960_gkuq	9839	3	301,520,131,	0,1455,3266	48.9	3' UTR
Bvchr1.sca001	6610109	6610380	6.3e-15	Bv1_005990_cckk	-712	1	271,	0	2.75	3' UTR
Bvchr1.sca001	6612233	6612558	1.6e-17	Bv1_006000_fsif	-1010	1	325,	0	3.04	3' UTR
Bvchr1.sca001	6618479	6618840	7.9e-83	Bv1_006010_wkoi	-3452	1	361,	0	9.52	3' UTR
Bvchr1.sca001	6694943	6695646	1e-182	Bv1_006090_iyhr	2555	1	703,	0	42.8	3' UTR
Bvchr1.sca001	6713396	6713455	1e-19	Bv1_006110_uece	672	1	59,	0	1.24	3' UTR
Bvchr1.sca001	6733481	6733721	1.4e-07	Bv1_006130_hmjr	5807	1	240,	0	8.7	3' UTR
Bvchr1.sca001	6772983	6774479	1e-240	Bv1_006180_okio	5890	2	296,61,	0,1435	10.7	3' UTR
Bvchr1.sca001	6804488	6807478	0	Bv1_006230_prxe	4325	4	330,65,38,76,	0,2398,2600,2914	29	3' UTR
Bvchr1.sca001	6838178	6838388	1e-21	Bv1_006260_ohkz	-1355	1	210,	0	5.38	3' UTR
Bvchr1.sca001	6851359	6851742	0	Bv1_006280_gdiw	3834	1	383,	0	37.2	3' UTR
Bvchr1.sca001	6967869	6968168	0	Bv1_006330_dnji	3195	1	299,	0	8.58	3' UTR
Bvchr1.sca001	6990523	6990756	0.00087	Bv1_006360_yjut	12781	1	233,	0	10.4	3' UTR
Bvchr1.sca001	7045596	7046093	0	Bv1_006440_cegg	5148	1	497,	0	72.6	3' UTR
Bvchr1.sca001	7098019	7099993	0	Bv1_006460_ongy	6215	3	389,78,101,	0,903,1873	10.5	3' UTR
Bvchr1.sca001	7112457	7112814	6.3e-13	Bv1_006470_ucuy	1780	1	357,	0	29.2	3' UTR
Bvchr1.sca001	7114712	7115247	1e-110	Bv1_006470_ucuy	-1010	2	319,9,	0,526	32.2	3' UTR
Bvchr1.sca001	7133432	7135893	1e-260	Bv1_006480_auan	-5336	5	331,92,112,76,67,	0,1795,2050,2239,2394	48.7	3' UTR
Bvchr1.sca001	7151372	7151580	3.2e-24	Bv1_006510_rrmw	1155	1	208,	0	2.59	3' UTR
Bvchr1.sca001	7342211	7342451	5e-21	Bv1_006620_hsjp	6959	1	240,	0	6.15	3' UTR
Bvchr1.sca001	7408679	7409685	0	Bv1_006680_yzqk	13801	2	686,240,	0,766	80.9	3' UTR
Bvchr1.sca001	7467991	7468752	1.3e-57	Bv1_006730_huxu	1083	1	761,	0	13	3' UTR
Bvchr1.sca001	7468985	7469074	0.02	Bv1_006730_huxu	0	1	89,	0	3.66	5' UTR
Bvchr1.sca001	7559290	7559615	8.3e-08	Bv1_006820_xczo	3024	2	218,23,	0,302	13.1	3' UTR
Bvchr1.sca001	7583742	7585128	0	Bv1_006850_zkez	3972	2	328,114,	0,1272	48.6	3' UTR
Bvchr1.sca001	7590291	7590677	6.3e-07	Bv1_006850_zkez	-2963	1	386,	0	7.66	3' UTR
Bvchr1.sca001	7608769	7609313	0	Bv1_006880_pfpg	5645	2	399,47,	0,497	21.5	3' UTR
Bvchr1.sca001	7685662	7685900	1.6e-38	Bv1_006940_paof	3715	1	238,	0	6.39	3' UTR
Bvchr1.sca001	7748485	7748663	8.9e-10	Bv1_006990_neip	3992	1	178,	0	2.74	3' UTR
Bvchr1.sca001	7839606	7841094	1e-210	Bv1_007060_zaxs	6485	2	649,6,	0,1482	20.8	3' UTR
Bvchr1.sca001	7946013	7946245	1e-29	Bv1_007100_ytmz	608	1	232,	0	3.8	3' UTR
Bvchr1.sca001	8020017	8020190	1.6e-36	Bv1_007150_oxfa	1201	1	173,	0	1.44	3' UTR
Bvchr1.sca001	8027423	8027539	1e-136	Bv1_007160_dean	1575	1	116,	0	1.23	3' UTR
Bvchr1.sca001	8068419	8068809	3.5e-08	Bv1_007190_npun	-3901	1	390,	0	21.9	3' UTR
Bvchr1.sca001	8120291	8120855	0	Bv1_007211z20	-2097	1	564,	0	36.6	3' UTR
Bvchr1.sca001	8193442	8194190	0	Bv1_007300_dzsw	11235	1	748,	0	78.8	3' UTR
Bvchr1.sca002	45050	45140	0.0017	Bv1_007380_taoh	12894	1	90,	0	2.54	3' UTR
Bvchr1.sca002	81256	81523	3.5e-05	Bv1_007420_jger	4730	1	267,	0	5.64	3' UTR
Bvchr1.sca002	189909	190179	0	Bv1_007480_zqgd	7716	1	270,	0	11.9	3' UTR
Bvchr1.sca002	347637	347847	7.9e-54	Bv1_007540_sqeh	4434	1	210,	0	8.32	3' UTR
Bvchr1.sca002	408355	408921	1e-141	Bv1_007560_tpqs	2483	2	10,429,	0,137	30.1	3' UTR
Bvchr1.sca002	431608	444671	0	Bv1_007590_tpxd	1466	3	315,109,325,	0,11604,12738	18.9	3' UTR
Bvchr1.sca002	499895	500316	1.3e-96	Bv1_007640_pnec	15063	2	7,323,	0,98	16.3	3' UTR
Bvchr1.sca002	671990	672436	9e-302	Bv1_007690_idqy	3298	1	446,	0	24.4	3' UTR
Bvchr1.sca002	694668	694875	6.3e-15	Bv1_007720_uzgx	-1569	1	207,	0	3.68	3' UTR
Bvchr1.sca002	733779	736528	0	Bv1_007740_rjks	9495	5	64,88,61,74,394,	0,383,573,757,2355	78.4	3' UTR
Bvchr1.sca002	858286	858585	0	Bv1_007780_dndf	4662	1	299,	0	3.99	3' UTR
Bvchr1.sca002	906185	906424	2.5e-20	Bv1_007830_juuw	744	1	239,	0	2	3' UTR
Bvchr1.sca002	950913	951061	2e-40	Bv1_007860_hzsz	3432	1	148,	0	4.51	3' UTR
Bvchr1.sca002	986103	986314	1.3e-17	Bv1_007890_ydym	2982	1	211,	0	3.39	3' UTR
Bvchr1.sca002	1122117	1122385	1e-95	Bv1_007980_aeaf	-498	1	268,	0	8.52	3' UTR
Bvchr1.sca002	1147924	1149733	0.031	Bv1_008000_guxs	811	3	113,803,699,	0,223,1110	7.31	3' UTR
Bvchr1.sca002	1172474	1172534	0.0048	Bv1_008010_rrfg	6161	1	60,	0	10.4	3' UTR
Bvchr1.sca002	1232601	1232807	1.6e-33	Bv1_008030_iwow	-3175	1	206,	0	2.98	3' UTR
Bvchr1.sca002	1240863	1250585	0	Bv1_008030_iwow	4881	4	76,71,96,320,	0,170,619,9402	24.1	3' UTR
Bvchr1.sca002	1306303	1306686	0	Bv1_008080_hzuh	-2896	1	383,	0	14.2	3' UTR
Bvchr1.sca002	1721654	1722630	0	Bv1_008200_sgzq	-1676	2	81,300,	0,676	25.8	3' UTR
Bvchr1.sca002	1737107	1738222	0	Bv1_008220_irwc	1681	3	29,114,180,	0,633,935	12.8	3' UTR
Bvchr1.sca002	1771370	1778754	0	Bv1_008230_xjsc	11109	3	20,90,367,	0,119,7017	10.8	3' UTR
Bvchr1.sca002	2150882	2151148	1e-81	Bv1_008360_nyzx	3519	1	266,	0	5.4	3' UTR
Bvchr1.sca002	2159571	2159838	1e-119	Bv1_008380_hspf	-2585	1	267,	0	5.23	3' UTR
Bvchr1.sca002	2176105	2176343	4.8e-07	Bv1_008390_yufj	2842	1	238,	0	5.09	3' UTR
Bvchr1.sca002	2189074	2192097	0	Bv1_008410_ciik	4561	2	177,363,	0,2660	35	3' UTR
Bvchr1.sca002	2230972	2231122	0.05	Bv1_008430_dfrh	1719	1	150,	0	4.18	3' UTR
Bvchr1.sca002	2410316	2410985	1e-134	Bv1_008490_gruo	14825	2	57,452,	0,217	12.5	3' UTR
Bvchr1.sca002	2455636	2455816	6.3e-11	Bv1_008500_eeun	5365	1	180,	0	5.05	3' UTR
Bvchr1.sca002	2468666	2469055	5e-16	Bv1_008510_gowr	5110	1	389,	0	56.4	3' UTR
Bvchr1.sca002	2624992	2625382	7.9e-68	Bv1_008560_zkoj	3836	1	390,	0	31.3	3' UTR
Bvchr1.sca002	2703929	2704224	1e-120	Bv1_008600_pnap	1059	1	295,	0	7.63	3' UTR
Bvchr1.sca002	2746156	2746454	1e-143	Bv1_008630_pooe	4886	1	298,	0	8.63	3' UTR
Bvchr1.sca002	2765347	2765703	0	Bv1_008650_dxyq	-1580	1	356,	0	8.25	3' UTR
Bvchr1.sca002	2767640	2770375	9.1e-07	Bv1_008650_dxyq	357	3	144,370,264,	0,1993,2471	24	5' UTR
Bvchr1.sca002	2986390	2986510	6.3e-14	Bv1_008710_zecj	1095	1	120,	0	2.63	3' UTR
Bvchr1.sca002	2989935	2990025	1.5e-05	Bv1_008720_jnpu	1370	1	90,	0	1.76	3' UTR
Bvchr1.sca002	3201525	3201676	1.3e-12	Bv1_008830_rexn	-6584	1	151,	0	2.27	3' UTR
Bvchr1.sca002	3317219	3317280	0.0023	Bv1_008850_jwpc	4982	1	61,	0	2.26	3' UTR
Bvchr1.sca002	3424068	3424727	1e-263	Bv1_008920_shag	-2850	1	659,	0	10.4	3' UTR
Bvchr1.sca002	3440625	3440863	1.2e-06	Bv1_008950_gadr	-3654	1	238,	0	7.31	3' UTR
Bvchr1.sca002	3449758	3450027	1e-142	Bv1_008950_gadr	5241	1	269,	0	5.04	3' UTR
Bvchr1.sca002	3528010	3528279	2e-23	Bv1_008980_shaj	6290	1	269,	0	3.53	3' UTR
Bvchr1.sca002	3576794	3577033	1e-13	Bv1_009030_fdzj	864	1	239,	0	33.4	3' UTR
Bvchr1.sca002	3621317	3621708	6.3e-55	Bv1_009050_mmqy	-3402	1	391,	0	3.79	3' UTR
Bvchr1.sca002	3621963	3622204	1.6e-50	Bv1_009050_mmqy	-2906	1	241,	0	10.3	3' UTR
Bvchr1.sca002	3629334	3629659	0	Bv1_009050_mmqy	4224	1	325,	0	11.9	3' UTR
Bvchr1.sca002	3790306	3796478	0	Bv1_009150_rimi	4866	5	67,100,67,79,423,	0,199,1218,5592,5749	125	3' UTR
Bvchr1.sca002	3816844	3816965	1.5e-08	Bv1_009160_wiwh	6603	1	121,	0	30.3	3' UTR
Bvchr1.sca002	3869199	3869437	1e-106	Bv1_009180_mwyn	21018	1	238,	0	13.1	3' UTR
Bvchr1.sca002	4209060	4222501	0	Bv1_009370_rmjp	7064	8	26,84,47,74,59,60,81,376,	0,887,1070,1308,6548,10369,10592,13065	109	3' UTR
Bvchr1.sca002	4422169	4422558	1e-155	Bv1_009430_amtf	12867	2	85,216,	0,173	17.4	3' UTR
Bvchr1.sca002	4525539	4527407	0	Bv1_009460_xrko	14376	3	53,67,446,	0,1229,1422	61.8	3' UTR
Bvchr1.sca002	4659483	4659633	5e-11	Bv1_009530_rznm	7360	1	150,	0	15.3	3' UTR
Bvchr1.sca002	4684116	4684442	1e-171	Bv1_009550_niny	4348	1	326,	0	8.53	3' UTR
Bvchr1.sca002	4825982	4826162	6.3e-97	Bv1_009580_ogpe	5494	1	180,	0	5.34	3' UTR
Bvchr1.sca002	4880910	4881568	0	Bv1_009620_irrt	-2548	2	177,358,	0,300	36.2	3' UTR
Bvchr1.sca002	4887676	4887884	2e-13	Bv1_009620_irrt	3560	1	208,	0	1.9	3' UTR
Bvchr1.sca002	4893447	4893880	0	Bv1_009640_wrsi	-616	1	433,	0	27.5	3' UTR
Bvchr1.sca002	4932573	4933111	0	Bv1_009650_cjqy	7017	1	538,	0	70	3' UTR
Bvchr1.sca002	4948211	4952655	0	Bv1_009660_ixnc	795	2	211,468,	0,3976	31.1	3' UTR
Bvchr1.sca002	5015533	5015743	1.3e-49	Bv1_009680_xhdj	1937	1	210,	0	5.77	3' UTR
Bvchr1.sca002	5080566	5083008	0	Bv1_009720_touh	13980	3	155,127,253,	0,918,2189	38.2	3' UTR
Bvchr1.sca002	5134587	5134765	1e-18	Bv1_009770_zfme	-7411	1	178,	0	7.95	3' UTR
Bvchr1.sca002	5143540	5143630	3.2e-10	Bv1_009770_zfme	1364	1	90,	0	2.76	3' UTR
Bvchr1.sca002	5150162	5153921	5e-53	Bv1_009780_knda	206	2	10,257,	0,3502	3.08	3' UTR
Bvchr1.sca002	5201234	5201504	3.2e-49	Bv1_009830_ekgm	11116	1	270,	0	7.07	3' UTR
Bvchr1.sca002	5222877	5223231	0	Bv1_009840_mspu	0	1	354,	0	10.2	3' UTR
Bvchr1.sca002	5311081	5311576	1.3e-59	Bv1_009880_azzo	-13662	2	56,244,	0,251	11.2	3' UTR
Bvchr1.sca002	5369611	5370421	0	Bv1_009890_qsyy	7778	2	120,240,	0,570	24.9	3' UTR
Bvchr1.sca002	5383959	5384254	3.5e-09	Bv1_009900_hghx	3326	1	295,	0	7.57	3' UTR
Bvchr1.sca002	5489457	5491543	1e-08	Bv1_009950_kasg	2524	3	50,103,261,	0,173,1825	5.92	3' UTR
Bvchr1.sca002	5604572	5605018	0.031	Bv1_009990_fchz	4931	2	82,246,	0,200	7.31	3' UTR
Bvchr1.sca002	6009876	6010060	9.5e-07	Bv1_010050_cmpi	15956	2	34,57,	0,127	1.89	Exon (Bv1_010050_cmpi.t1/Bv1_010050_cmpi, exon 28 of 33)
Bvchr1.sca002	6011305	6013470	0	Bv1_010050_cmpi	17385	4	23,186,543,175,	0,100,470,1990	48.9	3' UTR
Bvchr1.sca002	6045720	6046019	0	Bv1_010070_esky	6840	1	299,	0	6.63	3' UTR
Bvchr1.sca002	6083987	6084317	1e-136	Bv1_010090_tqpz	9027	1	330,	0	14.3	3' UTR
Bvchr1.sca002	6205673	6206219	5e-44	Bv1_010130_zthe	4601	2	22,391,	0,155	7.5	3' UTR
Bvchr1.sca002	6266449	6266712	6.9e-06	Bv1_010150_oexy	11397	1	263,	0	20.9	3' UTR
Bvchr1.sca002	45741	46216	0	Bv1_007390_sswc	5840	1	475,	0	37	3' UTR
Bvchr1.sca002	84477	84717	0	Bv1_007430_noww	5594	1	240,	0	2.91	3' UTR
Bvchr1.sca002	107264	107414	1e-18	Bv1_007450_hfos	5997	1	150,	0	2.69	3' UTR
Bvchr1.sca002	140970	141494	0	Bv1_007460_njwj	-3903	2	386,35,	0,489	10.3	3' UTR
Bvchr1.sca002	199395	201250	0	Bv1_007490_pgna	-4842	5	277,91,77,90,32,	0,647,868,1147,1823	71	3' UTR
Bvchr1.sca002	243369	243930	1e-133	Bv1_007510_yssc	7079	2	298,61,	0,500	13.8	3' UTR
Bvchr1.sca002	348948	349248	3.2e-25	Bv1_007550_oeip	12379	1	300,	0	9.87	3' UTR
Bvchr1.sca002	410899	411772	0	Bv1_007570_emac	11708	2	354,155,	0,718	32.5	3' UTR
Bvchr1.sca002	447767	447827	0.0085	Bv1_007600_pdws	-320	1	60,	0	8.35	3' UTR
Bvchr1.sca002	447885	447975	0.0001	Bv1_007600_pdws	-468	1	90,	0	4.7	3' UTR
Bvchr1.sca002	459582	459881	2.5e-11	Bv1_007610_ciai	-6284	1	299,	0	3.43	3' UTR
Bvchr1.sca002	560542	560901	0	Bv1_007660_nzjh	5945	1	359,	0	14.1	3' UTR
Bvchr1.sca002	573246	573756	0	Bv1_007660_nzjh	-7269	1	510,	0	15.2	3' UTR
Bvchr1.sca002	612805	635734	0	Bv1_007680_jyqa	24072	8	262,158,42,42,100,62,76,5,	0,6162,6410,8619,9026,9784,11164,22924	38.1	3' UTR
Bvchr1.sca002	673072	673251	5.9e-06	Bv1_007700_zcga	1985	1	179,	0	2.09	3' UTR
Bvchr1.sca002	699904	700174	4e-58	Bv1_007730_wpom	21445	1	270,	0	2.76	3' UTR
Bvchr1.sca002	813679	814039	1e-272	Bv1_007770_ztcd	11710	1	360,	0	7.86	3' UTR
Bvchr1.sca002	858624	858804	0.0027	Bv1_007790_iasp	2095	1	180,	0	4.7	3' UTR
Bvchr1.sca002	860269	860719	0.00036	Bv1_007790_iasp	0	1	450,	0	14.6	5' UTR
Bvchr1.sca002	916352	916712	2.5e-58	Bv1_007820_zkxp	-12896	1	360,	0	26.1	3' UTR
Bvchr1.sca002	953442	953891	1e-102	Bv1_007870_wwur	10884	1	449,	0	13.5	3' UTR
Bvchr1.sca002	972201	974453	0	Bv1_007880_snqy	6645	5	362,67,79,157,49,	0,472,845,1022,2203	55.1	3' UTR
Bvchr1.sca002	1023664	1024021	0	Bv1_007920_zdfe	13432	1	357,	0	26.1	3' UTR
Bvchr1.sca002	1046900	1047226	7.9e-20	Bv1_007920_zdfe	-10130	1	326,	0	6.96	3' UTR
Bvchr1.sca002	1250967	1260599	2e-16	Bv1_008040_agak	9860	2	211,132,	0,9500	29.2	3' UTR
Bvchr1.sca002	1266497	1267166	2e-09	Bv1_008050_yeyg	980	2	244,23,	0,646	15.7	3' UTR
Bvchr1.sca002	1267417	1267477	0.031	Bv1_008050_yeyg	0	1	60,	0	7.31	5' UTR
Bvchr1.sca002	1269560	1269651	2.4e-05	Bv1_008050_yeyg	-2174	1	91,	0	1.84	3' UTR
Bvchr1.sca002	1500039	1511798	0	Bv1_008160_yrec	24799	3	387,114,127,	0,4794,11632	55.6	3' UTR
Bvchr1.sca002	2043754	2052675	1e-191	Bv1_008330_inhn	22834	3	258,206,71,	0,8463,8850	24.6	3' UTR
Bvchr1.sca002	2253063	2253213	1.6e-14	Bv1_008440_zwxs	865	1	150,	0	1.47	3' UTR
Bvchr1.sca002	2270639	2270997	2e-40	Bv1_008450_wfuk	14189	1	358,	0	29.2	3' UTR
Bvchr1.sca002	2289034	2290035	7.9e-53	Bv1_008450_wfuk	-5207	2	373,16,	0,985	13.4	3' UTR
Bvchr1.sca002	2625546	2626541	1e-151	Bv1_008570_imwu	4985	2	382,32,	0,963	32.5	3' UTR
Bvchr1.sca002	2633846	2636100	0	Bv1_008580_xfzg	3985	2	365,15,	0,2239	8.76	3' UTR
Bvchr1.sca002	2641695	2642375	1.1e-07	Bv1_008581z36	1526	1	680,	0	16.7	Exon (Bv1_008581z36.t1/Bv1_008581z36, exon 2 of 2)
Bvchr1.sca002	2642433	2643221	0.017	Bv1_008581z36	0	2	328,382,	0,406	8.35	5' UTR
Bvchr1.sca002	2658395	2665981	0	Bv1_008581z37	-15486	5	253,162,131,76,4,	0,610,6790,7093,7582	28.8	3' UTR
Bvchr1.sca002	2735750	2735958	1e-110	Bv1_008620_mukt	1775	1	208,	0	1.66	3' UTR
Bvchr1.sca002	2772006	2773305	0	Bv1_008660_nndp	18002	2	366,54,	0,1245	34.7	3' UTR
Bvchr1.sca002	2795946	2796096	1e-120	Bv1_008670_jmpr	5282	1	150,	0	1.71	3' UTR
Bvchr1.sca002	2886913	2887152	7.9e-37	Bv1_008680_rczr	3025	1	239,	0	2.68	3' UTR
Bvchr1.sca002	3000490	3000729	1.6e-25	Bv1_008740_sden	1280	1	239,	0	6.27	3' UTR
Bvchr1.sca002	3351912	3365264	6.3e-73	Bv1_008870_qwjd	21420	2	328,58,	0,13294	16	3' UTR
Bvchr1.sca002	3365322	3365382	0.0017	Bv1_008870_qwjd	8010	1	60,	0	1.91	Exon (Bv1_008870_qwjd.t1/Bv1_008870_qwjd, exon 5 of 6)
Bvchr1.sca002	3431861	3432216	1e-19	Bv1_008930_ymtw	1831	1	355,	0	8.24	3' UTR
Bvchr1.sca002	3454747	3455040	0	Bv1_008960_gomt	2665	1	293,	0	4.8	3' UTR
Bvchr1.sca002	3633426	3634354	4e-79	Bv1_009060_dxxn	-1189	3	242,67,44,	0,378,884	17.4	3' UTR
Bvchr1.sca002	3666063	3666570	0	Bv1_009080_uztw	4422	1	507,	0	9.41	3' UTR
Bvchr1.sca002	3696730	3696849	2.8e-05	Bv1_009090_emoj	5345	1	119,	0	1.39	3' UTR
Bvchr1.sca002	3715900	3721161	4.7e-07	Bv1_009100_exqa	5585	2	211,114,	0,5147	14.6	3' UTR
Bvchr1.sca002	3723519	3723878	5e-83	Bv1_009100_exqa	-2393	1	359,	0	10.7	3' UTR
Bvchr1.sca002	3768740	3769127	2.5e-98	Bv1_009140_xuem	9245	1	387,	0	24.1	3' UTR
Bvchr1.sca002	3843139	3843198	0.0051	Bv1_009170_exam	627	1	59,	0	6.27	3' UTR
Bvchr1.sca002	3876477	3877349	0	Bv1_009190_pzin	1049	2	433,156,	0,716	34.5	Exon (Bv1_009190_pzin.t1/Bv1_009190_pzin, exon 1 of 2)
Bvchr1.sca002	3954181	3954529	7.9e-53	Bv1_009230_audx	1485	1	348,	0	6.84	3' UTR
Bvchr1.sca002	3970153	3970593	2.5e-32	Bv1_009260_dsts	733	1	440,	0	10.4	3' UTR
Bvchr1.sca002	3971391	3972240	0	Bv1_009260_dsts	-1354	3	342,187,149,	0,424,700	23.4	3' UTR
Bvchr1.sca002	4024339	4024636	1e-50	Bv1_009290_cnou	3060	1	297,	0	2.69	3' UTR
Bvchr1.sca002	4104836	4104955	2e-33	Bv1_009300_pzfz	1783	1	119,	0	2.09	3' UTR
Bvchr1.sca002	4113967	4114144	2.6e-07	Bv1_009310_kodd	5702	1	177,	0	3.41	3' UTR
Bvchr1.sca002	4176894	4177284	1e-224	Bv1_009360_unoc	4017	1	390,	0	17	3' UTR
Bvchr1.sca002	4237164	4237825	0	Bv1_009380_uzxp	16887	1	661,	0	34.8	3' UTR
Bvchr1.sca002	4271099	4271278	2.9e-10	Bv1_009390_drmw	2032	1	179,	0	3.01	3' UTR
Bvchr1.sca002	4294482	4297420	7.9e-56	Bv1_009400_oapf	6619	3	426,66,11,	0,512,2927	4.38	3' UTR
Bvchr1.sca002	4620215	4620364	4e-25	Bv1_009510_hfps	6633	1	149,	0	1.69	3' UTR
Bvchr1.sca002	4661370	4661756	2.5e-63	Bv1_009540_gsrs	4708	1	386,	0	30	3' UTR
Bvchr1.sca002	4721096	4721829	0	Bv1_009560_coet	3817	3	319,79,80,	0,423,653	14.8	3' UTR
Bvchr1.sca002	4839966	4843143	0	Bv1_009590_yrap	6365	3	275,111,58,	0,955,3119	39.4	3' UTR
Bvchr1.sca002	4847606	4847871	1e-122	Bv1_009590_yrap	-1540	1	265,	0	9.09	3' UTR
Bvchr1.sca002	4968036	4968276	2e-30	Bv1_009670_zaje	4975	1	240,	0	7.14	3' UTR
Bvchr1.sca002	5031491	5032177	0	Bv1_009700_mohx	-12046	1	686,	0	35.6	3' UTR
Bvchr1.sca002	5109667	5109965	1e-101	Bv1_009730_jmjd	684	1	298,	0	5.1	3' UTR
Bvchr1.sca002	5113686	5114371	3.2e-38	Bv1_009740_kqps	3865	2	334,51,	0,634	11.2	3' UTR
Bvchr1.sca002	5162381	5162622	6.3e-35	Bv1_009800_ykft	-4681	1	241,	0	4.92	3' UTR
Bvchr1.sca002	5170369	5173599	0	Bv1_009810_xsgr	-6188	2	501,4,	0,3226	34.1	3' UTR
Bvchr1.sca002	5239776	5240072	1.3e-50	Bv1_009860_nnzz	3577	1	296,	0	7.31	3' UTR
Bvchr1.sca002	5696253	5696611	0	Bv1_010010_zqap	13450	1	358,	0	22.8	3' UTR
Bvchr1.sca002	5946092	5950462	1e-209	Bv1_010031z50	-7606	2	297,59,	0,4311	18.1	3' UTR
Bvchr1.sca002	6144473	6144623	4e-06	Bv1_010110_fuzd	17992	1	150,	0	3.37	3' UTR
Bvchr1.sca002	6174128	6177848	0	Bv1_010120_cerj	14729	2	845,19,	0,3701	20.2	3' UTR
Bvchr1.sca003	53537	54225	0	Bv1_010180_afsd	26311	1	688,	0	61.7	3' UTR
Bvchr1.sca003	184621	185011	1e-233	Bv1_010280_jguh	656	1	390,	0	11.1	3' UTR
Bvchr1.sca003	184621	185011	1e-233	Bv1_010280_jguh	656	1	390,	0	11.1	3' UTR
Bvchr1.sca003	188086	209565	5.6e-06	Bv1_010290_ewrm	1591	2	37,112,	0,21367	3.41	3' UTR
Bvchr1.sca003	237499	238710	0	Bv1_010310_uwni	-3535	2	192,498,	0,713	59.6	3' UTR
Bvchr1.sca003	242861	242979	5e-24	Bv1_010310_uwni	616	1	118,	0	1.98	3' UTR
Bvchr1.sca003	267095	267513	1e-107	Bv1_010320_xwgp	5000	1	418,	0	28.2	3' UTR
Bvchr1.sca003	301404	301825	6.3e-56	Bv1_010340_qtgu	12359	1	421,	0	51.2	3' UTR
Bvchr1.sca003	467944	468063	0.031	Bv1_010371z55	0	1	119,	0	7.31	5' UTR
Bvchr1.sca003	468179	468504	2.6e-05	Bv1_010371z55	234	1	325,	0	18.8	3' UTR
Bvchr1.sca003	881667	882019	3.2e-83	Bv1_010490_xhwh	3232	1	352,	0	11.7	3' UTR
Bvchr1.sca003	1090524	1091259	1e-255	Bv1_010570_jfsm	-2986	2	80,369,	0,366	26.7	3' UTR
Bvchr1.sca003	1259169	1259669	0	Bv1_010630_aqjn	14403	2	9,379,	0,121	17.9	3' UTR
Bvchr1.sca003	1329531	1330036	1e-225	Bv1_010650_gfpg	11215	1	505,	0	10.4	3' UTR
Bvchr1.sca003	60466	60826	2.5e-73	Bv1_010190_epjo	3895	1	360,	0	11.8	3' UTR
Bvchr1.sca003	272994	273142	0.00045	Bv1_010330_akxd	1326	1	148,	0	2.12	3' UTR
Bvchr1.sca003	373769	376809	0	Bv1_010360_wtoh	9971	4	507,87,32,60,	0,1202,2653,2980	40.4	3' UTR
Bvchr1.sca003	383721	389098	1e-260	Bv1_010360_wtoh	0	2	2,445,	0,4932	12.2	3' UTR
Bvchr1.sca003	843186	845678	0	Bv1_010470_sehf	12024	4	346,67,142,12,	0,442,1917,2480	43	3' UTR
Bvchr1.sca003	865589	866645	0	Bv1_010480_ygch	4591	3	518,117,41,	0,825,1015	46.1	3' UTR
Bvchr1.sca003	941435	942061	0	Bv1_010520_zzpc	16345	2	490,48,	0,578	46	3' UTR
Bvchr1.sca003	967507	967806	4e-44	Bv1_010530_prem	7573	1	299,	0	5.2	3' UTR
Bvchr1.sca003	1042657	1043014	1.6e-24	Bv1_010550_yods	20603	1	357,	0	21.9	3' UTR
Bvchr1.sca003	1120945	1121391	0	Bv1_010580_mkge	11595	1	446,	0	19.1	3' UTR
Bvchr1.sca003	1191907	1192145	4e-28	Bv1_010600_zeap	2754	1	238,	0	2.7	3' UTR
Bvchr1.sca004	50318	51622	1e-247	Bv1_010670_nkdo	9362	3	182,105,246,	0,771,1058	26.3	3' UTR
Bvchr1.sca004	122020	122440	1e-140	Bv1_010690_opau	12934	1	420,	0	11.7	3' UTR
Bvchr1.sca004	426574	429245	0	Bv1_010730_neta	7509	3	12,101,516,	0,1757,2155	21.8	3' UTR
Bvchr1.sca004	606158	606368	1e-184	Bv1_010850_pesp	4584	1	210,	0	2.53	3' UTR
Bvchr1.sca004	639445	639894	0	Bv1_010861z64	-10980	1	449,	0	39.6	3' UTR
Bvchr1.sca004	922378	922759	2.5e-60	Bv1_010900_uqct	6211	2	100,194,	0,187	23.6	3' UTR
Bvchr1.sca004	1420799	1421443	2.5e-86	Bv1_011090_fgfy	2297	2	288,274,	0,370	3.23	3' UTR
Bvchr1.sca004	1630121	1630270	2e-13	Bv1_011200_oksw	1603	1	149,	0	1.76	3' UTR
Bvchr1.sca004	1884358	1885603	0	Bv1_011240_dack	8613	3	20,82,435,	0,301,810	18.6	3' UTR
Bvchr1.sca004	1926026	1926236	0.0048	Bv1_011261z77	0	1	210,	0	10.4	5' UTR
Bvchr1.sca004	2280908	2281057	1e-112	Bv1_011320_dejg	5620	1	149,	0	1.63	3' UTR
Bvchr1.sca004	2332347	2339060	0.031	Bv1_011330_uwmf	4449	2	466,190,	0,6523	7.31	3' UTR
Bvchr1.sca004	2370481	2370662	5e-30	Bv1_011340_dsoj	4223	1	181,	0	2.43	3' UTR
Bvchr1.sca004	2761487	2761662	0	Bv1_011410_sita	581	1	175,	0	47.7	3' UTR
Bvchr1.sca004	2777507	2781020	0	Bv1_011420_xtug	5671	4	63,65,90,288,	0,1895,2041,3225	64.8	3' UTR
Bvchr1.sca004	2830273	2830930	0	Bv1_011440_iikj	18277	1	657,	0	38.7	3' UTR
Bvchr1.sca004	2875030	2875180	1e-162	Bv1_011460_nxhk	5224	1	150,	0	3.14	3' UTR
Bvchr1.sca004	2949472	2949772	0	Bv1_011480_cdiz	28143	1	300,	0	13.5	3' UTR
Bvchr1.sca004	3177111	3177441	1.3e-31	Bv1_011500_cydk	3214	1	330,	0	3.71	3' UTR
Bvchr1.sca004	3590713	3590833	6.3e-14	Bv1_011590_ipqq	1719	1	120,	0	1.93	3' UTR
Bvchr1.sca004	3671935	3672384	0	Bv1_011610_eyff	-11916	1	449,	0	15.5	3' UTR
Bvchr1.sca004	3684619	3684794	6.3e-42	Bv1_011610_eyff	319	1	175,	0	2.26	3' UTR
Bvchr1.sca004	3888069	3889529	0	Bv1_011700_ctky	13494	2	273,238,	0,1222	13.9	3' UTR
Bvchr1.sca004	3999207	4000374	0	Bv1_011720_wjmo	-3001	2	42,493,	0,674	61.4	3' UTR
Bvchr1.sca004	4055400	4055701	1e-116	Bv1_011730_ziaf	5775	1	301,	0	3.92	3' UTR
Bvchr1.sca004	4117183	4117689	0	Bv1_011740_hsjw	9108	1	506,	0	14.1	3' UTR
Bvchr1.sca004	4137963	4139197	0	Bv1_011750_gpjd	4809	2	110,274,	0,960	44.9	3' UTR
Bvchr1.sca004	4165113	4165920	2e-56	Bv1_011760_gtwy	10009	1	807,	0	11	3' UTR
Bvchr1.sca004	4218870	4219048	6.3e-14	Bv1_011771z94	-316	1	178,	0	1.58	3' UTR
Bvchr1.sca004	4457516	4457575	2e-15	Bv1_011840_xsqo	1595	1	59,	0	1.53	3' UTR
Bvchr1.sca004	4568603	4569021	5e-85	Bv1_011870_rmyf	6532	1	418,	0	6.03	3' UTR
Bvchr1.sca004	4648458	4648939	0.017	Bv1_011890_nfzt	0	2	209,168,	0,313	8.35	5' UTR
Bvchr1.sca004	4759782	4768307	0	Bv1_011940_pegs	4065	3	103,99,303,	0,6469,8222	22.2	3' UTR
Bvchr1.sca004	4841006	4841511	0	Bv1_011960_jaiq	-8916	1	505,	0	12.6	3' UTR
Bvchr1.sca004	4853904	4854281	7.9e-27	Bv1_011960_jaiq	3477	2	25,274,	0,103	66.8	3' UTR
Bvchr1.sca004	4915830	4916040	3.2e-33	Bv1_011970_tsyx	5063	1	210,	0	2.85	3' UTR
Bvchr1.sca004	5112024	5115725	0	Bv1_012020_ohmh	8471	5	102,35,92,170,524,	0,1662,2224,2394,3177	75.2	3' UTR
Bvchr1.sca004	5409117	5409267	1.6e-32	Bv1_012080_wkrw	4255	1	150,	0	2.13	3' UTR
Bvchr1.sca004	5992999	5993149	1e-135	Bv1_012240_pixh	3757	1	150,	0	2.23	3' UTR
Bvchr1.sca004	6051996	6053976	0	Bv1_012250_qmuw	3244	2	106,547,	0,1433	36.2	3' UTR
Bvchr1.sca004	83496	83794	1e-175	Bv1_010680_pxju	1175	1	298,	0	6.98	3' UTR
Bvchr1.sca004	397753	397902	0.0039	Bv1_010720_weiu	2457	1	149,	0	6.27	3' UTR
Bvchr1.sca004	430455	430516	1.6e-13	Bv1_010740_erzt	4195	1	61,	0	1.14	3' UTR
Bvchr1.sca004	451365	451426	5e-23	Bv1_010750_sghe	3815	1	61,	0	1.5	3' UTR
Bvchr1.sca004	466685	468378	5e-74	Bv1_010760_ucze	-1908	2	366,19,	0,1674	7.43	3' UTR
Bvchr1.sca004	499127	499787	7.9e-57	Bv1_010790_qitj	6703	2	401,44,	0,616	42.1	3' UTR
Bvchr1.sca004	499209	499783	6.3e-23	Bv1_010790_qitj	6621	2	319,40,	0,534	20.2	3' UTR
Bvchr1.sca004	532620	532711	2e-09	Bv1_010810_zegc	3659	1	91,	0	2.63	3' UTR
Bvchr1.sca004	569107	569556	1e-228	Bv1_010830_ggaz	11162	1	449,	0	31.5	3' UTR
Bvchr1.sca004	585117	585386	2.1e-05	Bv1_010840_hqne	4962	1	269,	0	17.8	3' UTR
Bvchr1.sca004	677718	678229	0.00031	Bv1_010861z65	-8780	2	290,96,	0,415	8.35	3' UTR
Bvchr1.sca004	795026	795598	5e-42	Bv1_010890_ruug	25986	2	198,66,	0,506	6.07	3' UTR
Bvchr1.sca004	1203496	1216943	0.014	Bv1_010991z70	21053	3	200,622,106,	0,8136,13341	6.27	3' UTR
Bvchr1.sca004	1217241	1217392	0.0001	Bv1_010991z70	7308	1	151,	0	5.74	Exon (Bv1_010991z70.t1/Bv1_010991z70, exon 3 of 5)
Bvchr1.sca004	1217959	1224429	4e-09	Bv1_010991z70	6590	3	18,279,3,	0,777,6467	32.4	Exon (Bv1_010991z70.t1/Bv1_010991z70, exon 1 of 5)
Bvchr1.sca004	1351168	1351935	2.5e-57	Bv1_011040_umth	1001	2	433,35,	0,732	21.9	3' UTR
Bvchr1.sca004	1423239	1423477	2.3e-08	Bv1_011100_xymo	0	1	238,	0	7.57	5' UTR
Bvchr1.sca004	1446477	1446685	7.9e-22	Bv1_011130_tyza	1510	1	208,	0	2.87	3' UTR
Bvchr1.sca004	1453004	1453335	1.6e-16	Bv1_011130_tyza	-5348	1	331,	0	6.14	3' UTR
Bvchr1.sca004	1574472	1575474	0	Bv1_011180_hdnk	12451	3	386,89,210,	0,553,792	30	3' UTR
Bvchr1.sca004	1837270	1838111	0	Bv1_011230_ensg	8100	2	364,85,	0,756	32.1	3' UTR
Bvchr1.sca004	2178788	2182456	0	Bv1_011310_kojx	30175	4	514,51,81,44,	0,1311,1465,3624	93.5	3' UTR
Bvchr1.sca004	2372828	2373458	0	Bv1_011350_yiue	11265	2	472,1,	0,629	35.7	3' UTR
Bvchr1.sca004	2950995	2954316	0	Bv1_011490_enaf	7459	2	343,70,	0,3251	18.6	3' UTR
Bvchr1.sca004	3376272	3387047	1.3e-64	Bv1_011520_kawy	0	2	295,288,	0,10487	3.3	3' UTR
Bvchr1.sca004	3469544	3469632	0.0083	Bv1_011580_mkwp	2945	1	88,	0	6.27	3' UTR
Bvchr1.sca004	3686829	3687007	0.00093	Bv1_011620_nxoz	1066	1	178,	0	5.92	3' UTR
Bvchr1.sca004	3694400	3694641	4.1e-10	Bv1_011640_nuic	2695	1	241,	0	11.5	3' UTR
Bvchr1.sca004	3711678	3711918	1.3e-50	Bv1_011650_hxfa	13807	1	240,	0	2.66	3' UTR
Bvchr1.sca004	3757542	3758018	5e-26	Bv1_011660_ooff	5953	1	476,	0	16.5	3' UTR
Bvchr1.sca004	3786135	3786666	1e-193	Bv1_011670_nwdc	7985	1	531,	0	5.3	3' UTR
Bvchr1.sca004	3786724	3793708	7.9e-55	Bv1_011670_nwdc	7396	4	11,30,72,241,	0,1020,6323,6743	1.67	Exon (Bv1_011670_nwdc.t1/Bv1_011670_nwdc, exon 1 of 4)
Bvchr1.sca004	3818704	3819482	1e-233	Bv1_011680_ynct	10986	2	410,36,	0,742	70.5	3' UTR
Bvchr1.sca004	4475602	4475992	1e-150	Bv1_011860_qkpi	7134	1	390,	0	27.2	3' UTR
Bvchr1.sca004	4703689	4703958	1.3e-29	Bv1_011910_gdmi	925	1	269,	0	7.31	3' UTR
Bvchr1.sca004	4703689	4703953	2e-29	Bv1_011910_gdmi	925	1	264,	0	7.31	3' UTR
Bvchr1.sca004	4719369	4719848	0	Bv1_011930_tasc	11325	1	479,	0	33.2	3' UTR
Bvchr1.sca004	4927600	4928195	0	Bv1_011980_dgap	15635	1	595,	0	61.8	3' UTR
Bvchr1.sca004	4989330	4989899	0	Bv1_011990_zmku	14515	1	569,	0	47.7	3' UTR
Bvchr1.sca004	5161670	5161820	5e-22	Bv1_012030_gwpk	6838	1	150,	0	1.98	3' UTR
Bvchr1.sca004	5641242	5641568	3.2e-86	Bv1_012160_icjc	6965	1	326,	0	11.5	3' UTR
Bvchr1.sca004	5648876	5649200	1e-126	Bv1_012160_icjc	-993	1	324,	0	4.31	3' UTR
Bvchr1.sca004	5695310	5695666	0	Bv1_012180_ukxf	4627	1	356,	0	6.5	3' UTR
Bvchr1.sca004	5817900	5818530	0	Bv1_012190_rzko	17384	1	630,	0	33.3	3' UTR
Bvchr1.sca004	5842900	5851024	0	Bv1_012200_mkxn	-13140	4	490,64,84,49,	0,4362,5653,8075	60.3	3' UTR
Bvchr1.sca004	5902642	5903113	1e-55	Bv1_012220_zicx	4065	2	354,5,	0,466	5.74	3' UTR
Bvchr1.sca004	5929181	5939383	0	Bv1_012230_uryq	21416	8	294,81,62,52,90,96,54,47,	0,508,685,7062,8234,8466,8648,10155	141	3' UTR
Bvchr1.sca004	6065469	6066388	0	Bv1_012260_ektd	12335	2	593,35,	0,884	39.1	3' UTR
Bvchr1.sca004	6366064	6366275	1.5e-07	Bv1_012290_reei	4580	1	211,	0	4.77	3' UTR
Bvchr1.sca004	6459544	6459839	1.3e-25	Bv1_012320_dgwj	707	1	295,	0	8.5	3' UTR
Bvchr1.sca004	6518608	6519023	1e-158	Bv1_012340_eawy	9463	1	415,	0	23.9	3' UTR
Bvchr1.sca004	6594766	6595447	1e-61	Bv1_012350_gwcc	14558	2	13,348,	0,333	7.88	Exon (Bv1_012350_gwcc.t1/Bv1_012350_gwcc, exon 9 of 10)
Bvchr1.sca004	6637735	6637885	0.048	Bv1_012370_upjm	4279	1	150,	0	6.27	3' UTR
Bvchr1.sca004	6687699	6700104	0	Bv1_012380_snce	26335	6	226,66,90,74,52,25,	0,346,5283,5731,10386,12380	41.9	3' UTR
Bvchr1.sca004	6743803	6744335	6.3e-49	Bv1_012390_utfq	5436	1	532,	0	4.72	3' UTR
Bvchr1.sca004	6841060	6842708	0	Bv1_012410_pksz	22969	3	547,98,74,	0,699,1574	76.1	3' UTR
Bvchr1.sca005	79571	79870	7.9e-42	Bv1_012430_geaq	775	1	299,	0	4.62	3' UTR
Bvchr1.sca005	166035	166543	0	Bv1_012450_wyhf	16529	1	508,	0	197	3' UTR
Bvchr1.sca005	213901	218567	1e-131	Bv1_012470_hfdt	13817	4	38,114,75,338,	0,3530,3773,4328	55.8	3' UTR
Bvchr1.sca005	449505	450074	0	Bv1_012550_kfpu	13888	1	569,	0	46.6	3' UTR
Bvchr1.sca005	736966	737116	1.1e-08	Bv1_012600_emks	5329	1	150,	0	8.88	3' UTR
Bvchr1.sca005	862749	863137	0	Bv1_012630_rnof	3352	1	388,	0	5.84	3' UTR
Bvchr1.sca005	994514	997452	0	Bv1_012660_cxps	10936	3	8,54,387,	0,188,2551	13.6	3' UTR
Bvchr1.sca005	1021619	1023062	1e-105	Bv1_012680_jnor	2361	2	75,376,	0,1067	13.5	3' UTR
Bvchr1.sca005	1044863	1046905	0	Bv1_012690_kowe	2316	2	116,360,	0,1682	13.2	3' UTR
Bvchr1.sca005	1190209	1207491	0	Bv1_012720_ifuq	4752	10	66,80,85,81,95,51,81,73,78,321,	0,211,3237,3405,5984,7989,14395,16288,16440,16961	94.6	3' UTR
Bvchr1.sca005	1272585	1288680	0	Bv1_012730_kmju	30321	4	5,101,47,508,	0,143,14633,15587	59.7	3' UTR
Bvchr1.sca005	1556079	1556576	0	Bv1_012740_mcix	12750	2	11,379,	0,118	43.3	3' UTR
Bvchr1.sca005	56073	56669	0	Bv1_012420_dchi	7968	1	596,	0	58.2	3' UTR
Bvchr1.sca005	81691	82109	0	Bv1_012421z114	-4598	1	418,	0	25.9	3' UTR
Bvchr1.sca005	253593	267399	0	Bv1_012490_rxmf	22966	7	326,167,106,38,88,54,21,	0,7568,8471,10619,12228,13654,13785	115	3' UTR
Bvchr1.sca005	459077	459467	6.3e-55	Bv1_012560_yxwm	5925	1	390,	0	8.09	3' UTR
Bvchr1.sca005	618851	657767	0	Bv1_012590_kwxx	39121	7	258,42,42,100,62,91,80,	0,368,12083,12761,23823,32913,38836	51.2	3' UTR
Bvchr1.sca005	741402	741642	1.6e-15	Bv1_012610_zpzk	5160	1	240,	0	2.41	3' UTR
Bvchr1.sca005	863142	879792	0.017	Bv1_012640_hnhs	49831	5	217,158,42,42,99,	0,1600,1953,16418,16551	8.35	3' UTR
Bvchr1.sca005	997458	1007243	0	Bv1_012670_tyqs	0	2	368,325,	0,9460	59.6	3' UTR
Bvchr1.sca005	1048499	1048829	0	Bv1_012700_zmsw	6633	1	330,	0	10.8	3' UTR
Bvchr1.sca005	1077917	1078331	1e-225	Bv1_012710_odym	6445	1	414,	0	9.97	3' UTR
Bvchr1.sca005	1571922	1578561	0	Bv1_012750_rkuz	8755	6	261,100,84,80,94,3,	0,1288,5866,6249,6446,6636	29.1	3' UTR
Bvchr1.sca005	1602922	1603394	2.5e-18	Bv1_012750_rkuz	-22717	2	251,20,	0,452	49.1	3' UTR
Bvchr1.sca006	112796	114790	0	Bv1_012800_eroq	14030	3	116,277,353,	0,1152,1641	101	3' UTR
Bvchr1.sca006	234605	236533	6.3e-67	Bv1_012840_qigk	380	2	26,122,	0,1806	8.13	3' UTR
Bvchr1.sca006	264984	265223	2.5e-26	Bv1_012860_aztz	13049	1	239,	0	5.74	3' UTR
Bvchr1.sca006	638938	641185	0	Bv1_012910_pegd	9520	3	43,125,492,	0,887,1755	65.6	3' UTR
Bvchr1.sca006	1047079	1053380	0	Bv1_012970_ydig	25193	2	18,607,	0,5694	65.2	3' UTR
Bvchr1.sca006	1196324	1196682	1e-255	Bv1_012980_mjxa	11226	1	358,	0	21.6	3' UTR
Bvchr1.sca006	1703084	1703796	0	Bv1_013100_yemj	-7266	2	43,526,	0,186	31.3	3' UTR
Bvchr1.sca006	1714411	1714530	0.017	Bv1_013100_yemj	3349	1	119,	0	8.35	3' UTR
Bvchr1.sca006	1908221	1909418	0	Bv1_013170_arcj	10447	2	116,358,	0,839	22.5	3' UTR
Bvchr1.sca006	2085411	2085772	1e-267	Bv1_013190_tiem	7183	1	361,	0	17.1	3' UTR
Bvchr1.sca006	2191162	2191462	1e-31	Bv1_013240_jryh	-2346	1	300,	0	11.9	3' UTR
Bvchr1.sca006	2245501	2245770	1e-126	Bv1_013250_fctc	7585	1	269,	0	16.6	3' UTR
Bvchr1.sca006	2256713	2262050	0	Bv1_013260_csep	617	4	45,101,60,416,	0,1338,3591,4921	23.2	3' UTR
Bvchr1.sca006	2333076	2337330	0	Bv1_013290_ixow	600	3	147,279,234,	0,3661,4020	17.8	3' UTR
Bvchr1.sca006	2615470	2616605	0	Bv1_013330_jxeu	14999	4	193,119,87,433,	0,312,526,702	50.7	3' UTR
Bvchr1.sca006	2686150	2687797	6.2e-07	Bv1_013360_dgkt	5859	2	73,76,	0,1571	2.63	Exon (Bv1_013360_dgkt.t1/Bv1_013360_dgkt, exon 4 of 10)
Bvchr1.sca006	2690588	2697046	1e-178	Bv1_013360_dgkt	10297	4	44,135,52,365,	0,338,5956,6093	59.4	3' UTR
Bvchr1.sca006	2920673	2921063	0	Bv1_013460_qxuy	1490	1	390,	0	35.8	3' UTR
Bvchr1.sca006	3443317	3453447	3.2e-49	Bv1_013550_fjqs	22048	3	24,92,214,	0,9721,9916	22.8	3' UTR
Bvchr1.sca006	3551735	3552065	0	Bv1_013570_rfny	11894	1	330,	0	6.42	3' UTR
Bvchr1.sca006	4194246	4195526	0	Bv1_013630_pcat	41154	3	114,123,356,	0,627,924	51.1	3' UTR
Bvchr1.sca006	4476289	4476762	0	Bv1_013670_magq	24746	2	374,44,	0,429	39.5	3' UTR
Bvchr1.sca006	4478024	4478352	0	Bv1_013670_magq	26481	1	328,	0	21.9	3' UTR
Bvchr1.sca006	4699345	4707171	0	Bv1_013690_sufe	14522	3	28,233,368,	0,2331,7458	86.2	3' UTR
Bvchr1.sca006	4911996	4913338	0	Bv1_013720_ckar	47493	5	63,81,159,128,397,	0,158,335,684,945	286	3' UTR
Bvchr1.sca006	5316156	5316606	1e-173	Bv1_013821z179	-13531	1	450,	0	62.5	3' UTR
Bvchr1.sca006	43611	43935	2e-58	Bv1_012790_ffru	3620	1	324,	0	8.49	3' UTR
Bvchr1.sca006	239430	239550	0.0065	Bv1_012850_jwke	0	1	120,	0	4.53	5' UTR
Bvchr1.sca006	337348	337767	0	Bv1_012870_icuy	11685	1	419,	0	13.1	3' UTR
Bvchr1.sca006	642497	642703	1.6e-07	Bv1_012920_jdxy	816	1	206,	0	2.07	3' UTR
Bvchr1.sca006	747839	758103	0	Bv1_012940_nfor	38334	7	392,63,60,61,71,77,24,	0,2260,2669,2963,7485,9731,10240	61	3' UTR
Bvchr1.sca006	918053	922198	0	Bv1_012960_xgtj	20073	3	951,141,11,	0,3910,4134	40.3	3' UTR
Bvchr1.sca006	1442511	1442599	0.014	Bv1_013060_tjqh	1619	1	88,	0	4.18	3' UTR
Bvchr1.sca006	1444071	1444130	0.0051	Bv1_013060_tjqh	0	1	59,	0	7.31	5' UTR
Bvchr1.sca006	1477203	1481580	0	Bv1_013070_xzqh	28727	3	386,274,327,	0,752,4050	240	3' UTR
Bvchr1.sca006	1836882	1837210	0	Bv1_013140_ccrs	2085	1	328,	0	3.26	3' UTR
Bvchr1.sca006	1841157	1841426	2.5e-69	Bv1_013140_ccrs	-2459	1	269,	0	15.4	3' UTR
Bvchr1.sca006	1985204	1986098	1e-14	Bv1_013180_mzkc	3215	1	894,	0	26.1	3' UTR
Bvchr1.sca006	2086978	2088260	0	Bv1_013200_yeoq	12655	2	460,16,	0,1266	20.5	3' UTR
Bvchr1.sca006	2278826	2284885	0	Bv1_013280_xarj	20835	3	430,47,1,	0,4210,6058	72.6	3' UTR
Bvchr1.sca006	2380693	2381111	1e-164	Bv1_013300_tzkr	5247	1	418,	0	25.6	3' UTR
Bvchr1.sca006	2412555	2412912	1e-197	Bv1_013310_eeiw	9525	1	357,	0	15.6	3' UTR
Bvchr1.sca006	2997827	2998446	1e-105	Bv1_013470_xwqu	866	3	208,140,91,	0,278,528	30.6	3' UTR
Bvchr1.sca006	2997827	2998427	1e-105	Bv1_013470_xwqu	866	3	208,140,72,	0,278,528	30.6	3' UTR
Bvchr1.sca006	3033261	3033651	6.3e-33	Bv1_013490_pfgp	9222	1	390,	0	24	3' UTR
Bvchr1.sca006	3042988	3043372	7.9e-40	Bv1_013490_pfgp	-889	1	384,	0	6.27	3' UTR
Bvchr1.sca006	3156411	3157446	0	Bv1_013520_mkik	14925	2	409,99,	0,936	36.2	3' UTR
Bvchr1.sca006	3243455	3243779	0	Bv1_013530_yzxh	3991	1	324,	0	8.21	3' UTR
Bvchr1.sca006	3362209	3362588	5e-22	Bv1_013540_kety	7705	2	297,1,	0,378	6.98	3' UTR
Bvchr1.sca006	3681709	3682127	1e-88	Bv1_013590_ewnq	15215	1	418,	0	9.67	3' UTR
Bvchr1.sca006	3825984	3831776	0	Bv1_013610_atgu	18718	5	38,538,129,102,27,	0,2052,3625,5298,5765	65.8	3' UTR
Bvchr1.sca006	3902745	3914267	0	Bv1_013620_wrjg	25667	5	270,182,104,66,8,	0,1863,4019,5293,11514	97.4	3' UTR
Bvchr1.sca006	4240060	4240418	4e-83	Bv1_013640_gmwi	-7161	1	358,	0	12	3' UTR
Bvchr1.sca006	4241945	4242155	0.017	Bv1_013650_aisu	5322	1	210,	0	8.35	3' UTR
Bvchr1.sca006	4533993	4534441	0	Bv1_013680_zuah	15615	1	448,	0	24.5	3' UTR
Bvchr1.sca006	5066078	5066498	1.6e-59	Bv1_013780_mnyy	-495	1	420,	0	17.8	3' UTR
Bvchr1.sca006	5217373	5217522	0.00021	Bv1_013800_omfh	2507	1	149,	0	1.57	3' UTR
Bvchr1.sca006	5242001	5242238	1e-108	Bv1_013810_ireg	2759	1	237,	0	3.97	3' UTR
Bvchr1.sca006	5337516	5337784	4e-20	Bv1_013830_sccp	15816	1	268,	0	7.31	3' UTR
Bvchr1.sca006	5533129	5533248	7.9e-05	Bv1_013870_dsga	4480	1	119,	0	1.64	3' UTR
Bvchr1.sca007	161382	162390	0	Bv1_013900_mfmx	8206	2	103,197,	0,811	4.26	3' UTR
Bvchr1.sca007	162478	162569	0.0025	Bv1_013900_mfmx	9302	1	91,	0	11.5	3' UTR
Bvchr1.sca007	293393	294568	1e-154	Bv1_013920_smwd	12499	2	457,22,	0,1153	8.72	3' UTR
Bvchr1.sca007	325506	325978	0	Bv1_013930_orzr	4912	2	34,356,	0,116	23.9	3' UTR
Bvchr1.sca007	440538	450475	0	Bv1_013950_xudh	2647	4	30,132,162,529,	0,2984,4614,9408	106	3' UTR
Bvchr1.sca007	563163	563643	0	Bv1_013990_azfy	4654	1	480,	0	19.1	3' UTR
Bvchr1.sca007	789140	789441	6.3e-49	Bv1_014070_tyyu	5833	1	301,	0	23.1	3' UTR
Bvchr1.sca007	967174	967414	9.8e-05	Bv1_014120_rurp	2327	1	240,	0	16.7	Exon (Bv1_014120_rurp.t1/Bv1_014120_rurp, exon 1 of 4)
Bvchr1.sca007	979133	979756	1e-210	Bv1_014120_rurp	14286	2	88,271,	0,352	21.6	3' UTR
Bvchr1.sca007	1548129	1554834	0	Bv1_014260_waoc	-828	3	68,87,551,	0,1607,6154	48.2	3' UTR
Bvchr1.sca007	1561228	1561526	7.9e-55	Bv1_014270_zory	-1756	1	298,	0	7.95	3' UTR
Bvchr1.sca007	1598294	1598623	0	Bv1_014280_dpau	7062	1	329,	0	9.16	3' UTR
Bvchr1.sca007	1733425	1733839	0	Bv1_014300_araj	5355	1	414,	0	17.6	3' UTR
Bvchr1.sca007	1953462	1953731	1e-274	Bv1_014370_ynwg	4768	1	269,	0	6.49	3' UTR
Bvchr1.sca007	2023029	2023238	1.3e-14	Bv1_014390_osra	2835	1	209,	0	2.76	3' UTR
Bvchr1.sca007	2210642	2211236	4e-28	Bv1_014480_kwch	31871	2	10,501,	0,93	16.1	3' UTR
Bvchr1.sca007	63431	64325	0	Bv1_013880_tkdu	1250	3	395,78,122,	0,481,772	26.2	3' UTR
Bvchr1.sca007	492632	493076	4e-47	Bv1_013970_pisx	2602	1	444,	0	17.1	3' UTR
Bvchr1.sca007	495348	495768	0	Bv1_013970_pisx	-534	1	420,	0	21.6	3' UTR
Bvchr1.sca007	742107	742314	5.5e-05	Bv1_014050_zuph	1445	1	207,	0	2.16	3' UTR
Bvchr1.sca007	891753	891991	7.9e-17	Bv1_014090_cran	6649	1	238,	0	6.55	3' UTR
Bvchr1.sca007	983499	983829	1e-94	Bv1_014130_eyjx	1623	1	330,	0	3.48	3' UTR
Bvchr1.sca007	1043973	1044180	4e-20	Bv1_014160_juzh	0	1	207,	0	10.8	5' UTR
Bvchr1.sca007	1281285	1285234	1e-297	Bv1_014190_cjgn	5275	3	236,99,77,	0,3547,3872	53.8	3' UTR
Bvchr1.sca007	1302101	1303116	0	Bv1_014210_ozes	7209	2	462,77,	0,938	39.7	3' UTR
Bvchr1.sca007	1465651	1465950	1e-101	Bv1_014230_quko	8345	1	299,	0	6.43	3' UTR
Bvchr1.sca007	1674589	1674979	0	Bv1_014290_iccf	7468	1	390,	0	17.8	3' UTR
Bvchr1.sca007	1808810	1808899	0.012	Bv1_014340_zene	935	1	89,	0	2.09	3' UTR
Bvchr1.sca007	1954494	1971641	0	Bv1_014380_jgnc	23895	6	382,92,25,52,58,21,	0,14224,14400,14514,16649,17126	54	3' UTR
Bvchr1.sca007	2023782	2024052	2e-47	Bv1_014400_wkij	10357	1	270,	0	3.41	3' UTR
Bvchr1.sca007	2071788	2071938	4.8e-05	Bv1_014430_wzqm	1868	1	150,	0	2.84	3' UTR
Bvchr1.sca007	2071787	2071935	4.8e-05	Bv1_014430_wzqm	1869	1	148,	0	2.84	3' UTR
Bvchr1.sca007	2118124	2118752	0	Bv1_014450_rqru	19462	1	628,	0	37.3	3' UTR
Bvchr1.sca008	36718	37267	0	Bv1_014520_qtku	-7729	2	1,388,	0,161	16.9	3' UTR
Bvchr1.sca008	56168	56684	0.00071	Bv1_014530_hwyp	6252	2	40,350,	0,166	13.6	3' UTR
Bvchr1.sca008	133439	133673	1e-102	Bv1_014570_qdmm	-1643	1	234,	0	8.43	3' UTR
Bvchr1.sca008	150807	154220	0	Bv1_014570_qdmm	15491	3	14,58,525,	0,2739,2888	22.6	3' UTR
Bvchr1.sca008	501994	502145	6.9e-06	Bv1_014790_ymjh	2613	1	151,	0	5.07	3' UTR
Bvchr1.sca008	576006	578850	3.2e-47	Bv1_014850_ptsn	-2433	3	45,46,444,	0,2277,2400	57.4	3' UTR
Bvchr1.sca008	599705	600094	1e-229	Bv1_014870_ezru	-16649	1	389,	0	17.8	3' UTR
Bvchr1.sca008	624460	625057	1e-152	Bv1_014870_ezru	7717	1	597,	0	6.82	3' UTR
Bvchr1.sca008	736863	737222	3.9e-07	Bv1_014910_qpia	-1320	1	359,	0	10.4	3' UTR
Bvchr1.sca008	808026	808203	6.3e-33	Bv1_014990_cica	2582	1	177,	0	2.35	3' UTR
Bvchr1.sca008	827254	830098	0	Bv1_015010_jfmx	5190	4	43,73,131,462,	0,1303,1469,2382	17.9	3' UTR
Bvchr1.sca008	871640	878814	0	Bv1_015070_ahjx	86	4	198,103,45,263,	0,2059,2352,6911	18.6	3' UTR
Bvchr1.sca008	959220	959575	1e-178	Bv1_015140_tktj	-2249	1	355,	0	19.5	3' UTR
Bvchr1.sca008	962838	962929	1.7e-07	Bv1_015140_tktj	1014	1	91,	0	1.2	Exon (Bv1_015140_tktj.t1/Bv1_015140_tktj, exon 1 of 1)
Bvchr1.sca008	999694	1000050	1.3e-86	Bv1_015150_ihwg	7190	1	356,	0	8.42	3' UTR
Bvchr1.sca008	1063877	1064357	0	Bv1_015170_oiyk	13243	1	480,	0	15.4	3' UTR
Bvchr1.sca008	1115117	1115870	0	Bv1_015210_djsh	13223	2	233,397,	0,356	36.3	3' UTR
Bvchr1.sca008	1180663	1193194	6.3e-77	Bv1_015240_ftxc	425	2	47,250,	0,12281	20.7	3' UTR
Bvchr1.sca008	1213484	1215242	0	Bv1_015250_semt	11926	2	40,880,	0,878	32.2	3' UTR
Bvchr1.sca008	1325653	1325804	1.3e-07	Bv1_015310_widp	2285	1	151,	0	2.88	3' UTR
Bvchr1.sca008	1365893	1366043	9.1e-09	Bv1_015330_ayoi	6674	1	150,	0	4.49	3' UTR
Bvchr1.sca008	1480552	1480643	0.00059	Bv1_015400_itay	-4626	1	91,	0	3.04	3' UTR
Bvchr1.sca008	1494984	1495403	0	Bv1_015400_itay	9715	1	419,	0	7.3	3' UTR
Bvchr1.sca008	1553003	1553327	1.3e-13	Bv1_015450_mgjn	-2926	1	324,	0	12.3	3' UTR
Bvchr1.sca008	1560078	1560317	1e-26	Bv1_015450_mgjn	3795	1	239,	0	12.1	3' UTR
Bvchr1.sca008	1576959	1577687	0	Bv1_015470_kxyq	-2406	3	14,78,353,	0,183,375	32.9	3' UTR
Bvchr1.sca008	1584157	1586015	0	Bv1_015480_tjgk	-2628	6	84,34,111,54,104,357,	0,170,547,914,1181,1501	24.5	3' UTR
Bvchr1.sca008	1594436	1594852	0	Bv1_015500_tupj	443	1	416,	0	88.6	3' UTR
Bvchr1.sca008	1683684	1685307	0	Bv1_015540_xjzn	27351	3	16,85,405,	0,174,1218	45.2	3' UTR
Bvchr1.sca008	1740379	1748143	0	Bv1_015590_gumk	3380	5	57,60,61,42,489,	0,235,2019,2173,7275	89	3' UTR
Bvchr1.sca008	1768176	1768495	1e-204	Bv1_015620_kdsu	-2184	1	319,	0	14.8	3' UTR
Bvchr1.sca008	1775439	1775852	1.3e-79	Bv1_015630_umuy	-1577	1	413,	0	8.27	3' UTR
Bvchr1.sca008	1775939	1776117	4.6e-06	Bv1_015630_umuy	-1312	1	178,	0	18.8	3' UTR
Bvchr1.sca008	1779549	1779669	8.5e-07	Bv1_015630_umuy	2120	1	120,	0	2.16	3' UTR
Bvchr1.sca008	1801058	1801419	1e-275	Bv1_015660_nghm	7259	1	361,	0	15.8	3' UTR
Bvchr1.sca008	1831229	1831379	3.2e-18	Bv1_015670_ettr	2500	1	150,	0	1.52	3' UTR
Bvchr1.sca008	1852287	1852375	5.6e-06	Bv1_015690_cetq	1138	1	88,	0	3.99	3' UTR
Bvchr1.sca008	1896787	1897026	1e-43	Bv1_015720_qpod	4018	1	239,	0	2.31	3' UTR
Bvchr1.sca008	2083747	2084291	0	Bv1_015820_oeuc	11190	2	89,359,	0,185	21.6	3' UTR
Bvchr1.sca008	2123305	2124531	1e-30	Bv1_015850_kant	5148	2	25,395,	0,831	16.8	3' UTR
Bvchr1.sca008	2141853	2142123	2.2e-06	Bv1_015860_hynr	5736	1	270,	0	5.92	3' UTR
Bvchr1.sca008	2255476	2272139	0	Bv1_015920_ueem	558	3	79,115,573,	0,165,16090	86.2	3' UTR
Bvchr1.sca008	2280843	2282752	0	Bv1_015930_ddaa	2665	3	2,106,515,	0,1180,1394	12.6	3' UTR
Bvchr1.sca008	2310628	2311102	0	Bv1_015950_zugk	8400	1	474,	0	19.3	3' UTR
Bvchr1.sca008	156089	156358	1e-118	Bv1_014580_yhpt	6582	1	269,	0	7.02	3' UTR
Bvchr1.sca008	223521	223818	1e-233	Bv1_014620_pnwp	5235	1	297,	0	12.6	3' UTR
Bvchr1.sca008	300885	301418	1e-161	Bv1_014660_sesf	1331	1	533,	0	40.2	3' UTR
Bvchr1.sca008	302681	308714	1e-157	Bv1_014660_sesf	-6498	3	161,186,35,	0,1467,5998	13.5	3' UTR
Bvchr1.sca008	322785	322963	4e-14	Bv1_014680_ysey	2111	1	178,	0	4.42	3' UTR
Bvchr1.sca008	335537	337208	0	Bv1_014700_mqeu	4969	3	463,73,113,	0,560,1558	40.9	3' UTR
Bvchr1.sca008	385878	386176	2e-24	Bv1_014720_ctzw	8218	1	298,	0	5.22	3' UTR
Bvchr1.sca008	415831	416904	0	Bv1_014730_kwxw	-4288	2	331,118,	0,955	29.5	3' UTR
Bvchr1.sca008	474761	475031	7.9e-54	Bv1_014780_qfyy	7035	1	270,	0	4.62	3' UTR
Bvchr1.sca008	601149	601444	8.9e-05	Bv1_014860_zcyp	1579	1	295,	0	4.53	3' UTR
Bvchr1.sca008	684049	684408	2.5e-99	Bv1_014890_dhph	5348	1	359,	0	10.8	3' UTR
Bvchr1.sca008	764852	766627	0	Bv1_014940_gqhm	6825	3	322,30,2,	0,1197,1773	11.4	3' UTR
Bvchr1.sca008	810209	810568	6.3e-90	Bv1_015000_hyye	6420	1	359,	0	10.1	3' UTR
Bvchr1.sca008	844954	856638	0	Bv1_015060_myud	14605	3	429,192,39,	0,654,11645	68.4	3' UTR
Bvchr1.sca008	879774	879864	0.00049	Bv1_015080_kmst	4265	1	90,	0	3.39	3' UTR
Bvchr1.sca008	891507	891744	1e-11	Bv1_015080_kmst	-7705	1	237,	0	14.6	3' UTR
Bvchr1.sca008	1030499	1030560	0.0003	Bv1_015160_mddw	4550	1	61,	0	1.54	3' UTR
Bvchr1.sca008	1073392	1075845	0	Bv1_015180_mquj	-6496	3	281,78,88,	0,396,2365	21	3' UTR
Bvchr1.sca008	1084703	1085184	0	Bv1_015190_coeh	-5095	1	481,	0	24.5	3' UTR
Bvchr1.sca008	1216868	1217076	1e-117	Bv1_015260_dojo	5025	1	208,	0	2.6	3' UTR
Bvchr1.sca008	1256439	1256648	2.1e-08	Bv1_015271z224	-3065	1	209,	0	1.84	3' UTR
Bvchr1.sca008	1282428	1287431	1.3e-31	Bv1_015281z227	-15698	2	491,49,	0,4954	7.31	3' UTR
Bvchr1.sca008	1372206	1372265	0.017	Bv1_015340_gfmt	2078	1	59,	0	8.35	3' UTR
Bvchr1.sca008	1453251	1453701	1e-187	Bv1_015360_offa	9513	1	450,	0	31	3' UTR
Bvchr1.sca008	1518355	1520466	1e-241	Bv1_015430_kohe	4473	3	268,81,66,	0,1845,2045	13.7	3' UTR
Bvchr1.sca008	1618338	1618608	1e-100	Bv1_015520_tiyg	480	1	270,	0	6.33	3' UTR
Bvchr1.sca008	1685770	1686098	1.3e-05	Bv1_015550_cwdp	0	1	328,	0	19.8	5' UTR
Bvchr1.sca008	1754279	1754340	0.00011	Bv1_015600_ipmh	1765	1	61,	0	2.92	3' UTR
Bvchr1.sca008	1909260	1912422	1e-255	Bv1_015740_ntcg	18364	3	30,490,17,	0,894,3145	17.2	3' UTR
Bvchr1.sca008	1931344	1937594	0	Bv1_015740_ntcg	-9970	5	302,123,143,35,106,	0,488,2324,2554,6144	93	3' UTR
Bvchr1.sca008	1953690	1953839	5e-11	Bv1_015760_qcqa	5414	1	149,	0	2.9	3' UTR
Bvchr1.sca008	2002578	2003027	1.3e-39	Bv1_015770_ojha	-19423	1	449,	0	19.3	3' UTR
Bvchr1.sca008	2031757	2032344	0	Bv1_015780_zezc	-5950	2	373,131,	0,456	26.2	3' UTR
Bvchr1.sca008	2046327	2046687	0	Bv1_015790_ndxy	-2945	1	360,	0	9.23	3' UTR
Bvchr1.sca008	2087395	2087664	1e-33	Bv1_015830_wuyn	7377	1	269,	0	3.16	3' UTR
Bvchr1.sca008	2240590	2240769	1e-11	Bv1_015910_ccyz	5963	1	179,	0	4.37	3' UTR
Bvchr1.sca008	2321949	2322189	0.017	Bv1_015960_iztr	11164	1	240,	0	8.35	3' UTR
Bvchr1.sca008	2339028	2339118	0.0015	Bv1_015970_khmk	5055	1	90,	0	10.4	3' UTR
Bvchr1.sca008	2339177	2339326	3.5e-05	Bv1_015970_khmk	4906	1	149,	0	3.13	3' UTR
Bvchr1_un.sca001	6828	15169	0	Bv1_015980_zfmf	382	3	27,62,412,	0,145,7929	32.2	3' UTR
Bvchr1_un.sca001	23370	23640	1e-119	Bv1_015990_uqjw	3064	1	270,	0	5.48	3' UTR
Bvchr1_un.sca001	256846	257322	1.3e-17	Bv1_016090_fcis	0	2	77,314,	0,162	17.8	3' UTR
Bvchr1_un.sca001	283953	284373	0	Bv1_016090_fcis	26944	1	420,	0	25.5	3' UTR
Bvchr1_un.sca001	437937	438267	2.5e-54	Bv1_016200_coyt	-2016	1	330,	0	15.2	3' UTR
Bvchr1_un.sca001	604588	604947	2.5e-13	Bv1_016241z233	962	1	359,	0	35.5	3' UTR
Bvchr1_un.sca001	767010	767070	6.3e-12	Bv1_016281z235	-2321	1	60,	0	1.23	3' UTR
Bvchr1_un.sca001	846668	850199	0	Bv1_016310_hpwp	667	2	55,536,	0,2995	27	3' UTR
Bvchr1_un.sca001	951063	951360	0	Bv1_016360_qygp	5617	1	297,	0	5.72	3' UTR
Bvchr1_un.sca001	1036853	1047932	2e-25	Bv1_016410_ypmy	2245	2	47,307,	0,10772	12.4	3' UTR
Bvchr1_un.sca001	1098043	1098282	1e-119	Bv1_016440_cupi	10605	1	239,	0	5.49	3' UTR
Bvchr1_un.sca001	1135010	1135485	0	Bv1_016460_rokx	8972	1	475,	0	46.3	3' UTR
Bvchr1_un.sca001	1187694	1191492	0	Bv1_016480_prnw	3256	4	76,108,81,292,	0,300,528,3506	41	3' UTR
Bvchr1_un.sca001	1213763	1213883	0.00012	Bv1_016500_wcju	772	1	120,	0	2.19	3' UTR
Bvchr1_un.sca001	1247427	1247487	6.3e-35	Bv1_016510_huor	356	1	60,	0	1.81	3' UTR
Bvchr1_un.sca001	1261219	1261545	1e-184	Bv1_016520_ixjp	3238	1	326,	0	7.47	3' UTR
Bvchr1_un.sca001	47706	50061	0.031	Bv1_016000_fwjp	0	2	54,1128,	0,1227	7.31	5' UTR
Bvchr1_un.sca001	51776	52134	1e-192	Bv1_016000_fwjp	-2073	1	358,	0	9.66	3' UTR
Bvchr1_un.sca001	148466	150258	0	Bv1_016040_zdum	9845	3	366,57,85,	0,464,1707	23.1	3' UTR
Bvchr1_un.sca001	172280	172543	7.9e-29	Bv1_016050_zpso	-1432	1	263,	0	4.01	3' UTR
Bvchr1_un.sca001	177916	178216	1e-196	Bv1_016060_ayyz	-1885	1	300,	0	5.68	3' UTR
Bvchr1_un.sca001	193423	200131	0	Bv1_016080_jghi	9501	3	283,185,95,	0,1859,6613	29.9	3' UTR
Bvchr1_un.sca001	286979	287038	2.5e-25	Bv1_016100_memx	4115	1	59,	0	1.35	3' UTR
Bvchr1_un.sca001	316160	317012	1e-123	Bv1_016110_ghsy	5208	2	286,42,	0,810	10.8	3' UTR
Bvchr1_un.sca001	390703	396348	0	Bv1_016140_yake	-6190	4	294,125,81,64,	0,379,5239,5581	22.8	3' UTR
Bvchr1_un.sca001	413780	414107	1.3e-76	Bv1_016160_hzrk	-3209	1	327,	0	2.54	3' UTR
Bvchr1_un.sca001	605921	627216	3.5e-05	Bv1_016250_xiuq	22120	2	208,1,	0,21294	10.4	3' UTR
Bvchr1_un.sca001	916026	916322	6.3e-58	Bv1_016340_zfif	2395	1	296,	0	4.84	3' UTR
Bvchr1_un.sca001	920628	921140	0	Bv1_016340_zfif	-2719	2	363,53,	0,459	22.9	3' UTR
Bvchr1_un.sca001	1048487	1048877	0	Bv1_016420_upus	7856	1	390,	0	11.8	3' UTR
Bvchr1_un.sca001	1197726	1198144	1e-206	Bv1_016490_ogom	6417	1	418,	0	3.4	3' UTR
Bvchr1_un.sca001	1261869	1262046	1.2e-08	Bv1_016530_twdo	0	1	177,	0	4.79	5' UTR
Bvchr1_un.sca001	1328119	1328415	0.0089	Bv1_016540_ihff	-9039	1	296,	0	9.4	3' UTR
Bvchr1_un.sca001	1338265	1340844	0.016	Bv1_016550_mfjd	16171	2	77,12,	0,2567	5.22	3' UTR
Bvchr1_un.sca001	1375621	1379437	0	Bv1_016560_fzed	11275	2	428,260,	0,3556	66.6	3' UTR
Bvchr1_un.sca001	1395458	1396755	1e-106	Bv1_016560_fzed	-9859	2	387,33,	0,1264	131	3' UTR
Bvchr1_un.sca001	1438251	1438519	9.1e-07	Bv1_016590_xixz	1709	1	268,	0	24	3' UTR
Bvchr1_un.sca001	1438696	1438816	0.017	Bv1_016590_xixz	1264	1	120,	0	8.35	3' UTR
Bvchr1_un.sca001	1443760	1443881	0.00011	Bv1_016590_xixz	-251	1	121,	0	1.6	3' UTR
Bvchr1_un.sca001	1479275	1479822	0	Bv1_016620_gxao	6625	2	336,111,	0,436	13.9	3' UTR
Bvchr1_un.sca002	23503	23594	0.0026	Bv1_016640_jpjp	1287	1	91,	0	6.27	3' UTR
Bvchr1_un.sca002	60342	60670	1e-159	Bv1_016680_ryfa	-3366	1	328,	0	4.64	3' UTR
Bvchr1_un.sca002	64179	66310	0	Bv1_016680_ryfa	143	4	21,54,70,259,	0,120,1693,1872	12.3	3' UTR
Bvchr1_un.sca002	94435	95930	0.017	Bv1_016720_fhxe	0	2	227,407,	0,1088	8.35	3' UTR
Bvchr1_un.sca002	123432	123730	1e-103	Bv1_016740_tdun	11756	1	298,	0	26.2	3' UTR
Bvchr1_un.sca002	154262	154760	1e-260	Bv1_016770_oumq	5666	2	54,304,	0,194	13.1	3' UTR
Bvchr1_un.sca002	309662	312607	0	Bv1_016910_stgy	3408	6	48,76,121,117,68,344,	0,314,494,1254,1460,2601	70.8	3' UTR
Bvchr1_un.sca002	342805	343098	0	Bv1_016970_hyqs	3021	1	293,	0	6.93	3' UTR
Bvchr1_un.sca002	357888	358127	1.6e-30	Bv1_016990_ephs	-1961	1	239,	0	11.7	3' UTR
Bvchr1_un.sca002	360087	361027	0.0025	Bv1_016990_ephs	0	2	280,77,	0,863	11.5	5' UTR
Bvchr1_un.sca002	386698	387142	0	Bv1_017020_mroz	5800	1	444,	0	24.6	3' UTR
Bvchr1_un.sca002	495861	496572	1e-163	Bv1_017060_wzkj	7453	2	23,452,	0,259	20.7	3' UTR
Bvchr1_un.sca002	625599	626076	0	Bv1_017120_jmpg	8626	2	69,318,	0,159	37.5	3' UTR
Bvchr1_un.sca002	669980	672071	0	Bv1_017160_iwfe	-5258	5	37,72,63,115,553,	0,116,1008,1141,1538	45	3' UTR
Bvchr1_un.sca002	684826	685153	0	Bv1_017170_uwcw	-3096	1	327,	0	5.84	3' UTR
Bvchr1_un.sca002	697474	697949	6.3e-61	Bv1_017180_shtm	-2340	1	475,	0	13	3' UTR
Bvchr1_un.sca002	702394	703238	0	Bv1_017180_shtm	2105	2	85,243,	0,601	26.9	3' UTR
Bvchr1_un.sca002	728800	729273	0	Bv1_017220_csoh	-1236	1	473,	0	16	3' UTR
Bvchr1_un.sca002	735235	735473	1.3e-09	Bv1_017220_csoh	4726	1	238,	0	18.8	3' UTR
Bvchr1_un.sca002	744412	744589	7.9e-11	Bv1_017240_tjaz	2763	1	177,	0	13.2	3' UTR
Bvchr1_un.sca002	814795	815120	3.2e-22	Bv1_017300_zyop	3806	1	325,	0	6.27	3' UTR
Bvchr1_un.sca002	839336	840513	2e-60	Bv1_017330_cwou	1187	2	83,245,	0,932	14.7	3' UTR
Bvchr1_un.sca002	839368	840513	2e-60	Bv1_017330_cwou	1219	2	51,245,	0,900	14.7	3' UTR
Bvchr1_un.sca002	887555	887701	4e-17	Bv1_017350_fyca	785	1	146,	0	1.91	3' UTR
Bvchr1_un.sca002	892928	893274	0	Bv1_017370_udfw	258	1	346,	0	7.04	3' UTR
Bvchr1_un.sca002	936550	936814	0	Bv1_017410_jspe	1740	1	264,	0	5.73	3' UTR
Bvchr1_un.sca002	967678	968004	7.9e-35	Bv1_017440_rzyz	3418	1	326,	0	12.5	3' UTR
Bvchr1_un.sca002	985574	985933	1.6e-87	Bv1_017470_psca	-6277	1	359,	0	9.02	3' UTR
Bvchr1_un.sca002	997489	997910	1e-277	Bv1_017470_psca	5279	1	421,	0	5.08	3' UTR
Bvchr1_un.sca002	1132636	1134036	0	Bv1_017560_qwhr	2964	2	14,313,	0,1087	12.4	3' UTR
Bvchr1_un.sca002	1155028	1155349	0	Bv1_017580_otiq	2236	1	321,	0	6.12	3' UTR
Bvchr1_un.sca002	1192947	1200685	1e-210	Bv1_017610_qtai	5495	2	577,229,	0,7509	14.1	3' UTR
Bvchr1_un.sca002	1260970	1267665	0.031	Bv1_017650_ttis	12263	4	122,47,46,322,	0,2535,5818,6373	7.31	3' UTR
Bvchr1_un.sca002	1426843	1433010	0	Bv1_017690_cwnx	6497	6	43,84,65,52,39,523,	0,1160,2270,3846,5183,5644	21.8	3' UTR
Bvchr1_un.sca002	1448330	1448779	1.6e-100	Bv1_017710_ztyx	6174	1	449,	0	14	3' UTR
Bvchr1_un.sca002	1490000	1492485	0	Bv1_017740_gzti	-581	3	159,546,164,	0,236,2321	10.3	3' UTR
Bvchr1_un.sca002	1509623	1509714	0.031	Bv1_017780_zfwy	657	1	91,	0	7.31	3' UTR
Bvchr1_un.sca002	1523342	1523579	2.7e-07	Bv1_017800_xgki	-977	1	237,	0	7.31	3' UTR
Bvchr1_un.sca002	1631051	1631202	1e-11	Bv1_017910_wphf	8448	1	151,	0	9.57	3' UTR
Bvchr1_un.sca002	1661452	1662332	0	Bv1_017940_tjmp	6469	3	73,90,347,	0,333,533	56.8	3' UTR
Bvchr1_un.sca002	1680042	1682817	3.2e-45	Bv1_017990_ztoy	649	2	2,324,	0,2451	6.23	3' UTR
Bvchr1_un.sca002	1699063	1699388	1e-122	Bv1_018010_yhwc	6550	1	325,	0	11.3	3' UTR
Bvchr1_un.sca002	1737202	1737614	1e-291	Bv1_018030_rjoz	-1141	1	412,	0	9.63	3' UTR
Bvchr1_un.sca002	1741954	1742071	0.0013	Bv1_018030_rjoz	3189	1	117,	0	12.5	3' UTR
Bvchr1_un.sca002	1763770	1764039	2.5e-96	Bv1_018060_kzew	2275	1	269,	0	8.73	3' UTR
Bvchr1_un.sca002	1838920	1839100	3.2e-06	Bv1_018130_kfwa	4145	1	180,	0	2.94	3' UTR
Bvchr1_un.sca002	1864299	1864629	1e-220	Bv1_018150_pujq	1744	1	330,	0	9.1	3' UTR
Bvchr1_un.sca002	1881610	1883322	0	Bv1_018170_mkfc	13435	3	69,159,432,	0,626,1280	98.6	3' UTR
Bvchr1_un.sca002	1909664	1910229	2e-15	Bv1_018200_xmxo	0	1	565,	0	8.01	3' UTR
Bvchr1_un.sca002	2030255	2031487	1e-125	Bv1_018300_oigy	9229	3	34,315,131,	0,676,1101	21.7	3' UTR
Bvchr1_un.sca002	2092297	2092357	0.011	Bv1_018360_zwgx	3271	1	60,	0	2.87	3' UTR
Bvchr1_un.sca002	2217395	2219814	0	Bv1_018420_wxrj	22115	3	219,102,368,	0,1860,2051	127	3' UTR
Bvchr1_un.sca002	2286205	2286446	4e-26	Bv1_018470_kcda	10682	1	241,	0	25.1	3' UTR
Bvchr1_un.sca002	2431837	2432377	0	Bv1_018550_rdjy	-4076	1	540,	0	40.7	3' UTR
Bvchr1_un.sca002	2442767	2443123	1e-233	Bv1_018550_rdjy	6314	1	356,	0	26.1	3' UTR
Bvchr1_un.sca002	2455102	2455222	3.7e-05	Bv1_018570_fasa	3400	1	120,	0	2.95	3' UTR
Bvchr1_un.sca002	2494049	2494289	1.3e-33	Bv1_018610_opya	-1403	1	240,	0	4.26	3' UTR
Bvchr1_un.sca002	2498392	2498716	1e-284	Bv1_018610_opya	2700	1	324,	0	13.2	3' UTR
Bvchr1_un.sca002	2525468	2525834	2e-36	Bv1_018640_xwks	3266	2	5,266,	0,100	15.4	3' UTR
Bvchr1_un.sca002	2565247	2569287	0	Bv1_018690_xeqg	-985	5	72,76,128,484,283,	0,825,988,1963,3757	45	3' UTR
Bvchr1_un.sca002	2572283	2572343	1.6e-07	Bv1_018700_nyhf	-119	1	60,	0	3.13	3' UTR
Bvchr1_un.sca002	2738183	2738360	6.3e-17	Bv1_018780_jjpk	5415	1	177,	0	3.03	3' UTR
Bvchr1_un.sca002	2778370	2779398	0	Bv1_018820_pnay	-3430	2	1,296,	0,732	14.7	3' UTR
Bvchr1_un.sca002	2807305	2808452	2.5e-100	Bv1_018830_jytm	2791	2	13,287,	0,860	14.4	3' UTR
Bvchr1_un.sca002	2820781	2821651	1e-218	Bv1_018860_rogk	7007	2	80,279,	0,591	11.2	3' UTR
Bvchr1_un.sca002	2883680	2884009	0	Bv1_018930_weef	5946	1	329,	0	9.97	3' UTR
Bvchr1_un.sca002	2909775	2910041	2.3e-07	Bv1_018960_ecjz	-7333	1	266,	0	26.1	3' UTR
Bvchr1_un.sca002	2921277	2921502	0.0071	Bv1_018970_qodr	-2722	2	40,20,	0,205	2.15	Exon (Bv1_018960_ecjz.t1/Bv1_018960_ecjz, exon 8 of 9)
Bvchr1_un.sca002	2921560	2921827	3.9e-07	Bv1_018970_qodr	-2397	1	267,	0	11.5	3' UTR
Bvchr1_un.sca002	2928641	2928939	1e-157	Bv1_018970_qodr	4417	1	298,	0	9.2	3' UTR
Bvchr1_un.sca002	2940678	2941008	0	Bv1_018990_jamq	-756	1	330,	0	6.7	3' UTR
Bvchr1_un.sca002	2944785	2944904	0.00063	Bv1_018990_jamq	3021	1	119,	0	2.09	3' UTR
Bvchr1_un.sca002	2954317	2954407	8.1e-07	Bv1_019010_rtss	2073	1	90,	0	2.32	3' UTR
Bvchr1_un.sca002	2964132	2964587	1e-104	Bv1_019030_hnac	0	1	455,	0	10.6	3' UTR
Bvchr1_un.sca002	2972341	2973197	0	Bv1_019050_yxkt	1668	2	26,332,	0,524	9.8	3' UTR
Bvchr1_un.sca002	3000057	3000147	0.00036	Bv1_019090_rims	3184	1	90,	0	14.6	3' UTR
Bvchr1_un.sca002	3057967	3058114	0.021	Bv1_019150_keap	1204	2	33,28,	0,119	2.18	Exon (Bv1_019150_keap.t1/Bv1_019150_keap, exon 14 of 21)
Bvchr1_un.sca002	3061796	3062037	6.5e-06	Bv1_019150_keap	5033	1	241,	0	7.31	3' UTR
Bvchr1_un.sca002	3082662	3083327	0	Bv1_019180_cspe	-5886	2	20,516,	0,149	38.5	3' UTR
Bvchr1_un.sca002	3169210	3169799	1e-163	Bv1_019240_einu	-1766	2	61,327,	0,262	16.9	3' UTR
Bvchr1_un.sca002	3176682	3177969	0	Bv1_019250_gtuc	-2876	3	35,87,317,	0,157,970	20.7	3' UTR
Bvchr1_un.sca002	3182386	3182447	0.031	Bv1_019250_gtuc	1541	1	61,	0	7.31	3' UTR
Bvchr1_un.sca002	3185962	3186112	1.3e-09	Bv1_019260_ucnp	1547	1	150,	0	18.8	3' UTR
Bvchr1_un.sca002	3199386	3199860	1e-126	Bv1_019280_txcr	6531	2	22,308,	0,166	27.4	3' UTR
Bvchr1_un.sca002	3318019	3318379	0	Bv1_019350_wsen	-6125	1	360,	0	11.3	3' UTR
Bvchr1_un.sca002	3325239	3325358	5e-14	Bv1_019350_wsen	735	1	119,	0	2.58	3' UTR
Bvchr1_un.sca002	3334014	3334396	0	Bv1_019360_hkck	4320	1	382,	0	6.84	3' UTR
Bvchr1_un.sca002	3433132	3433312	3e-07	Bv1_019430_ahxx	-112	1	180,	0	3.44	3' UTR
Bvchr1_un.sca002	3435231	3435499	7.9e-100	Bv1_019430_ahxx	1097	1	268,	0	8.35	3' UTR
Bvchr1_un.sca002	3457891	3458041	2.8e-07	Bv1_019450_wqeu	-3523	1	150,	0	1.99	3' UTR
Bvchr1_un.sca002	3469977	3470095	3.9e-07	Bv1_019460_rhen	1053	1	118,	0	10.4	3' UTR
Bvchr1_un.sca002	3481703	3481940	2.5e-11	Bv1_019480_dhrd	0	1	237,	0	2.37	5' UTR
Bvchr1_un.sca002	3556879	3556966	0.00033	Bv1_019580_ydoq	3292	1	87,	0	3.48	3' UTR
Bvchr1_un.sca002	3639249	3640641	0	Bv1_019630_naua	-10686	2	22,488,	0,904	50.4	3' UTR
Bvchr1_un.sca002	3654854	3655259	1.6e-57	Bv1_019630_naua	3527	2	64,259,	0,146	6.86	3' UTR
Bvchr1_un.sca002	3702130	3703162	0	Bv1_019680_nkzj	8222	4	40,36,98,214,	0,378,635,818	20.9	3' UTR
Bvchr1_un.sca002	3766011	3766966	0	Bv1_019750_zryo	3473	2	53,383,	0,572	44.8	3' UTR
Bvchr1_un.sca002	4072607	4073178	0	Bv1_019880_widh	8164	1	571,	0	27.7	3' UTR
Bvchr1_un.sca002	4110520	4112468	0	Bv1_019920_trsy	-1595	3	108,77,262,	0,899,1686	29.8	3' UTR
Bvchr1_un.sca002	4127639	4127847	8.3e-09	Bv1_019930_tifw	4056	1	208,	0	8.35	3' UTR
Bvchr1_un.sca002	4164202	4164558	1e-188	Bv1_019970_epdp	5169	1	356,	0	8.52	3' UTR
Bvchr1_un.sca002	4207628	4207837	8.3e-07	Bv1_019990_pxrc	-2679	1	209,	0	3.03	3' UTR
Bvchr1_un.sca002	4240761	4241090	3.2e-45	Bv1_020030_wjsi	-1976	1	329,	0	6.91	3' UTR
Bvchr1_un.sca002	4248654	4249014	1e-169	Bv1_020030_wjsi	5588	1	360,	0	10.8	3' UTR
Bvchr1_un.sca002	4276851	4277207	1e-246	Bv1_020050_ccea	4925	1	356,	0	10.2	3' UTR
Bvchr1_un.sca002	4289042	4289578	4e-73	Bv1_020080_fugt	-1678	3	14,62,250,	0,104,286	7.88	3' UTR
Bvchr1_un.sca002	4313581	4314810	0	Bv1_020110_dmoz	4385	5	142,75,75,78,397,	0,235,419,585,832	52.9	3' UTR
Bvchr1_un.sca002	4335472	4335680	1e-175	Bv1_020130_eqxy	4456	1	208,	0	3.79	3' UTR
Bvchr1_un.sca002	4419248	4419547	4e-29	Bv1_020190_eikz	-1983	1	299,	0	8.7	3' UTR
Bvchr1_un.sca002	4428007	4428514	0	Bv1_020190_eikz	6477	1	507,	0	12.9	3' UTR
Bvchr1_un.sca002	4460622	4464859	0	Bv1_020220_oaat	10852	2	63,503,	0,3734	37.3	3' UTR
Bvchr1_un.sca002	4486027	4486444	0	Bv1_020230_ssoy	10167	1	417,	0	23.7	3' UTR
Bvchr1_un.sca002	4604405	4604585	1e-15	Bv1_020290_jpet	6366	1	180,	0	2.53	3' UTR
Bvchr1_un.sca002	4656180	4658002	1e-189	Bv1_020350_jdhh	-13477	3	55,104,202,	0,317,1620	29.7	3' UTR
Bvchr1_un.sca002	4683780	4684317	0	Bv1_020360_auuk	-1702	1	537,	0	55.2	3' UTR
Bvchr1_un.sca002	4696215	4696633	2e-17	Bv1_020360_auuk	10196	1	418,	0	13.1	3' UTR
Bvchr1_un.sca002	4721587	4722000	3.2e-33	Bv1_020370_uwew	3568	1	413,	0	4.92	3' UTR
Bvchr1_un.sca002	4768280	4768818	0	Bv1_020430_xmzm	-1902	1	538,	0	89.1	3' UTR
Bvchr1_un.sca002	4774018	4774315	1.3e-72	Bv1_020440_pqpd	-2835	1	297,	0	13.9	3' UTR
Bvchr1_un.sca002	41936	42236	4e-12	Bv1_016660_doae	6795	1	300,	0	6.89	3' UTR
Bvchr1_un.sca002	141900	142195	1e-71	Bv1_016760_dxuq	3961	1	295,	0	6.91	3' UTR
Bvchr1_un.sca002	155825	164478	0	Bv1_016760_dxuq	-18617	3	296,105,164,	0,8241,8489	30.1	3' UTR
Bvchr1_un.sca002	183246	183753	0.017	Bv1_016800_akpr	3945	1	507,	0	8.35	3' UTR
Bvchr1_un.sca002	193581	194057	1e-113	Bv1_016800_akpr	-6866	1	476,	0	6.61	3' UTR
Bvchr1_un.sca002	204015	204370	1e-163	Bv1_016810_miow	-3891	1	355,	0	8.81	3' UTR
Bvchr1_un.sca002	231148	236579	1.3e-98	Bv1_016840_zyjn	15151	4	292,46,92,79,	0,2557,3341,5352	56.4	3' UTR
Bvchr1_un.sca002	256332	257784	0	Bv1_016860_haet	2527	2	373,182,	0,1270	28.2	3' UTR
Bvchr1_un.sca002	270624	270861	2.6e-06	Bv1_016880_umiz	-622	1	237,	0	3.26	3' UTR
Bvchr1_un.sca002	274310	274791	2.5e-73	Bv1_016890_iiqe	-1492	1	481,	0	43.9	3' UTR
Bvchr1_un.sca002	313184	313392	9.3e-07	Bv1_016920_ytts	2045	1	208,	0	2.56	3' UTR
Bvchr1_un.sca002	364063	364210	0.0001	Bv1_017000_xpyd	1030	1	147,	0	6.27	3' UTR
Bvchr1_un.sca002	365964	368091	0	Bv1_017000_xpyd	-2998	3	791,107,85,	0,1757,2042	25.4	3' UTR
Bvchr1_un.sca002	457018	458692	0	Bv1_017050_eiwa	24455	5	457,50,96,75,8,	0,538,993,1491,1666	18.5	3' UTR
Bvchr1_un.sca002	496758	497619	0	Bv1_017070_wgct	6405	2	477,62,	0,799	20.4	3' UTR
Bvchr1_un.sca002	508586	508767	2.8e-05	Bv1_017080_twmw	2177	1	181,	0	4.18	3' UTR
Bvchr1_un.sca002	517367	517667	3.2e-61	Bv1_017080_twmw	-6904	1	300,	0	6.63	3' UTR
Bvchr1_un.sca002	703605	704192	4e-59	Bv1_017190_dtad	2419	1	587,	0	28.2	3' UTR
Bvchr1_un.sca002	736423	736655	7.9e-68	Bv1_017230_wmjs	2851	1	232,	0	2.81	3' UTR
Bvchr1_un.sca002	768459	768874	1e-133	Bv1_017260_frxk	10565	1	415,	0	21.4	3' UTR
Bvchr1_un.sca002	783554	784030	1e-171	Bv1_017280_yaun	3360	1	476,	0	22.3	3' UTR
Bvchr1_un.sca002	821028	821237	1e-27	Bv1_017310_hdne	3286	1	209,	0	1.76	3' UTR
Bvchr1_un.sca002	843876	844169	4e-13	Bv1_017340_edms	10449	1	293,	0	42.8	3' UTR
Bvchr1_un.sca002	903466	906588	2.5e-20	Bv1_017380_cfcu	-4903	3	112,330,7,	0,2388,3115	6.94	3' UTR
Bvchr1_un.sca002	924230	926728	0	Bv1_017400_ouzs	7005	2	376,127,	0,2371	26.4	3' UTR
Bvchr1_un.sca002	938450	938690	2.5e-74	Bv1_017420_wfiq	5675	1	240,	0	7.12	3' UTR
Bvchr1_un.sca002	950910	951415	0	Bv1_017420_wfiq	-7290	1	505,	0	32.1	3' UTR
Bvchr1_un.sca002	971275	972301	1e-163	Bv1_017450_osdd	1690	2	244,21,	0,1005	10	3' UTR
Bvchr1_un.sca002	1004200	1004711	0	Bv1_017480_jotp	-3566	2	271,28,	0,483	7.62	3' UTR
Bvchr1_un.sca002	1018689	1019167	1e-102	Bv1_017490_peju	-2422	1	478,	0	10.1	3' UTR
Bvchr1_un.sca002	1092809	1094317	0.031	Bv1_017521z241	0	2	35,82,	0,1426	7.31	5' UTR
Bvchr1_un.sca002	1094378	1095057	0	Bv1_017521z241	-740	2	322,64,	0,615	18.7	3' UTR
Bvchr1_un.sca002	1104559	1104738	4.9e-06	Bv1_017540_qnxe	3038	1	179,	0	6.61	3' UTR
Bvchr1_un.sca002	1109087	1112035	0	Bv1_017540_qnxe	-4438	5	316,94,66,97,82,	0,393,772,1206,2866	44.9	3' UTR
Bvchr1_un.sca002	1134142	1134592	0	Bv1_017570_ozfr	6175	1	450,	0	10.9	3' UTR
Bvchr1_un.sca002	1156342	1156972	1e-275	Bv1_017590_udht	5855	1	630,	0	11.2	3' UTR
Bvchr1_un.sca002	1165983	1167021	0	Bv1_017590_udht	-4824	3	290,66,243,	0,538,795	31.8	3' UTR
Bvchr1_un.sca002	1247744	1248162	1e-17	Bv1_017640_zayf	0	1	418,	0	8.35	5' UTR
Bvchr1_un.sca002	1387417	1387957	0	Bv1_017670_fezi	8415	1	540,	0	36	3' UTR
Bvchr1_un.sca002	1409823	1410975	0	Bv1_017680_atcr	6928	3	391,109,66,	0,468,1086	70.9	3' UTR
Bvchr1_un.sca002	1433130	1433218	0.032	Bv1_017700_nyui	961	1	88,	0	5.22	3' UTR
Bvchr1_un.sca002	1433654	1434091	0	Bv1_017700_nyui	0	1	437,	0	152	5' UTR
Bvchr1_un.sca002	1462006	1462157	6.2e-05	Bv1_017720_jmcm	4305	1	151,	0	3.37	3' UTR
Bvchr1_un.sca002	1500515	1500811	4e-14	Bv1_017770_mnex	1636	1	296,	0	15.1	3' UTR
Bvchr1_un.sca002	1541430	1541904	0	Bv1_017830_dnqp	681	1	474,	0	24.9	3' UTR
Bvchr1_un.sca002	1584597	1585018	0	Bv1_017850_xhgi	-3520	1	421,	0	15	3' UTR
Bvchr1_un.sca002	1601242	1602105	1e-279	Bv1_017890_cimd	7056	2	486,23,	0,840	32.2	3' UTR
Bvchr1_un.sca002	1611383	1611593	0.00036	Bv1_017890_cimd	-3295	1	210,	0	14.6	3' UTR
Bvchr1_un.sca002	1631702	1632110	8.9e-07	Bv1_017920_smex	466	1	408,	0	24	3' UTR
Bvchr1_un.sca002	1636358	1636658	1e-219	Bv1_017920_smex	-4490	1	300,	0	9.07	3' UTR
Bvchr1_un.sca002	1663480	1663835	3.2e-30	Bv1_017950_nniq	5068	1	355,	0	33.4	3' UTR
Bvchr1_un.sca002	1743769	1745005	0	Bv1_018040_kgfr	8481	2	372,48,	0,1188	21	3' UTR
Bvchr1_un.sca002	1824465	1829961	0	Bv1_018120_cdad	6585	3	403,119,12,	0,4131,5484	32.9	3' UTR
Bvchr1_un.sca002	1853284	1853610	1e-208	Bv1_018140_eauu	4686	1	326,	0	8.87	3' UTR
Bvchr1_un.sca002	1929111	1929319	1.4e-06	Bv1_018220_rjut	-1198	1	208,	0	5.09	3' UTR
Bvchr1_un.sca002	1942834	1943215	1e-279	Bv1_018240_rwsk	5767	1	381,	0	17	3' UTR
Bvchr1_un.sca002	1951094	1952180	0	Bv1_018240_rwsk	-3579	4	471,163,203,1,	0,580,807,1085	30.5	3' UTR
Bvchr1_un.sca002	1975643	1976332	0	Bv1_018260_sjfq	10288	1	689,	0	22.5	3' UTR
Bvchr1_un.sca002	1993776	1994189	2e-25	Bv1_018270_qrat	1575	1	413,	0	57.4	3' UTR
Bvchr1_un.sca002	1995743	1996235	1.3e-41	Bv1_018270_qrat	-884	2	332,56,	0,436	6.74	3' UTR
Bvchr1_un.sca002	2031986	2032256	2.5e-12	Bv1_018310_xqgh	2515	1	270,	0	3.48	3' UTR
Bvchr1_un.sca002	2048126	2049742	7.9e-84	Bv1_018330_artn	9195	5	158,55,114,128,21,	0,504,657,1210,1595	4.7	3' UTR
Bvchr1_un.sca002	2066558	2069092	0	Bv1_018330_artn	-11771	5	428,42,102,99,47,	0,686,807,1065,2487	88.2	3' UTR
Bvchr1_un.sca002	2177182	2177451	1e-08	Bv1_018400_ynnt	4033	1	269,	0	13.6	3' UTR
Bvchr1_un.sca002	2181962	2184916	0	Bv1_018400_ynnt	-3701	5	507,59,65,53,4,	0,895,1067,1213,2950	53.7	3' UTR
Bvchr1_un.sca002	2224320	2224554	0	Bv1_018440_rcps	2195	1	234,	0	2.67	3' UTR
Bvchr1_un.sca002	2245670	2245934	2.5e-40	Bv1_018450_pwat	1125	1	264,	0	6.88	3' UTR
Bvchr1_un.sca002	2455226	2456112	0	Bv1_018561z244	-6495	3	327,126,26,	0,628,860	54.8	3' UTR
Bvchr1_un.sca002	2529058	2533998	0	Bv1_018660_ttik	6359	4	585,78,42,89,	0,1470,4723,4851	51.3	3' UTR
Bvchr1_un.sca002	2540164	2540463	4e-37	Bv1_018660_ttik	-5046	1	299,	0	6.48	3' UTR
Bvchr1_un.sca002	2628736	2629529	1e-261	Bv1_018720_ckug	8317	2	389,58,	0,735	14.9	3' UTR
Bvchr1_un.sca002	2809050	2809230	1.1e-09	Bv1_018850_cxrt	2759	1	180,	0	7.31	3' UTR
Bvchr1_un.sca002	2821998	2822388	1e-121	Bv1_018840_koym	-10579	1	390,	0	22.7	3' UTR
Bvchr1_un.sca002	2862093	2862393	5e-79	Bv1_018890_emiw	-1824	1	300,	0	11.7	3' UTR
Bvchr1_un.sca002	2869275	2869425	1.5e-05	Bv1_018910_ndfx	2294	1	150,	0	4.87	3' UTR
Bvchr1_un.sca002	2871835	2872044	1e-63	Bv1_018910_ndfx	-475	1	209,	0	3.16	3' UTR
Bvchr1_un.sca002	2946273	2946682	5e-17	Bv1_019000_powr	526	1	409,	0	6.2	3' UTR
Bvchr1_un.sca002	2964663	2964724	0.0004	Bv1_019020_ehxq	-2276	1	61,	0	1.73	3' UTR
Bvchr1_un.sca002	2983603	2984491	1e-195	Bv1_019070_wyes	-3223	3	418,57,3,	0,543,885	27.2	3' UTR
Bvchr1_un.sca002	3020143	3020530	1e-198	Bv1_019120_yrhm	4495	1	387,	0	9.42	3' UTR
Bvchr1_un.sca002	3026323	3027304	0	Bv1_019120_yrhm	-2666	2	476,54,	0,927	88.9	3' UTR
Bvchr1_un.sca002	3033123	3033544	0	Bv1_019130_zzxq	-2166	1	421,	0	14.9	3' UTR
Bvchr1_un.sca002	3084123	3084333	2.5e-19	Bv1_019170_jxpf	4275	1	210,	0	3.52	3' UTR
Bvchr1_un.sca002	3109327	3110044	1.6e-11	Bv1_019190_icyq	7031	2	261,6,	0,711	9.05	3' UTR
Bvchr1_un.sca002	3125125	3125993	0.028	Bv1_019200_eqko	2513	1	868,	0	7.31	Exon (Bv1_019200_eqko.t1/Bv1_019200_eqko, exon 1 of 4)
Bvchr1_un.sca002	3146874	3146964	0.0013	Bv1_019220_mogs	2046	1	90,	0	1.98	3' UTR
Bvchr1_un.sca002	3186147	3186408	1.1e-08	Bv1_019270_pwfw	3223	2	154,25,	0,236	3.41	3' UTR
Bvchr1_un.sca002	3212077	3212378	0.00019	Bv1_019290_yksy	-4078	1	301,	0	15.7	3' UTR
Bvchr1_un.sca002	3224175	3224443	1e-73	Bv1_019310_inyc	2195	1	268,	0	8.52	3' UTR
Bvchr1_un.sca002	3242523	3242642	9.8e-05	Bv1_019320_yckc	7617	1	119,	0	3.42	3' UTR
Bvchr1_un.sca002	3369084	3369412	3.2e-30	Bv1_019380_gfqd	13895	1	328,	0	10.1	3' UTR
Bvchr1_un.sca002	3395844	3396055	4.9e-07	Bv1_019390_ieex	-2696	1	211,	0	3.92	3' UTR
Bvchr1_un.sca002	3501176	3501297	6.8e-05	Bv1_019490_rqky	-1735	1	121,	0	1.38	3' UTR
Bvchr1_un.sca002	3526199	3526439	1.7e-07	Bv1_019540_deqm	1403	1	240,	0	1.69	Exon (Bv1_019540_deqm.t1/Bv1_019540_deqm, exon 1 of 2)
Bvchr1_un.sca002	3533118	3533653	0	Bv1_019540_deqm	-6051	1	535,	0	21.5	3' UTR
Bvchr1_un.sca002	3544857	3545184	1.6e-25	Bv1_019550_aiqx	-2832	1	327,	0	17.8	3' UTR
Bvchr1_un.sca002	3579142	3579351	2.3e-06	Bv1_019600_qtnn	5260	1	209,	0	4.35	3' UTR
Bvchr1_un.sca002	3589303	3589422	1e-06	Bv1_019600_qtnn	-5020	1	119,	0	2.52	3' UTR
Bvchr1_un.sca002	3656411	3656710	7.9e-12	Bv1_019640_wgyn	3821	1	299,	0	4	3' UTR
Bvchr1_un.sca002	3661913	3663144	0	Bv1_019640_wgyn	-2912	4	311,96,103,58,	0,396,990,1173	28.6	3' UTR
Bvchr1_un.sca002	3679647	3680094	0	Bv1_019660_nmfi	-1571	1	447,	0	17.8	3' UTR
Bvchr1_un.sca002	3726867	3726987	0.00032	Bv1_019710_ccjj	4766	1	120,	0	1.69	3' UTR
Bvchr1_un.sca002	3749418	3751038	2e-72	Bv1_019730_ozxa	6175	3	398,111,55,	0,542,1565	11.2	3' UTR
Bvchr1_un.sca002	3757898	3758198	2.5e-24	Bv1_019730_ozxa	-2605	1	300,	0	5.3	3' UTR
Bvchr1_un.sca002	3767472	3767772	2e-16	Bv1_019760_htys	2911	1	300,	0	14.6	3' UTR
Bvchr1_un.sca002	3893548	3895366	1.3e-38	Bv1_019780_gshx	6145	3	369,72,39,	0,493,1779	22.6	3' UTR
Bvchr1_un.sca002	3937518	3938292	4e-48	Bv1_019800_jwmr	6375	3	425,48,7,	0,496,767	16.7	3' UTR
Bvchr1_un.sca002	3960694	3963457	0	Bv1_019810_cgkm	13989	4	320,42,42,9,	0,2472,2628,2754	32.3	3' UTR
Bvchr1_un.sca002	4001313	4001673	0	Bv1_019820_xgpx	10060	1	360,	0	23.2	3' UTR
Bvchr1_un.sca002	4073383	4073801	1e-110	Bv1_019890_qfpo	23085	1	418,	0	23.9	3' UTR
Bvchr1_un.sca002	4129791	4130120	2.5e-13	Bv1_019940_kouh	-602	1	329,	0	41.8	3' UTR
Bvchr1_un.sca002	4213832	4214156	0.00026	Bv1_020000_zuum	589	1	324,	0	8.88	3' UTR
Bvchr1_un.sca002	4214706	4215033	1e-166	Bv1_020000_zuum	-612	1	327,	0	12.3	3' UTR
Bvchr1_un.sca002	4278566	4279076	1e-206	Bv1_020060_nyhr	3385	2	283,77,	0,433	10.4	3' UTR
Bvchr1_un.sca002	4296776	4296983	5e-41	Bv1_020100_axrz	2205	1	207,	0	3.98	3' UTR
Bvchr1_un.sca002	4337436	4337617	5.4e-07	Bv1_020140_qjyj	2505	1	181,	0	7.66	3' UTR
Bvchr1_un.sca002	4342036	4342689	0	Bv1_020140_qjyj	-2748	1	653,	0	32.1	3' UTR
Bvchr1_un.sca002	4428966	4429543	0	Bv1_020200_esno	3489	2	443,37,	0,540	12.8	3' UTR
Bvchr1_un.sca002	4498641	4498851	1.2e-09	Bv1_020240_wtza	-1486	1	210,	0	12	3' UTR
Bvchr1_un.sca002	4542600	4543942	1e-251	Bv1_020270_otir	16215	4	294,189,81,7,	0,737,1057,1335	22.7	3' UTR
Bvchr1_un.sca002	4569503	4569863	2e-50	Bv1_020271z251	-6048	1	360,	0	10.1	3' UTR
Bvchr1_un.sca002	4604808	4605107	1.3e-94	Bv1_020300_mpwm	4796	1	299,	0	15.4	3' UTR
Bvchr1_un.sca002	4611079	4614889	0	Bv1_020310_knkr	4165	2	386,30,	0,3780	13.8	3' UTR
Bvchr1_un.sca002	4621259	4622834	0	Bv1_020320_gttr	7565	3	371,54,81,	0,1363,1494	18.5	3' UTR
Bvchr1_un.sca002	4736640	4736993	1.3e-82	Bv1_020390_rmjk	4095	1	353,	0	13.6	3' UTR
Bvchr1_un.sca002	4743450	4743749	1e-158	Bv1_020390_rmjk	-3014	1	299,	0	14.5	3' UTR
Bvchr1_un.sca002	4796751	4798323	0.0051	Bv1_020460_cpdp	6524	2	347,11,	0,1561	9.4	3' UTR
Bvchr1_un.sca002	4806578	4806902	1.6e-25	Bv1_020460_cpdp	-3627	1	324,	0	21.9	3' UTR
Bvchr1_un.sca003	87137	87430	3.2e-51	Bv1_020501z252	-2436	1	293,	0	11.2	3' UTR
Bvchr1_un.sca003	288897	295331	3.2e-61	Bv1_020570_uqdr	2436	2	193,76,	0,6358	9.29	5' UTR
Bvchr1_un.sca003	356555	357388	5e-16	Bv1_020590_mntn	564	3	2,83,292,	0,371,541	56.4	3' UTR
Bvchr1_un.sca003	97121	99297	0	Bv1_020510_fsru	11880	3	274,138,148,	0,1797,2028	42.2	3' UTR
Bvchr1_un.sca004	54024	54175	0.00016	Bv1_020630_wacm	-331	1	151,	0	2.47	3' UTR
Bvchr1_un.sca004	128118	128324	1.7e-06	Bv1_020660_hamz	912	1	206,	0	7.83	3' UTR
Bvchr1_un.sca004	154951	155370	1e-292	Bv1_020670_dtxi	205	2	60,264,	0,155	5.83	3' UTR
Bvchr1_un.sca004	243081	243642	0	Bv1_020700_ftdk	2583	3	2,66,318,	0,84,243	18.5	3' UTR
Bvchr1_un.sca004	325643	326146	1e-273	Bv1_020740_tpwj	6445	1	503,	0	20.1	3' UTR
Bvchr1_un.sca004	428985	432076	0	Bv1_020770_cicr	7183	6	66,111,93,34,77,307,	0,171,1575,2396,2608,2784	28.6	3' UTR
Bvchr1_un.sca004	83142	88542	0	Bv1_020650_aycs	13989	4	428,60,84,20,	0,537,689,5380	50.3	3' UTR
Bvchr1_un.sca004	275369	276026	0	Bv1_020710_zagw	12784	2	561,5,	0,652	20	3' UTR
Bvchr1_un.sca004	573206	573870	0	Bv1_020820_hfrm	15186	3	383,75,22,	0,477,642	20.9	3' UTR
Bvchr1_un.sca004	592247	592575	2.5e-40	Bv1_020830_zjfn	4055	1	328,	0	6.11	3' UTR
Bvchr1_un.sca005	178042	178398	1e-149	Bv1_020940_guem	7636	1	356,	0	8.12	3' UTR
Bvchr1_un.sca005	348298	351081	0	Bv1_020980_okxs	23661	5	100,68,67,69,386,	0,187,1400,1559,2397	49.9	3' UTR
Bvchr1_un.sca005	862684	869368	0	Bv1_021060_naid	379	2	22,446,	0,6238	18	3' UTR
Bvchr1_un.sca005	952546	955673	0	Bv1_021120_tzzn	6570	3	18,468,288,	0,377,2839	23.6	3' UTR
Bvchr1_un.sca005	996884	997123	5e-12	Bv1_021140_ijpd	-3073	1	239,	0	17.2	3' UTR
Bvchr1_un.sca005	1053662	1053930	5e-87	Bv1_021150_ppxq	2106	1	268,	0	3.13	3' UTR
Bvchr1_un.sca005	1080378	1080617	2e-26	Bv1_021170_zqnw	-149	1	239,	0	3.53	3' UTR
Bvchr1_un.sca005	1081562	1081920	1e-206	Bv1_021170_zqnw	796	1	358,	0	31.4	3' UTR
Bvchr1_un.sca005	1081538	1081950	1e-220	Bv1_021170_zqnw	772	1	412,	0	25.6	3' UTR
Bvchr1_un.sca005	1323299	1324795	0	Bv1_021230_jkur	17185	4	22,75,428,286,	0,108,633,1210	34.5	3' UTR
Bvchr1_un.sca005	1343982	1344372	4e-57	Bv1_021240_uqeq	238	1	390,	0	3.43	5' UTR
Bvchr1_un.sca005	1479147	1497086	0	Bv1_021280_rqfp	28	3	156,96,571,	0,6544,17368	34	3' UTR
Bvchr1_un.sca005	70556	80169	1e-235	Bv1_020890_kqwp	22495	2	221,17,	0,9596	1.91	3' UTR
Bvchr1_un.sca005	119086	119831	0	Bv1_020900_iptm	6035	3	276,66,10,	0,352,735	8.87	3' UTR
Bvchr1_un.sca005	151574	151724	0.012	Bv1_020930_ixxf	2947	1	150,	0	2.28	3' UTR
Bvchr1_un.sca005	199747	200016	1e-103	Bv1_020960_jwip	2815	1	269,	0	8.33	3' UTR
Bvchr1_un.sca005	368025	368236	2e-17	Bv1_020990_cdhg	5316	1	211,	0	3.6	3' UTR
Bvchr1_un.sca005	681149	681327	1.6e-36	Bv1_021020_qtds	6988	1	178,	0	1.94	3' UTR
Bvchr1_un.sca005	894146	894415	0	Bv1_021080_ggjt	5555	1	269,	0	3.91	3' UTR
Bvchr1_un.sca005	1222676	1222943	1.3e-33	Bv1_021200_scux	5853	1	267,	0	5.67	3' UTR
Bvchr1_un.sca005	1403053	1404414	3.2e-53	Bv1_021270_jkax	5691	2	334,27,	0,1334	66.8	3' UTR
Bvchr1_un.sca006	112079	112922	0	Bv1_021320_ccoq	-15314	2	383,367,	0,476	30	3' UTR
Bvchr1_un.sca006	129433	129690	5e-51	Bv1_021320_ccoq	1197	1	257,	0	5.68	3' UTR
Bvchr1_un.sca006	512128	512486	1e-222	Bv1_021380_gmre	10661	1	358,	0	14.2	3' UTR
Bvchr1_un.sca006	732104	732891	0	Bv1_021420_nhrm	11835	2	61,595,	0,192	43.8	3' UTR
Bvchr1_un.sca006	832606	837983	0	Bv1_021440_jixd	15537	5	15,66,119,172,255,	0,666,3605,3876,5122	39.1	3' UTR
Bvchr1_un.sca006	961538	961864	1e-194	Bv1_021480_jwcm	4878	1	326,	0	7.43	3' UTR
Bvchr1_un.sca006	47626	59342	0	Bv1_021300_runx	15575	3	271,152,145,	0,7080,11571	36	3' UTR
Bvchr1_un.sca006	202243	202663	1e-248	Bv1_021340_rjwd	24482	1	420,	0	25.1	3' UTR
Bvchr1_un.sca006	301399	302076	0	Bv1_021350_xamm	9606	1	677,	0	22.6	3' UTR
Bvchr1_un.sca006	346457	347690	0	Bv1_021360_zess	5325	2	399,17,	0,1216	8.01	3' UTR
Bvchr1_un.sca006	609004	610040	1e-229	Bv1_021410_hgum	3245	3	399,138,33,	0,719,1003	21.8	3' UTR
Bvchr1_un.sca006	881255	890498	1e-133	Bv1_021450_pxzj	9630	2	349,99,	0,9144	9.03	3' UTR
Bvchr1_un.sca006	1084527	1084795	5e-68	Bv1_021510_fiqj	2930	1	268,	0	7.6	3' UTR
Bvchr1_un.sca007	237154	237244	3.2e-11	Bv1_021540_nmoe	3721	1	90,	0	1.33	3' UTR
Bvchr1_un.sca007	241405	245195	0	Bv1_021550_qdim	6663	3	418,3,115,	0,3232,3675	111	3' UTR
Bvchr1_un.sca007	399438	400368	1e-157	Bv1_021600_huds	8462	1	930,	0	11	3' UTR
Bvchr1_un.sca009	33809	34450	0	Bv1_021660_ejwm	17453	2	14,516,	0,125	23.4	3' UTR
Bvchr1_un.sca009	76754	77324	0	Bv1_021670_oyae	7738	1	570,	0	46.4	3' UTR
Bvchr1_un.sca009	162286	166153	2.5e-92	Bv1_021690_qnnq	260	3	14,73,166,	0,3544,3701	7.69	3' UTR
Bvchr1_un.sca009	87532	88132	0	Bv1_021680_ianu	5669	2	391,50,	0,550	8.86	3' UTR
Bvchr1_un.sca011	33377	33557	2.2e-08	Bv1_021710_dhqz	6261	1	180,	0	2.61	3' UTR
Bvchr1_un.sca011	66709	66886	7.9e-11	Bv1_021740_xgxw	3623	1	177,	0	1.9	3' UTR
Bvchr1_un.sca011	96975	97300	1e-247	Bv1_021760_nnue	7039	1	325,	0	11.9	3' UTR
Bvchr1_un.sca011	131833	132730	0	Bv1_021770_sdpm	4587	3	36,107,272,	0,160,625	17.2	3' UTR
Bvchr1_un.sca011	152589	153068	7.9e-29	Bv1_021790_hdex	7583	1	479,	0	4.31	3' UTR
Bvchr1_un.sca011	37652	37855	1.7e-05	Bv1_021720_toqj	579	1	203,	0	2.64	3' UTR
Bvchr1_un.sca013	105962	106620	1e-234	Bv1_021821z293	-7166	2	82,481,	0,177	47.3	3' UTR
Bvchr1_un.sca013	216890	217648	1e-207	Bv1_021830_kpue	3172	2	232,183,	0,575	13.3	3' UTR
Bvchr1_un.sca014	116552	123850	0	Bv1_021880_jeoj	-17706	4	58,203,455,123,	0,139,732,7175	40.5	3' UTR
Bvchr1_un.sca014	147259	149002	0	Bv1_021880_jeoj	5703	4	12,120,45,512,	0,99,1093,1231	49.9	3' UTR
Bvchr1_un.sca014	183863	184334	1e-188	Bv1_021890_cfdu	4197	3	15,45,234,	0,115,237	9.88	3' UTR
Bvchr1_un.sca014	239042	240511	0	Bv1_021940_qrno	6746	2	229,308,	0,1161	18	3' UTR
Bvchr1_un.sca014	254140	254260	0.0024	Bv1_021960_mdpq	-3116	1	120,	0	3.13	3' UTR
Bvchr1_un.sca014	352382	352892	0	Bv1_021990_sapz	8256	1	510,	0	19.6	3' UTR
Bvchr1_un.sca014	450864	450955	6.2e-05	Bv1_022010_satd	6642	1	91,	0	1.34	Exon (Bv1_022010_satd.t1/Bv1_022010_satd, exon 4 of 4)
Bvchr1_un.sca014	451014	451434	1e-76	Bv1_022010_satd	6792	1	420,	0	7.46	3' UTR
Bvchr1_un.sca014	473722	477387	1e-169	Bv1_022020_cjng	2160	2	16,364,	0,3301	30.8	3' UTR
Bvchr1_un.sca014	506986	507106	2.2e-06	Bv1_022060_hnwk	1664	1	120,	0	5.92	3' UTR
Bvchr1_un.sca014	700877	702348	0.0013	Bv1_022100_mfhs	0	5	41,36,83,80,264,	0,145,818,1026,1207	12.5	3' UTR
Bvchr1_un.sca014	716205	716722	1e-213	Bv1_022110_sttm	4147	2	25,390,	0,127	13	3' UTR
Bvchr1_un.sca014	805047	805167	0.04	Bv1_022140_snea	0	1	120,	0	2.78	5' UTR
Bvchr1_un.sca014	977036	977485	1e-181	Bv1_022180_idkw	6575	1	449,	0	10.4	3' UTR
Bvchr1_un.sca014	1022106	1022345	1e-110	Bv1_022201z300	-4076	1	239,	0	5.23	3' UTR
Bvchr1_un.sca014	1026623	1026857	0.0048	Bv1_022201z300	202	1	234,	0	10.4	Exon (Bv1_022201z300.t1/Bv1_022201z300, exon 1 of 1)
Bvchr1_un.sca014	1027030	1027176	0.024	Bv1_022201z300	609	1	146,	0	4.18	3' UTR
Bvchr1_un.sca014	1032939	1040094	0.0048	Bv1_022210_sfmt	0	2	288,67,	0,7088	10.4	5' UTR
Bvchr1_un.sca014	1040211	1044297	5.6e-06	Bv1_022211z301	-1373	3	62,601,636,	0,2745,3450	9.4	3' UTR
Bvchr1_un.sca014	26541	26662	0.0002	Bv1_021850_tdax	3460	1	121,	0	3.6	3' UTR
Bvchr1_un.sca014	186026	186566	0	Bv1_021900_dsdq	14075	1	540,	0	33.7	3' UTR
Bvchr1_un.sca014	372748	373077	5e-88	Bv1_021991z299	-1140	1	329,	0	23.5	3' UTR
Bvchr1_un.sca014	490212	491295	0	Bv1_022040_igoa	6935	3	305,126,18,	0,390,1065	38.2	3' UTR
Bvchr1_un.sca014	526494	526792	0	Bv1_022070_hgze	7382	1	298,	0	13.1	3' UTR
Bvchr1_un.sca014	684737	684916	0.0011	Bv1_022080_khyx	0	1	179,	0	6.27	5' UTR
Bvchr1_un.sca014	980766	981209	1e-162	Bv1_022190_dxhq	9420	2	347,13,	0,430	18.6	3' UTR
Bvchr1_un.sca014	1052492	1052553	0.0048	Bv1_022220_ycon	6073	1	61,	0	10.4	3' UTR
Bvchr1_un.sca015	24997	25322	0	Bv1_022270_wmtz	11381	1	325,	0	40.9	3' UTR
Bvchr1_un.sca015	24994	25322	0	Bv1_022270_wmtz	11378	1	328,	0	40.9	3' UTR
Bvchr1_un.sca015	365243	365632	1e-241	Bv1_022340_etrr	-8551	1	389,	0	19.7	3' UTR
Bvchr1_un.sca015	383187	384585	1e-269	Bv1_022370_nqrd	3124	4	103,131,117,336,	0,310,650,1062	11.8	3' UTR
Bvchr1_un.sca015	714210	714361	4e-06	Bv1_022470_xcou	3083	1	151,	0	3.41	3' UTR
Bvchr1_un.sca015	837991	838883	0	Bv1_022490_jori	4222	2	125,384,	0,508	6.55	3' UTR
Bvchr1_un.sca015	932018	932284	3.2e-78	Bv1_022530_hqff	0	1	266,	0	6.79	5' UTR
Bvchr1_un.sca015	32263	32440	1.7e-10	Bv1_022280_uzdj	1295	1	177,	0	2.09	3' UTR
Bvchr1_un.sca015	305541	307626	6.3e-99	Bv1_022310_pxez	17087	5	315,90,140,67,194,	0,457,1400,1711,1891	37.2	3' UTR
Bvchr1_un.sca015	410410	410560	0.0055	Bv1_022390_hhyw	1166	1	150,	0	1.77	3' UTR
Bvchr1_un.sca015	491627	492045	1e-114	Bv1_022420_gwjx	12279	1	418,	0	17.5	3' UTR
Bvchr1_un.sca015	786044	786458	3.2e-17	Bv1_022480_dypr	10780	2	224,73,	0,341	11.5	3' UTR
Bvchr1_un.sca016	36607	38123	0	Bv1_022600_rysj	16384	3	569,127,51,	0,1115,1465	170	3' UTR
Bvchr1_un.sca016	110785	112408	1e-241	Bv1_022630_guws	7606	3	382,52,8,	0,1063,1615	20.2	3' UTR
Bvchr1_un.sca016	131400	131520	0.00015	Bv1_022640_xhqe	10631	1	120,	0	3.43	3' UTR
Bvchr1_un.sca016	342468	342706	5e-27	Bv1_022660_angp	2703	1	238,	0	6.5	3' UTR
Bvchr1_un.sca016	391156	392129	0	Bv1_022670_uijs	14255	2	396,111,	0,862	35.7	3' UTR
Bvchr1_un.sca017	25396	27828	0	Bv1_022710_mwtt	25200	4	94,79,64,449,	0,980,1248,1983	40.5	3' UTR
Bvchr1_un.sca017	158983	159610	9e-299	Bv1_022740_emaw	20637	1	627,	0	15.7	3' UTR
Bvchr1_un.sca017	210963	211443	1e-103	Bv1_022760_mecs	11321	1	480,	0	11.1	3' UTR
Bvchr1_un.sca017	256867	257198	4e-52	Bv1_022770_ycuu	10245	1	331,	0	6.32	3' UTR
Bvchr1_un.sca017	337395	337810	1e-108	Bv1_022800_nczx	8243	1	415,	0	10.6	3' UTR
Bvchr1_un.sca017	586035	586365	0	Bv1_022890_iikq	4989	1	330,	0	15.4	3' UTR
Bvchr1_un.sca017	257582	257880	3.2e-60	Bv1_022780_kfqc	7775	1	298,	0	4.47	3' UTR
Bvchr1_un.sca017	298270	299736	0	Bv1_022790_nuxh	13807	5	261,472,66,59,60,	0,341,964,1267,1406	35.5	3' UTR
Bvchr1_un.sca017	364122	364302	0.00017	Bv1_022820_scnz	17935	1	180,	0	6.96	3' UTR
Bvchr1_un.sca017	364480	375382	1e-32	Bv1_022820_scnz	17577	4	11,79,142,246,	0,7035,7656,10656	3.44	3' UTR
Bvchr1_un.sca017	596363	596783	1e-280	Bv1_022900_hera	4108	1	420,	0	8.86	3' UTR
Bvchr1_un.sca018	331662	332022	1e-283	Bv1_022990_qesx	6834	1	360,	0	10.1	3' UTR
Bvchr1_un.sca018	342498	343115	5e-32	Bv1_023000_smrx	726	2	52,303,	0,314	7.66	3' UTR
Bvchr1_un.sca018	473081	479934	1e-170	Bv1_023060_neot	0	3	148,101,272,	0,1385,6581	53.7	3' UTR
Bvchr1_un.sca018	193629	205165	0	Bv1_022970_wnri	35424	8	370,129,104,85,71,56,126,103,	0,553,2862,3039,5230,6542,6672,11433	100	3' UTR
Bvchr1_un.sca018	477893	478309	6.3e-29	Bv1_023060_neot	-462	1	416,	0	31.3	3' UTR
Bvchr1_un.sca018	478811	479373	8.5e-08	Bv1_023070_kdsj	1066	2	255,72,	0,490	9.14	5' UTR
Bvchr1_un.sca018	479550	479877	1e-120	Bv1_023070_kdsj	0	1	327,	0	63.7	5' UTR
Bvchr1_un.sca019	16714	17042	0	Bv1_023110_zkrg	5308	1	328,	0	13.5	3' UTR
Bvchr1_un.sca019	89115	90314	1e-145	Bv1_023140_tzhm	-3142	2	92,297,	0,902	19	3' UTR
Bvchr1_un.sca019	34155	34425	1e-12	Bv1_023120_ogut	3356	1	270,	0	20.9	3' UTR
Bvchr1_un.sca019	97067	97847	0	Bv1_023160_keoh	57804	1	780,	0	81.9	3' UTR
Bvchr1_un.sca019	255096	255156	6.3e-11	Bv1_023200_jmkt	2408	1	60,	0	1.78	3' UTR
Bvchr1_un.sca019	364154	364302	1.3e-10	Bv1_023220_cwwd	3156	1	148,	0	3.17	3' UTR
Bvchr1_un.sca019	508689	508749	0.00087	Bv1_023250_tmsm	4581	1	60,	0	4.39	3' UTR
Bvchr1_un.sca020	170838	170956	2.5e-96	Bv1_023300_koth	782	1	118,	0	1.42	3' UTR
Bvchr1_un.sca020	198405	198671	0	Bv1_023310_kgmn	1870	1	266,	0	3.43	3' UTR
Bvchr1_un.sca020	4701	5000	1e-108	Bv1_023260_frkx	9140	1	299,	0	9.88	3' UTR
Bvchr1_un.sca020	60457	60904	1e-113	Bv1_023270_kmfz	4884	1	447,	0	8.69	3' UTR
Bvchr1_un.sca020	359159	359338	0.05	Bv1_023380_uyua	4151	1	179,	0	2.87	3' UTR
Bvchr1_un.sca020	361600	361838	3.7e-07	Bv1_023380_uyua	1710	1	238,	0	3.95	Exon (Bv1_023380_uyua.t2/Bv1_023380_uyua, exon 1 of 2)
Bvchr1_un.sca020	362638	362728	0.003	Bv1_023380_uyua	672	1	90,	0	1.57	3' UTR
Bvchr2.sca001	10822	10883	0.016	Bv2_023390_krfg	3786	1	61,	0	3.13	Exon (Bv2_023390_krfg.t1/Bv2_023390_krfg, exon 5 of 5)
Bvchr2.sca001	11121	11720	0	Bv2_023390_krfg	4085	1	599,	0	73.1	3' UTR
Bvchr2.sca001	226090	226509	1.6e-52	Bv2_023580_ooek	28712	1	419,	0	25.5	3' UTR
Bvchr2.sca001	279400	280748	0	Bv2_023630_jyxp	12902	3	41,84,443,	0,119,905	51.8	3' UTR
Bvchr2.sca001	297755	297934	4e-74	Bv2_023640_yzom	3807	1	179,	0	3.85	3' UTR
Bvchr2.sca001	307095	307362	0.0025	Bv2_023650_hynn	3657	1	267,	0	11.5	3' UTR
Bvchr2.sca001	368748	368897	5e-24	Bv2_023670_uwex	6310	1	149,	0	1.47	3' UTR
Bvchr2.sca001	409718	409929	1e-25	Bv2_023690_jgcs	5006	1	211,	0	3.66	3' UTR
Bvchr2.sca001	429518	429935	0	Bv2_023720_ezys	-4557	1	417,	0	17.8	3' UTR
Bvchr2.sca001	437077	437167	6.6e-05	Bv2_023720_ezys	2585	1	90,	0	1.96	3' UTR
Bvchr2.sca001	483969	484479	0	Bv2_023770_pndn	6637	1	510,	0	15.3	3' UTR
Bvchr2.sca001	495423	495659	6.3e-60	Bv2_023790_eajy	2111	1	236,	0	6.94	3' UTR
Bvchr2.sca001	519008	519129	2.5e-05	Bv2_023810_guyf	11456	1	121,	0	2.46	3' UTR
Bvchr2.sca001	573947	574215	1e-94	Bv2_023890_wppw	3337	1	268,	0	14.3	3' UTR
Bvchr2.sca001	591012	591311	1e-197	Bv2_023910_zwxx	-2409	1	299,	0	3.77	3' UTR
Bvchr2.sca001	604304	604810	0	Bv2_023910_zwxx	10584	1	506,	0	81.1	3' UTR
Bvchr2.sca001	638020	638430	1e-283	Bv2_023930_xoxp	2920	1	410,	0	18.8	3' UTR
Bvchr2.sca001	662544	662814	1e-100	Bv2_023960_jwgd	5114	1	270,	0	9.38	3' UTR
Bvchr2.sca001	669618	669708	2.3e-05	Bv2_023980_arif	848	1	90,	0	1.75	3' UTR
Bvchr2.sca001	687793	687913	8.1e-05	Bv2_024000_zwpc	3593	1	120,	0	2.99	3' UTR
Bvchr2.sca001	723864	724164	0	Bv2_024030_spiy	2384	1	300,	0	4.25	3' UTR
Bvchr2.sca001	808624	808743	1e-105	Bv2_024080_gqok	3835	1	119,	0	1.38	3' UTR
Bvchr2.sca001	853439	853614	1.6e-48	Bv2_024120_wxuh	520	1	175,	0	1.67	3' UTR
Bvchr2.sca001	867792	868086	1.3e-88	Bv2_024140_qpfw	6123	1	294,	0	22.4	3' UTR
Bvchr2.sca001	888801	893123	0	Bv2_024160_dxiq	3982	5	23,123,58,86,328,	0,167,971,1113,3994	31.8	3' UTR
Bvchr2.sca001	968459	968757	0	Bv2_024240_apyt	-2326	1	298,	0	10.2	3' UTR
Bvchr2.sca001	976090	976210	1.6e-25	Bv2_024240_apyt	5007	1	120,	0	2.61	3' UTR
Bvchr2.sca001	1004528	1004857	5e-20	Bv2_024250_tjuw	10425	1	329,	0	3.54	3' UTR
Bvchr2.sca001	1057342	1057552	1.3e-14	Bv2_024310_wuzy	6739	1	210,	0	11.5	3' UTR
Bvchr2.sca001	1093724	1094167	0	Bv2_024360_tokx	3981	2	7,347,	0,96	11.7	3' UTR
Bvchr2.sca001	1114622	1114974	0	Bv2_024370_yhkc	2448	1	352,	0	8.39	3' UTR
Bvchr2.sca001	1377543	1378008	1.3e-44	Bv2_024590_wdyc	3629	2	336,22,	0,443	37.6	3' UTR
Bvchr2.sca001	1408991	1409051	0.00017	Bv2_024610_uixa	2977	1	60,	0	1.37	3' UTR
Bvchr2.sca001	1418339	1418487	1e-27	Bv2_024630_cjeg	615	1	148,	0	1.53	3' UTR
Bvchr2.sca001	1437947	1438128	5e-73	Bv2_024660_pyjn	-2516	1	181,	0	3.77	3' UTR
Bvchr2.sca001	1499449	1499742	0.026	Bv2_024710_rwgr	2502	2	18,101,	0,192	2.92	3' UTR
Bvchr2.sca001	1519177	1519411	1e-162	Bv2_024740_cpid	640	1	234,	0	1.76	3' UTR
Bvchr2.sca001	1566297	1566621	0	Bv2_024780_oacf	5230	1	324,	0	4.19	3' UTR
Bvchr2.sca001	1589758	1590056	2e-89	Bv2_024800_xiyf	-2131	1	298,	0	3.1	3' UTR
Bvchr2.sca001	1597785	1598111	6.3e-41	Bv2_024810_fijm	-206	1	326,	0	14.5	3' UTR
Bvchr2.sca001	1603043	1603674	0	Bv2_024810_fijm	2316	2	71,402,	0,229	28.8	3' UTR
Bvchr2.sca001	1612101	1612281	4e-62	Bv2_024820_kkcq	2954	1	180,	0	3.29	3' UTR
Bvchr2.sca001	1643108	1645674	1e-180	Bv2_024890_qqsu	-1700	2	198,309,	0,2257	24.9	3' UTR
Bvchr2.sca001	1657824	1658182	1e-85	Bv2_024910_ctdp	-1852	1	358,	0	39.7	3' UTR
Bvchr2.sca001	1663112	1665297	7.9e-54	Bv2_024920_zpyp	-2007	2	131,345,	0,1840	14.7	3' UTR
Bvchr2.sca001	1715972	1716271	0	Bv2_024960_gfof	4768	1	299,	0	8.48	3' UTR
Bvchr2.sca001	1733328	1734319	1.6e-66	Bv2_024980_ymht	-645	2	282,287,	0,704	6.4	3' UTR
Bvchr2.sca001	1736482	1736687	4.6e-07	Bv2_024980_ymht	1518	1	205,	0	3.29	3' UTR
Bvchr2.sca001	1881995	1883066	0	Bv2_025120_nfyw	3220	3	45,93,427,	0,455,644	25.3	3' UTR
Bvchr2.sca001	2019678	2020885	0	Bv2_025210_soor	-2412	2	16,643,	0,564	16.7	3' UTR
Bvchr2.sca001	2035725	2035845	2e-11	Bv2_025260_pupf	4048	1	120,	0	2.87	3' UTR
Bvchr2.sca001	2065554	2066031	0	Bv2_025290_xumt	-56	1	477,	0	8.69	3' UTR
Bvchr2.sca001	2066413	2066927	6.3e-14	Bv2_025290_xumt	326	3	21,239,67,	0,109,447	6.04	3' UTR
Bvchr2.sca001	2126985	2134568	0	Bv2_025360_ojxs	748	5	55,62,82,61,274,	0,1246,7004,7158,7309	121	3' UTR
Bvchr2.sca001	2172574	2172871	6.3e-73	Bv2_025400_twzr	7327	1	297,	0	6.59	3' UTR
Bvchr2.sca001	2188348	2188497	4e-70	Bv2_025410_kjqj	1895	1	149,	0	2.89	3' UTR
Bvchr2.sca001	2204837	2205167	0	Bv2_025420_axky	6824	1	330,	0	21.3	3' UTR
Bvchr2.sca001	2220092	2220329	1e-173	Bv2_025440_rmxq	4739	1	237,	0	4.73	3' UTR
Bvchr2.sca001	2237229	2237557	1e-174	Bv2_025470_pxuu	-2676	1	328,	0	9.26	3' UTR
Bvchr2.sca001	2257956	2258195	1.6e-31	Bv2_025490_drof	-7408	1	239,	0	2.82	3' UTR
Bvchr2.sca001	2268409	2268617	6.3e-25	Bv2_025500_udej	-1686	1	208,	0	1.77	3' UTR
Bvchr2.sca001	2283934	2283994	0.0014	Bv2_025510_ezno	2191	1	60,	0	9.4	3' UTR
Bvchr2.sca001	2370500	2370795	0	Bv2_025570_aetz	-1686	1	295,	0	10.5	3' UTR
Bvchr2.sca001	2386768	2387095	1e-288	Bv2_025580_frpi	10777	1	327,	0	20.6	3' UTR
Bvchr2.sca001	2414072	2414433	7.9e-33	Bv2_025600_eucd	5771	1	361,	0	17.8	3' UTR
Bvchr2.sca001	2515614	2515935	0	Bv2_025650_oynz	7703	1	321,	0	12.4	3' UTR
Bvchr2.sca001	2538997	2539206	2.5e-21	Bv2_025660_hfmz	7186	1	209,	0	5.59	3' UTR
Bvchr2.sca001	2570146	2574277	0	Bv2_025720_zxhf	-2114	6	15,89,62,73,76,315,	0,376,1210,2957,3524,3816	89.2	3' UTR
Bvchr2.sca001	2581727	2582455	0	Bv2_025720_zxhf	5336	2	195,344,	0,384	23.7	3' UTR
Bvchr2.sca001	2617932	2618083	4e-26	Bv2_025730_mhdi	2401	1	151,	0	2.6	3' UTR
Bvchr2.sca001	2663877	2664147	3.2e-64	Bv2_025770_yfwe	-1034	1	270,	0	3.54	3' UTR
Bvchr2.sca001	2758847	2759116	3.2e-64	Bv2_025950_tgnw	-1549	1	269,	0	8.03	3' UTR
Bvchr2.sca001	2764865	2764926	0.0074	Bv2_025970_nrpz	-849	1	61,	0	3.92	3' UTR
Bvchr2.sca001	2804930	2805319	0	Bv2_026020_neqg	-2806	1	389,	0	31.5	3' UTR
Bvchr2.sca001	2819970	2820059	0.00063	Bv2_026030_fasp	1865	1	89,	0	3.13	3' UTR
Bvchr2.sca001	2863769	2864146	0	Bv2_026070_ahji	-1419	1	377,	0	13.7	3' UTR
Bvchr2.sca001	2868425	2868719	1e-101	Bv2_026070_ahji	2860	1	294,	0	10.6	3' UTR
Bvchr2.sca001	2880439	2880709	1e-183	Bv2_026090_ysyf	7204	1	270,	0	9.76	3' UTR
Bvchr2.sca001	2898507	2898597	3.8e-06	Bv2_026110_ddkr	838	1	90,	0	1.21	Exon (Bv2_026110_ddkr.t1/Bv2_026110_ddkr, exon 1 of 1)
Bvchr2.sca001	2899165	2899376	7.9e-23	Bv2_026110_ddkr	1496	1	211,	0	2.64	3' UTR
Bvchr2.sca001	2909835	2912673	1e-135	Bv2_026120_ywts	6636	3	332,89,417,	0,1323,2421	25.3	3' UTR
Bvchr2.sca001	2926129	2928470	1e-141	Bv2_026140_dutm	3610	2	18,397,	0,1944	15.4	3' UTR
Bvchr2.sca001	2960204	2960563	2e-52	Bv2_026180_rqqd	-6836	1	359,	0	4.82	3' UTR
Bvchr2.sca001	2976180	2976448	4e-78	Bv2_026190_fqzn	3981	1	268,	0	11.7	3' UTR
Bvchr2.sca001	3003023	3003173	2e-15	Bv2_026230_pxru	2474	1	150,	0	3.41	3' UTR
Bvchr2.sca001	3012569	3013110	4e-63	Bv2_026240_atez	5620	1	541,	0	40.7	3' UTR
Bvchr2.sca001	3056191	3056490	2.5e-44	Bv2_026290_woas	-1716	1	299,	0	8.59	3' UTR
Bvchr2.sca001	3063318	3063798	3.5e-08	Bv2_026300_ydyh	-1748	1	480,	0	16.7	3' UTR
Bvchr2.sca001	3075990	3077940	9e-297	Bv2_026300_ydyh	10444	2	377,133,	0,1817	28.7	3' UTR
Bvchr2.sca001	3105073	3105580	0	Bv2_026330_zeex	7567	1	507,	0	18	3' UTR
Bvchr2.sca001	3117031	3117538	1e-114	Bv2_026350_kdtm	3485	1	507,	0	8.54	3' UTR
Bvchr2.sca001	3269297	3269596	5e-17	Bv2_026470_iksn	-836	1	299,	0	5.34	3' UTR
Bvchr2.sca001	3272896	3272956	0.0065	Bv2_026470_iksn	2464	1	60,	0	1.24	3' UTR
Bvchr2.sca001	3282786	3285806	0	Bv2_026480_hpyw	5694	2	50,397,	0,2623	42.5	3' UTR
Bvchr2.sca001	3308851	3311393	1e-173	Bv2_026500_swcr	4019	4	7,81,46,283,	0,615,976,2259	22.2	3' UTR
Bvchr2.sca001	3333964	3334085	0.00036	Bv2_026540_exao	-897	1	121,	0	14.6	3' UTR
Bvchr2.sca001	3339903	3341014	0	Bv2_026550_swxq	1711	2	41,228,	0,883	5.66	3' UTR
Bvchr2.sca001	3394598	3397636	0	Bv2_026620_gnii	740	2	114,360,	0,2678	21.3	3' UTR
Bvchr2.sca001	3447373	3448032	0	Bv2_026660_rdmx	-10296	1	659,	0	64.9	3' UTR
Bvchr2.sca001	3466437	3466942	1e-261	Bv2_026660_rdmx	8109	1	505,	0	29.4	3' UTR
Bvchr2.sca001	3492752	3492899	1.6e-11	Bv2_026710_rdhi	-429	1	147,	0	2.71	3' UTR
Bvchr2.sca001	3516003	3516509	0	Bv2_026740_ndyw	4135	1	506,	0	39.8	3' UTR
Bvchr2.sca001	3572365	3572512	3.2e-79	Bv2_026780_zdeh	1957	1	147,	0	2.3	3' UTR
Bvchr2.sca001	3585647	3586151	1e-168	Bv2_026800_stzo	7339	1	504,	0	38	3' UTR
Bvchr2.sca001	3621036	3621096	0.0016	Bv2_026840_jycs	-4102	1	60,	0	1.16	Exon (Bv2_026830_asay.t1/Bv2_026830_asay, exon 22 of 23)
Bvchr2.sca001	3621244	3625132	0	Bv2_026840_jycs	-66	2	584,102,	0,3786	35.2	3' UTR
Bvchr2.sca001	3669133	3669583	0	Bv2_026870_uzkd	10265	1	450,	0	16.5	3' UTR
Bvchr2.sca001	3727764	3728062	1.3e-34	Bv2_026900_yyoi	-896	1	298,	0	5.57	3' UTR
Bvchr2.sca001	3731811	3732019	5e-41	Bv2_026900_yyoi	2853	1	208,	0	5.16	3' UTR
Bvchr2.sca001	3749167	3749644	5e-58	Bv2_026920_jmta	4059	2	133,222,	0,255	15.1	3' UTR
Bvchr2.sca001	3761457	3761754	0	Bv2_026940_xryn	2397	1	297,	0	5.12	3' UTR
Bvchr2.sca001	3793238	3794283	2e-78	Bv2_026960_hzce	4048	3	6,76,301,	0,540,744	18	3' UTR
Bvchr2.sca001	3829754	3829815	0.012	Bv2_026990_kaff	4794	1	61,	0	2.02	3' UTR
Bvchr2.sca001	3846344	3846817	1.3e-42	Bv2_027020_qtpw	5484	2	6,381,	0,92	5.22	3' UTR
Bvchr2.sca001	3885129	3885426	1e-62	Bv2_027050_tseg	-5144	1	297,	0	5.83	3' UTR
Bvchr2.sca001	3895379	3895648	7.9e-10	Bv2_027050_tseg	4809	1	269,	0	5.74	3' UTR
Bvchr2.sca001	3977608	3978332	0	Bv2_027160_mdop	-4138	3	31,193,316,	0,119,408	32.5	3' UTR
Bvchr2.sca001	4150181	4150361	1e-10	Bv2_027370_nnup	657	1	180,	0	2.13	3' UTR
Bvchr2.sca001	4166986	4167398	1.6e-90	Bv2_027390_azme	2812	2	45,280,	0,132	8.55	3' UTR
Bvchr2.sca001	4191830	4192097	1.6e-13	Bv2_027410_wqky	736	1	267,	0	1.91	3' UTR
Bvchr2.sca001	4204458	4204936	0	Bv2_027420_jrts	6444	1	478,	0	20.7	3' UTR
Bvchr2.sca001	4318564	4318834	1.6e-33	Bv2_027540_nmrq	-7740	1	270,	0	10.2	3' UTR
Bvchr2.sca001	4365757	4366208	2e-24	Bv2_027580_fefm	1453	1	451,	0	9.97	3' UTR
Bvchr2.sca001	4393599	4393808	4.8e-10	Bv2_027620_uiri	2855	1	209,	0	8.56	3' UTR
Bvchr2.sca001	4423023	4424237	1e-229	Bv2_027660_ihfg	4919	2	20,398,	0,816	12.2	3' UTR
Bvchr2.sca001	4463859	4463949	4.5e-05	Bv2_027710_kxjf	595	1	90,	0	2	3' UTR
Bvchr2.sca001	4641491	4641642	5.9e-08	Bv2_027820_pmtd	4349	1	151,	0	2.81	3' UTR
Bvchr2.sca001	4671233	4671441	5e-19	Bv2_027860_mpzo	589	1	208,	0	2.06	3' UTR
Bvchr2.sca001	4703265	4711058	7.4e-05	Bv2_027880_htps	711	2	84,36,	0,7757	2.66	3' UTR
Bvchr2.sca001	4839520	4842951	0	Bv2_027990_dpnh	734	4	18,43,48,481,	0,173,326,2950	47.6	3' UTR
Bvchr2.sca001	4868231	4868350	7.9e-24	Bv2_028020_grdy	4065	1	119,	0	1.81	3' UTR
Bvchr2.sca001	4898898	4899218	1.4e-10	Bv2_028050_dzto	1742	1	320,	0	4.96	3' UTR
Bvchr2.sca001	4960606	4960757	1.3e-34	Bv2_028070_uprf	3640	1	151,	0	1.88	3' UTR
Bvchr2.sca001	5009019	5011281	4.7e-07	Bv2_028090_josc	4795	6	8,100,42,42,146,377,	0,211,455,1364,1493,1885	25.1	3' UTR
Bvchr2.sca001	5076525	5077092	0	Bv2_028130_opte	3281	2	55,355,	0,212	14.6	3' UTR
Bvchr2.sca001	5103669	5103968	1.3e-55	Bv2_028160_fhoi	-5696	1	299,	0	16.3	3' UTR
Bvchr2.sca001	5118572	5118833	2e-30	Bv2_028180_fcea	2358	1	261,	0	23	3' UTR
Bvchr2.sca001	5126574	5126898	0	Bv2_028190_kwuc	2440	1	324,	0	7.86	3' UTR
Bvchr2.sca001	5174964	5175295	0	Bv2_028210_omzo	18760	1	331,	0	12.5	3' UTR
Bvchr2.sca001	5210756	5210906	4.7e-07	Bv2_028230_aukd	3653	1	150,	0	14.1	3' UTR
Bvchr2.sca001	5245504	5246011	0	Bv2_028270_dkfz	5431	1	507,	0	10.9	3' UTR
Bvchr2.sca001	5315257	5315436	2.2e-05	Bv2_028340_pngt	914	1	179,	0	11	3' UTR
Bvchr2.sca001	5321048	5321197	0.028	Bv2_028350_oryw	0	1	149,	0	6.27	3' UTR
Bvchr2.sca001	5337202	5337262	0.017	Bv2_028360_kfyw	0	1	60,	0	8.35	5' UTR
Bvchr2.sca001	5337320	5337796	3.2e-30	Bv2_028360_kfyw	117	2	355,1,	0,475	8.35	5' UTR
Bvchr2.sca001	5359481	5360075	1e-104	Bv2_028390_znom	6566	3	20,86,247,	0,134,347	90.5	3' UTR
Bvchr2.sca001	5377001	5377600	2e-85	Bv2_028410_jrgk	9476	3	23,86,249,	0,137,350	32.8	3' UTR
Bvchr2.sca001	5377003	5377600	2.5e-86	Bv2_028410_jrgk	9478	3	21,86,249,	0,135,348	32.8	3' UTR
Bvchr2.sca001	5387244	5390695	0.031	Bv2_028411z338	0	3	384,742,36,	0,1164,3415	7.31	5' UTR
Bvchr2.sca001	5427348	5427679	6.3e-56	Bv2_028440_dfjn	-1746	1	331,	0	31.1	3' UTR
Bvchr2.sca001	5441050	5441319	0	Bv2_028450_ijnn	4585	1	269,	0	6.89	3' UTR
Bvchr2.sca001	5467914	5467975	5.4e-05	Bv2_028490_gjou	-1000	1	61,	0	3.39	3' UTR
Bvchr2.sca001	5475794	5476122	1e-121	Bv2_028500_mwds	2029	1	328,	0	7.97	3' UTR
Bvchr2.sca001	5492090	5492598	0	Bv2_028510_dhdw	12625	1	508,	0	60.4	3' UTR
Bvchr2.sca001	5518530	5518797	1e-134	Bv2_028550_emga	1387	1	267,	0	5.29	3' UTR
Bvchr2.sca001	5565718	5565987	3.2e-23	Bv2_028590_ydxq	2975	1	269,	0	4.41	3' UTR
Bvchr2.sca001	5600462	5607508	0	Bv2_028640_xrtg	0	2	6,570,	0,6476	10	3' UTR
Bvchr2.sca001	5634593	5635067	0	Bv2_028670_ypku	8380	1	474,	0	107	3' UTR
Bvchr2.sca001	5752915	5753094	9.1e-08	Bv2_028780_pgki	4096	1	179,	0	3.13	3' UTR
Bvchr2.sca001	5764432	5764698	6.6e-09	Bv2_028800_sqys	353	1	266,	0	2.89	3' UTR
Bvchr2.sca001	5814782	5815140	1e-265	Bv2_028880_mpsx	-7169	1	358,	0	10.9	3' UTR
Bvchr2.sca001	5825520	5826103	1e-217	Bv2_028880_mpsx	3211	2	164,340,	0,243	14.6	3' UTR
Bvchr2.sca001	5845380	5845676	6.3e-59	Bv2_028900_ecwo	12111	1	296,	0	11.6	3' UTR
Bvchr2.sca001	5866728	5867019	0	Bv2_028920_yfua	2607	1	291,	0	11.7	3' UTR
Bvchr2.sca001	5881359	5881627	1e-108	Bv2_028940_eyks	4008	1	268,	0	12.1	3' UTR
Bvchr2.sca001	5916598	5916956	9e-299	Bv2_028990_njrn	4497	1	358,	0	14.4	3' UTR
Bvchr2.sca001	5957531	5957621	0.00033	Bv2_029020_ycua	2290	1	90,	0	3.58	3' UTR
Bvchr2.sca001	5974939	5975415	1.3e-72	Bv2_029050_nswe	-3346	1	476,	0	6.59	3' UTR
Bvchr2.sca001	6018714	6019572	0	Bv2_029090_kjfk	12103	2	51,428,	0,430	113	3' UTR
Bvchr2.sca001	6056735	6056912	1e-05	Bv2_029130_masy	3241	1	177,	0	3.51	3' UTR
Bvchr2.sca001	6069942	6070060	1.6e-26	Bv2_029150_qekw	408	1	118,	0	2.2	3' UTR
Bvchr2.sca001	6085181	6085968	0	Bv2_029180_dsty	2377	2	27,300,	0,487	11.7	3' UTR
Bvchr2.sca001	6101951	6102132	5e-06	Bv2_029210_mrro	-412	1	181,	0	4.44	3' UTR
Bvchr2.sca001	6123652	6123892	5e-48	Bv2_029250_jsau	-7102	1	240,	0	4.67	3' UTR
Bvchr2.sca001	6138695	6139024	1e-262	Bv2_029260_fpsj	-500	1	329,	0	29.8	3' UTR
Bvchr2.sca001	6148197	6148496	1e-31	Bv2_029280_onwo	4713	1	299,	0	3.76	3' UTR
Bvchr2.sca001	6149049	6149378	1.3e-08	Bv2_029300_tesz	-3906	1	329,	0	8.35	3' UTR
Bvchr2.sca001	6153283	6154078	1e-33	Bv2_029300_tesz	0	2	272,394,	0,401	117	3' UTR
Bvchr2.sca001	6181981	6185902	0	Bv2_029320_qkas	6927	3	175,112,194,	0,408,3727	48.1	3' UTR
Bvchr2.sca001	6213879	6213940	0.024	Bv2_029360_cysk	-3178	1	61,	0	3.83	3' UTR
Bvchr2.sca001	6219021	6219225	0.00017	Bv2_029360_cysk	1903	1	204,	0	7.83	3' UTR
Bvchr2.sca001	6225651	6225832	2.2e-05	Bv2_029370_kqsm	3703	1	181,	0	3.21	3' UTR
Bvchr2.sca001	6294465	6294555	0.00071	Bv2_029411z342	147	1	90,	0	13.6	Exon (Bv2_029411z342.t1/Bv2_029411z342, exon 1 of 2)
Bvchr2.sca001	6312828	6313002	2e-17	Bv2_029430_xhxq	460	1	174,	0	1.67	3' UTR
Bvchr2.sca001	6379061	6383236	0	Bv2_029470_yanm	7953	5	36,61,75,547,271,	0,113,1668,2592,3904	52.2	3' UTR
Bvchr2.sca001	6467712	6468042	0	Bv2_029550_fcai	-401	1	330,	0	51.8	3' UTR
Bvchr2.sca001	6468991	6469198	2e-05	Bv2_029550_fcai	548	1	207,	0	5.64	3' UTR
Bvchr2.sca001	6480707	6480857	7.9e-25	Bv2_029580_kixe	2304	1	150,	0	4.11	3' UTR
Bvchr2.sca001	6584193	6584491	1e-174	Bv2_029680_jmxw	-2059	1	298,	0	4.67	3' UTR
Bvchr2.sca001	6590243	6590723	1e-209	Bv2_029680_jmxw	3693	1	480,	0	11.6	3' UTR
Bvchr2.sca001	6603035	6603244	1e-99	Bv2_029700_pfgu	3815	1	209,	0	8.65	3' UTR
Bvchr2.sca001	6724614	6725784	0	Bv2_029790_gkiy	3894	3	117,73,370,	0,546,800	45.3	3' UTR
Bvchr2.sca001	6845544	6845714	1.5e-05	Bv2_029850_jkua	196	1	170,	0	2.02	3' UTR
Bvchr2.sca001	7000362	7000423	0.0013	Bv2_029950_isqu	6213	1	61,	0	12.5	3' UTR
Bvchr2.sca001	7023332	7023663	1.6e-72	Bv2_029980_yocq	-2666	1	331,	0	8.53	3' UTR
Bvchr2.sca001	7030127	7030363	1e-19	Bv2_029980_yocq	3798	1	236,	0	9.75	3' UTR
Bvchr2.sca001	7066730	7067053	0	Bv2_030000_exar	351	1	323,	0	5.06	3' UTR
Bvchr2.sca001	7137869	7137989	1.6e-11	Bv2_030010_hror	1966	1	120,	0	2.14	3' UTR
Bvchr2.sca001	7151486	7151697	3.2e-21	Bv2_030020_zwop	3633	1	211,	0	4.73	3' UTR
Bvchr2.sca001	7191619	7191914	0	Bv2_030070_rqyy	2216	1	295,	0	13.4	3' UTR
Bvchr2.sca001	7227439	7227707	2e-44	Bv2_030100_xyfu	5286	1	268,	0	5.54	3' UTR
Bvchr2.sca001	7288381	7288737	1e-175	Bv2_030150_hwyn	9491	1	356,	0	26.5	3' UTR
Bvchr2.sca001	7346080	7346524	7.9e-15	Bv2_030210_fyzr	2710	1	444,	0	11.5	3' UTR
Bvchr2.sca001	7454084	7454468	5e-83	Bv2_030290_guye	5749	1	384,	0	29.6	3' UTR
Bvchr2.sca001	7474140	7474559	0	Bv2_030310_xfcj	5425	1	419,	0	11.7	3' UTR
Bvchr2.sca001	7480004	7491201	0.0049	Bv2_030330_wthm	0	2	1011,88,	0,11109	8.35	3' UTR
Bvchr2.sca001	7615601	7616204	0	Bv2_030410_grcc	4396	2	117,357,	0,246	18.5	3' UTR
Bvchr2.sca001	7646991	7647141	2e-19	Bv2_030460_sfsu	-860	1	150,	0	3.16	3' UTR
Bvchr2.sca001	7718179	7718695	0	Bv2_030550_fggc	88	2	91,294,	0,222	22.9	3' UTR
Bvchr2.sca001	7718179	7718880	0	Bv2_030550_fggc	88	2	87,479,	0,222	20.2	3' UTR
Bvchr2.sca001	7814614	7815060	1e-266	Bv2_030580_yqaq	4490	1	446,	0	6.53	3' UTR
Bvchr2.sca001	7879259	7879556	1.3e-16	Bv2_030620_ydmx	4435	1	297,	0	6.47	3' UTR
Bvchr2.sca001	7894209	7894479	5e-61	Bv2_030640_jdxh	-6655	1	270,	0	7.85	3' UTR
Bvchr2.sca001	8000927	8001136	7.9e-22	Bv2_030700_xzwk	7785	1	209,	0	5.26	3' UTR
Bvchr2.sca001	8028991	8029201	1e-109	Bv2_030740_aoqi	-1531	1	210,	0	10.5	3' UTR
Bvchr2.sca001	8033557	8034426	0	Bv2_030750_hhra	-856	3	40,109,380,	0,124,489	26.9	3' UTR
Bvchr2.sca001	8039968	8041250	0	Bv2_030750_hhra	4686	3	66,113,299,	0,785,983	19.2	3' UTR
Bvchr2.sca001	8067537	8068016	0	Bv2_030770_xtfr	4955	1	479,	0	26.2	3' UTR
Bvchr2.sca001	8119031	8119209	1.9e-05	Bv2_030790_crrr	0	1	178,	0	12.5	5' UTR
Bvchr2.sca001	8191794	8191943	4.4e-05	Bv2_030820_uzuf	1447	1	149,	0	4.18	3' UTR
Bvchr2.sca001	8295216	8295641	0	Bv2_030910_gkrn	1969	2	7,291,	0,134	5.97	3' UTR
Bvchr2.sca001	8304535	8304918	9e-307	Bv2_030930_jgfu	3998	1	383,	0	12.3	3' UTR
Bvchr2.sca001	8314796	8314945	4e-26	Bv2_030940_atsp	3129	1	149,	0	1.56	3' UTR
Bvchr2.sca001	8339322	8339682	1.3e-21	Bv2_030950_iocg	16485	1	360,	0	10.2	3' UTR
Bvchr2.sca001	8402370	8402939	1e-116	Bv2_030990_qxsw	5741	1	569,	0	28.6	3' UTR
Bvchr2.sca001	8402430	8402939	1e-117	Bv2_030990_qxsw	5801	1	509,	0	28.6	3' UTR
Bvchr2.sca001	8469843	8469989	5.6e-06	Bv2_031020_aaja	1924	1	146,	0	3.41	3' UTR
Bvchr2.sca001	8497385	8497713	1.6e-32	Bv2_031040_ndrz	7586	1	328,	0	29.6	3' UTR
Bvchr2.sca001	8644181	8646808	0.0025	Bv2_031140_oimg	0	4	88,15,157,4,	0,459,1075,2623	11.5	5' UTR
Bvchr2.sca001	8647099	8647188	6.3e-11	Bv2_031140_oimg	2917	1	89,	0	38.6	3' UTR
Bvchr2.sca001	8742764	8743569	7.9e-11	Bv2_031170_qepu	2934	3	1,193,254,	0,253,551	23	3' UTR
Bvchr2.sca001	8792576	8792877	1e-135	Bv2_031200_qerp	3756	1	301,	0	8.16	3' UTR
Bvchr2.sca001	8962564	8964690	0	Bv2_031270_qkmz	1969	3	32,143,274,	0,1613,1852	16	3' UTR
Bvchr2.sca001	8974797	8975126	1e-231	Bv2_031280_uige	7902	1	329,	0	6.59	3' UTR
Bvchr2.sca001	9016662	9016900	1e-278	Bv2_031320_ocyf	5569	1	238,	0	4.32	3' UTR
Bvchr2.sca001	9048391	9048871	5e-15	Bv2_031340_kzux	4068	1	480,	0	7.01	3' UTR
Bvchr2.sca001	9073688	9074287	0	Bv2_031360_tini	10775	1	599,	0	22.7	3' UTR
Bvchr2.sca001	9119170	9119575	2.5e-25	Bv2_031390_yuam	-228	2	140,220,	0,185	3.41	3' UTR
Bvchr2.sca001	9121202	9121352	8.5e-08	Bv2_031390_yuam	1399	1	150,	0	9.14	3' UTR
Bvchr2.sca001	69836	70044	2.5e-32	Bv2_023450_ijoy	1875	1	208,	0	4.32	3' UTR
Bvchr2.sca001	140502	140739	2e-45	Bv2_023520_mkkf	3809	1	237,	0	2.77	3' UTR
Bvchr2.sca001	146795	147297	3.2e-63	Bv2_023520_mkkf	-2986	2	397,22,	0,480	7.28	3' UTR
Bvchr2.sca001	155700	156150	0	Bv2_023530_hefh	-1729	1	450,	0	15.5	3' UTR
Bvchr2.sca001	161936	162777	0	Bv2_023540_zsgh	-2116	2	495,105,	0,736	19.4	3' UTR
Bvchr2.sca001	234952	235043	0.0052	Bv2_023590_fxin	-2780	1	91,	0	1.52	3' UTR
Bvchr2.sca001	245394	245604	1.6e-15	Bv2_023610_yqof	4279	1	210,	0	3.36	3' UTR
Bvchr2.sca001	253668	254169	0	Bv2_023610_yqof	-4496	1	501,	0	28.1	3' UTR
Bvchr2.sca001	320989	321050	4.6e-10	Bv2_023660_pmxz	2384	1	61,	0	1.46	3' UTR
Bvchr2.sca001	411632	411933	7.9e-46	Bv2_023700_iret	4655	1	301,	0	5.65	3' UTR
Bvchr2.sca001	443643	444120	0	Bv2_023730_qswd	8154	1	477,	0	31.9	3' UTR
Bvchr2.sca001	453402	453793	1e-103	Bv2_023730_qswd	-1996	1	391,	0	4.04	3' UTR
Bvchr2.sca001	467591	467981	0	Bv2_023760_mqjd	5936	1	390,	0	22.3	3' UTR
Bvchr2.sca001	497690	497900	1e-08	Bv2_023800_iojf	687	1	210,	0	4.42	3' UTR
Bvchr2.sca001	519132	519876	3.2e-70	Bv2_023820_zqug	7095	1	744,	0	24	3' UTR
Bvchr2.sca001	530600	531051	6.3e-32	Bv2_023820_zqug	-4824	1	451,	0	6.04	3' UTR
Bvchr2.sca001	530625	531069	4e-31	Bv2_023820_zqug	-4842	1	444,	0	5.54	3' UTR
Bvchr2.sca001	547370	548341	1e-127	Bv2_023860_ifkk	-2114	2	401,38,	0,933	30.3	3' UTR
Bvchr2.sca001	558462	561083	0.0031	Bv2_023880_sqhz	2975	4	250,123,234,367,	0,765,1416,2254	4.18	3' UTR
Bvchr2.sca001	606452	606749	1.3e-20	Bv2_023920_qyup	11783	1	297,	0	5.08	3' UTR
Bvchr2.sca001	641455	641634	3.3e-08	Bv2_023940_pwrn	4140	1	179,	0	5.64	3' UTR
Bvchr2.sca001	646438	646889	7.9e-94	Bv2_023940_pwrn	-1294	1	451,	0	14.4	3' UTR
Bvchr2.sca001	663250	663665	0	Bv2_023970_urxy	3975	1	415,	0	15.9	3' UTR
Bvchr2.sca001	672770	673037	7.9e-84	Bv2_023990_zwtx	2045	1	267,	0	4.6	3' UTR
Bvchr2.sca001	690850	691206	2.5e-86	Bv2_024010_oxac	10025	1	356,	0	6.96	3' UTR
Bvchr2.sca001	714260	714920	0	Bv2_024020_squd	4105	2	379,63,	0,597	40.5	3' UTR
Bvchr2.sca001	766431	766729	1e-153	Bv2_024060_rayu	-675	1	298,	0	3.67	3' UTR
Bvchr2.sca001	896084	896283	2.2e-05	Bv2_024170_sexp	340	1	199,	0	9.4	3' UTR
Bvchr2.sca001	946357	946682	1.3e-16	Bv2_024210_txuo	561	1	325,	0	17.2	3' UTR
Bvchr2.sca001	946620	946681	0.0083	Bv2_024210_txuo	298	1	61,	0	2.4	3' UTR
Bvchr2.sca001	1016644	1016733	5e-08	Bv2_024260_oxkh	1524	1	89,	0	2.73	3' UTR
Bvchr2.sca001	1083421	1083691	3.2e-19	Bv2_024350_mxhh	5327	1	270,	0	15.7	3' UTR
Bvchr2.sca001	1115884	1116484	1e-96	Bv2_024380_cxzp	7705	1	600,	0	38.1	3' UTR
Bvchr2.sca001	1140074	1140434	1e-136	Bv2_024400_skci	-5885	1	360,	0	5.17	3' UTR
Bvchr2.sca001	1156951	1157311	0	Bv2_024440_eetw	4458	1	360,	0	13.5	3' UTR
Bvchr2.sca001	1170734	1172425	0	Bv2_024450_zaos	2245	3	238,43,19,	0,1524,1672	5.7	3' UTR
Bvchr2.sca001	1227623	1228737	0	Bv2_024510_geum	4406	2	556,132,	0,982	25.3	3' UTR
Bvchr2.sca001	1239369	1239519	1.3e-11	Bv2_024520_zgac	1170	1	150,	0	3.01	3' UTR
Bvchr2.sca001	1287834	1288012	0.00031	Bv2_024540_pymz	1565	1	178,	0	7.31	3' UTR
Bvchr2.sca001	1328669	1331350	1e-234	Bv2_024570_wyfs	8210	2	292,94,	0,2587	11.7	3' UTR
Bvchr2.sca001	1328669	1329491	1e-237	Bv2_024570_wyfs	8210	2	292,68,	0,754	11.7	3' UTR
Bvchr2.sca001	1410574	1411166	1e-106	Bv2_024620_pcri	5235	2	232,218,	0,374	45.1	3' UTR
Bvchr2.sca001	1446344	1446817	0	Bv2_024670_tofd	14935	1	473,	0	34.6	3' UTR
Bvchr2.sca001	1478179	1478418	1e-176	Bv2_024690_adwp	3963	1	239,	0	2.99	3' UTR
Bvchr2.sca001	1528486	1528695	3.2e-33	Bv2_024750_cqqc	4516	1	209,	0	3.5	3' UTR
Bvchr2.sca001	1551868	1552139	7.9e-16	Bv2_024770_rikn	7224	1	271,	0	11.9	3' UTR
Bvchr2.sca001	1615691	1615750	0.002	Bv2_024830_iaet	441	1	59,	0	2.05	3' UTR
Bvchr2.sca001	1619807	1620318	1e-146	Bv2_024850_qnez	-2846	1	511,	0	12.5	3' UTR
Bvchr2.sca001	1742844	1743412	0	Bv2_024990_kncu	-2433	1	568,	0	22.5	3' UTR
Bvchr2.sca001	1885630	1885750	3.2e-08	Bv2_025130_wmsc	0	1	120,	0	7.52	3' UTR
Bvchr2.sca001	1885589	1890329	3.1e-08	Bv2_025130_wmsc	0	2	253,14,	0,4726	29.2	3' UTR
Bvchr2.sca001	1919652	1920184	0	Bv2_025150_enod	-4134	1	532,	0	6.96	3' UTR
Bvchr2.sca001	1960093	1960512	0.031	Bv2_025171z330	807	1	419,	0	7.31	Exon (Bv2_025171z330.t1/Bv2_025171z330, exon 1 of 1)
Bvchr2.sca001	1973472	1973651	1e-37	Bv2_025180_zzst	1868	1	179,	0	3.53	3' UTR
Bvchr2.sca001	1993245	1993364	1.3e-18	Bv2_025190_fddj	2265	1	119,	0	2.11	3' UTR
Bvchr2.sca001	2027171	2027410	0.039	Bv2_025230_wjac	-1088	1	239,	0	3.48	3' UTR
Bvchr2.sca001	2028959	2029318	1.3e-36	Bv2_025240_yaet	-936	1	359,	0	11.2	3' UTR
Bvchr2.sca001	2035947	2036008	4.1e-07	Bv2_025270_morf	2325	1	61,	0	1.53	3' UTR
Bvchr2.sca001	2069137	2069316	7.4e-05	Bv2_025300_tzou	3645	1	179,	0	2.72	3' UTR
Bvchr2.sca001	2135164	2135405	0.031	Bv2_025370_ughh	1428	1	241,	0	7.31	3' UTR
Bvchr2.sca001	2135962	2136592	5.4e-09	Bv2_025370_ughh	0	1	630,	0	26.1	5' UTR
Bvchr2.sca001	2142214	2142481	5e-28	Bv2_025380_sacn	-1069	1	267,	0	4.91	3' UTR
Bvchr2.sca001	2205684	2206219	0	Bv2_025430_kpjx	8004	1	535,	0	38.5	3' UTR
Bvchr2.sca001	2293763	2294343	0	Bv2_025530_okoh	-2695	2	412,66,	0,514	12.2	3' UTR
Bvchr2.sca001	2323123	2323685	1e-258	Bv2_025550_yoay	8005	1	562,	0	15.3	3' UTR
Bvchr2.sca001	2387911	2388179	1e-125	Bv2_025590_xtkd	6055	1	268,	0	8.52	3' UTR
Bvchr2.sca001	2414767	2415497	1e-243	Bv2_025610_jnoc	5879	2	320,366,	0,364	20.9	3' UTR
Bvchr2.sca001	2488826	2491817	1e-307	Bv2_025630_ghsd	-5431	3	307,110,56,	0,2224,2935	37	3' UTR
Bvchr2.sca001	2492087	2492147	0.011	Bv2_025630_ghsd	-5761	1	60,	0	1.53	Exon (Bv2_025640_czjk.t1/Bv2_025640_czjk, exon 9 of 12)
Bvchr2.sca001	2556442	2557103	0	Bv2_025700_exow	7814	1	661,	0	57.4	3' UTR
Bvchr2.sca001	2636471	2637153	0	Bv2_025740_uusf	7615	2	547,47,	0,635	37.3	3' UTR
Bvchr2.sca001	2695797	2695945	7.9e-14	Bv2_025840_xono	823	1	148,	0	1.56	3' UTR
Bvchr2.sca001	2700917	2701517	0.00063	Bv2_025850_duek	803	2	84,33,	0,567	4.18	3' UTR
Bvchr2.sca001	2702803	2702952	1.3e-11	Bv2_025850_duek	-1232	1	149,	0	4.31	3' UTR
Bvchr2.sca001	2707902	2708321	1e-237	Bv2_025860_yapd	-2461	1	419,	0	13.6	3' UTR
Bvchr2.sca001	2725035	2725155	3.2e-14	Bv2_025900_wooo	3085	1	120,	0	2.36	3' UTR
Bvchr2.sca001	2735034	2735660	1e-118	Bv2_025910_kfop	6746	2	345,16,	0,610	14.9	3' UTR
Bvchr2.sca001	2742725	2743344	6.3e-90	Bv2_025910_kfop	-1564	1	619,	0	16.7	3' UTR
Bvchr2.sca001	2743135	2743315	1.3e-12	Bv2_025910_kfop	-1535	1	180,	0	2.97	3' UTR
Bvchr2.sca001	2820944	2821394	7.9e-30	Bv2_026040_ohsc	3856	2	219,22,	0,428	3.42	3' UTR
Bvchr2.sca001	2852199	2852348	0.0071	Bv2_026050_auen	4251	1	149,	0	6.27	3' UTR
Bvchr2.sca001	2869223	2869462	6.3e-12	Bv2_026080_yrna	2147	1	239,	0	18.8	3' UTR
Bvchr2.sca001	2888669	2890107	1e-244	Bv2_026100_xksc	5035	3	387,43,48,	0,477,1390	21.3	3' UTR
Bvchr2.sca001	2916899	2917626	5e-23	Bv2_026130_jzrg	965	2	338,49,	0,678	11.5	3' UTR
Bvchr2.sca001	2976521	2976699	2.8e-06	Bv2_026200_qhms	3393	1	178,	0	2.5	3' UTR
Bvchr2.sca001	3040510	3040895	0	Bv2_026270_gffy	5064	1	385,	0	7.34	3' UTR
Bvchr2.sca001	3081056	3081355	1e-234	Bv2_026310_wfgi	-1014	1	299,	0	11.8	3' UTR
Bvchr2.sca001	3134905	3135411	1e-232	Bv2_026360_thut	8016	1	506,	0	23	3' UTR
Bvchr2.sca001	3176196	3176674	0	Bv2_026380_dswx	1015	1	478,	0	28.6	3' UTR
Bvchr2.sca001	3208196	3208585	7.4e-05	Bv2_026400_nhsw	1165	1	389,	0	2.87	3' UTR
Bvchr2.sca001	3210595	3211193	1.3e-77	Bv2_026400_nhsw	-1832	2	432,47,	0,551	14.4	3' UTR
Bvchr2.sca001	3210636	3211170	1.6e-64	Bv2_026400_nhsw	-1809	2	391,24,	0,510	12.3	3' UTR
Bvchr2.sca001	3229902	3230201	5e-63	Bv2_026420_ipyo	-11730	1	299,	0	13.2	3' UTR
Bvchr2.sca001	3249256	3249523	6.3e-23	Bv2_026440_nawc	-566	1	267,	0	4.27	3' UTR
Bvchr2.sca001	3319522	3319672	0.00098	Bv2_026520_nohz	5935	1	150,	0	3.48	3' UTR
Bvchr2.sca001	3377282	3379531	0	Bv2_026590_kjwm	5225	4	359,57,111,37,	0,982,1525,2212	27.2	3' UTR
Bvchr2.sca001	3386148	3386389	1e-148	Bv2_026590_kjwm	-3882	1	241,	0	2.35	3' UTR
Bvchr2.sca001	3475448	3477083	1e-271	Bv2_026670_qeqp	-6510	4	384,95,105,74,	0,1165,1365,1561	45.4	3' UTR
Bvchr2.sca001	3499688	3500978	0	Bv2_026720_smox	-3915	2	388,58,	0,1232	17.3	3' UTR
Bvchr2.sca001	3555108	3555463	3.2e-79	Bv2_026760_czkr	-2390	1	355,	0	50.1	3' UTR
Bvchr2.sca001	3574518	3574815	2e-92	Bv2_026790_hook	3675	1	297,	0	4.29	3' UTR
Bvchr2.sca001	3632526	3632644	1.4e-09	Bv2_026850_aizd	1877	1	118,	0	3.62	3' UTR
Bvchr2.sca001	3684053	3684234	2e-14	Bv2_026880_tzyr	6330	1	181,	0	2.47	3' UTR
Bvchr2.sca001	3732498	3732796	1e-114	Bv2_026910_jznw	11485	1	298,	0	16.4	3' UTR
Bvchr2.sca001	3751688	3752694	0	Bv2_026930_suus	3035	3	225,60,42,	0,807,964	4.64	3' UTR
Bvchr2.sca001	3763430	3763550	4e-11	Bv2_026950_awmz	4485	1	120,	0	2.72	3' UTR
Bvchr2.sca001	3794995	3796054	0	Bv2_026970_sinx	5260	3	216,95,19,	0,876,1040	14.2	3' UTR
Bvchr2.sca001	3834305	3834544	1e-11	Bv2_027000_wkex	-2589	1	239,	0	4.92	3' UTR
Bvchr2.sca001	3896510	3896926	0	Bv2_027060_ykxn	5105	1	416,	0	19.2	3' UTR
Bvchr2.sca001	3930189	3930458	1.3e-95	Bv2_027090_cjxh	-4923	1	269,	0	2.63	3' UTR
Bvchr2.sca001	3990608	3991737	0	Bv2_027170_irgg	-2072	2	478,33,	0,1096	26.8	3' UTR
Bvchr2.sca001	4017140	4017409	3.4e-05	Bv2_027210_udkx	-1134	1	269,	0	6.27	3' UTR
Bvchr2.sca001	4028768	4028828	1.2e-10	Bv2_027240_diyp	627	1	60,	0	1.37	3' UTR
Bvchr2.sca001	4050197	4050615	2.5e-100	Bv2_027260_didh	-6150	1	418,	0	17.9	3' UTR
Bvchr2.sca001	4082445	4082861	6.3e-13	Bv2_027320_huue	860	1	416,	0	5.92	3' UTR
Bvchr2.sca001	4151426	4151607	7.9e-20	Bv2_027380_knqf	3933	1	181,	0	1.95	3' UTR
Bvchr2.sca001	4168105	4168466	1e-117	Bv2_027400_oxrc	11794	1	361,	0	25.6	3' UTR
Bvchr2.sca001	4207014	4207404	0	Bv2_027430_gizd	2615	2	262,4,	0,386	4.48	3' UTR
Bvchr2.sca001	4211348	4211468	0.00051	Bv2_027430_gizd	-1839	1	120,	0	3.03	3' UTR
Bvchr2.sca001	4216345	4216645	3.2e-81	Bv2_027440_nfqy	-2526	1	300,	0	12.5	3' UTR
Bvchr2.sca001	4263356	4263620	1e-246	Bv2_027490_wadz	-1361	1	264,	0	3.85	3' UTR
Bvchr2.sca001	4287734	4288365	0	Bv2_027520_fnjk	4265	2	475,31,	0,600	27.1	3' UTR
Bvchr2.sca001	4332081	4333865	0	Bv2_027550_rfuu	8018	4	149,496,57,10,	0,900,1501,1774	28.6	3' UTR
Bvchr2.sca001	4342379	4342709	0	Bv2_027550_rfuu	-2610	1	330,	0	10.2	3' UTR
Bvchr2.sca001	4348738	4349428	0	Bv2_027560_ngzm	-2929	1	690,	0	16.5	3' UTR
Bvchr2.sca001	4379872	4380170	1.3e-34	Bv2_027600_garc	-4381	1	298,	0	5.94	3' UTR
Bvchr2.sca001	4394793	4395462	1e-281	Bv2_027630_yiig	7316	2	519,19,	0,650	23.9	3' UTR
Bvchr2.sca001	4407563	4408009	0	Bv2_027630_yiig	-5900	1	446,	0	15.9	3' UTR
Bvchr2.sca001	4487252	4487701	0	Bv2_027740_mkhw	26565	1	449,	0	20.2	3' UTR
Bvchr2.sca001	4523887	4524037	2.8e-06	Bv2_027750_xash	2400	1	150,	0	1.73	3' UTR
Bvchr2.sca001	4537103	4537402	7.9e-22	Bv2_027770_aejh	2904	1	299,	0	20.9	3' UTR
Bvchr2.sca001	4607453	4608375	0	Bv2_027800_rrun	5024	2	189,108,	0,814	19.2	3' UTR
Bvchr2.sca001	4643084	4645812	1e-152	Bv2_027830_fotk	-3475	2	425,104,	0,2624	24.5	3' UTR
Bvchr2.sca001	4676605	4676905	1e-263	Bv2_027870_jrar	3704	1	300,	0	7.23	3' UTR
Bvchr2.sca001	4843847	4844776	0	Bv2_028000_kfpo	9594	2	570,90,	0,839	53.7	3' UTR
Bvchr2.sca001	4868358	4868566	6.3e-48	Bv2_028030_oayt	3523	1	208,	0	4.48	3' UTR
Bvchr2.sca001	4961404	4961850	0	Bv2_028080_gryg	7577	1	446,	0	28.2	3' UTR
Bvchr2.sca001	5016856	5018672	1e-129	Bv2_028100_inst	2363	3	334,113,3,	0,1599,1813	31.6	3' UTR
Bvchr2.sca001	5064588	5065200	1e-154	Bv2_028120_uqhe	6081	2	304,84,	0,528	27	3' UTR
Bvchr2.sca001	5077624	5077984	2e-70	Bv2_028140_ncdw	6525	1	360,	0	5.94	3' UTR
Bvchr2.sca001	5112778	5112863	0.016	Bv2_028170_ioes	1701	1	85,	0	3.13	3' UTR
Bvchr2.sca001	5176699	5176994	1e-107	Bv2_028220_zzre	3649	1	295,	0	14.3	3' UTR
Bvchr2.sca001	5212783	5213198	1e-234	Bv2_028240_okmj	8315	1	415,	0	13.1	3' UTR
Bvchr2.sca001	5226904	5227321	1e-216	Bv2_028250_cwry	-1203	1	417,	0	30.1	3' UTR
Bvchr2.sca001	5247193	5247519	0	Bv2_028280_dphw	4975	1	326,	0	16.6	3' UTR
Bvchr2.sca001	5443969	5444359	1e-215	Bv2_028460_rhpx	9561	1	390,	0	19.6	3' UTR
Bvchr2.sca001	5454755	5454992	3.2e-45	Bv2_028460_rhpx	-1462	1	237,	0	8.17	3' UTR
Bvchr2.sca001	5496375	5496495	0.0034	Bv2_028520_soro	3825	1	120,	0	4.18	3' UTR
Bvchr2.sca001	5502032	5502092	0.0091	Bv2_028520_soro	-1892	1	60,	0	5.74	3' UTR
Bvchr2.sca001	5507497	5507647	0.0018	Bv2_028530_nhtu	-1747	1	150,	0	3.66	3' UTR
Bvchr2.sca001	5553127	5554638	6e-08	Bv2_028560_siiq	0	2	488,132,	0,1379	28.2	3' UTR
Bvchr2.sca001	5553301	5559678	1.8e-06	Bv2_028560_siiq	0	4	314,189,60,130,	0,1205,4037,6247	23	3' UTR
Bvchr2.sca001	5732289	5732468	2.2e-06	Bv2_028760_rejw	2415	1	179,	0	5.92	3' UTR
Bvchr2.sca001	5737000	5737239	6.3e-19	Bv2_028760_rejw	-2535	1	239,	0	4.79	3' UTR
Bvchr2.sca001	5775569	5775890	1e-127	Bv2_028820_aoas	2965	1	321,	0	11.4	3' UTR
Bvchr2.sca001	5780463	5781140	5e-27	Bv2_028830_kdtf	2071	2	278,106,	0,571	18.8	3' UTR
Bvchr2.sca001	5780463	5781140	5e-27	Bv2_028830_kdtf	2071	2	278,106,	0,571	18.8	3' UTR
Bvchr2.sca001	5792932	5794488	0	Bv2_028840_tadm	-5794	3	422,239,25,	0,536,1531	87.4	3' UTR
Bvchr2.sca001	5846409	5846915	0	Bv2_028910_aiua	7425	2	257,72,	0,434	8.25	3' UTR
Bvchr2.sca001	5895342	5895877	1e-260	Bv2_028960_odny	6254	1	535,	0	28.8	3' UTR
Bvchr2.sca001	5917515	5924047	0	Bv2_028980_rhoo	-13371	7	341,104,73,88,49,55,38,	0,410,1408,1560,1726,6348,6494	43.3	3' UTR
Bvchr2.sca001	5959570	5961121	1e-281	Bv2_029030_hznt	0	3	616,4,1,	0,782,1550	15.5	3' UTR
Bvchr2.sca001	6051600	6051960	1.8e-08	Bv2_029120_rwys	599	1	360,	0	16.7	3' UTR
Bvchr2.sca001	6074564	6074860	4e-41	Bv2_029170_pxtq	5095	1	296,	0	5.47	3' UTR
Bvchr2.sca001	6086564	6086684	0.00085	Bv2_029190_wssd	3035	1	120,	0	2.73	3' UTR
Bvchr2.sca001	6104444	6104891	1e-281	Bv2_029220_pmwx	4355	1	447,	0	16.9	3' UTR
Bvchr2.sca001	6124134	6124403	5e-20	Bv2_029240_eqxu	5405	1	269,	0	5.48	3' UTR
Bvchr2.sca001	6158856	6159005	4.6e-07	Bv2_029310_hkpo	4553	1	149,	0	3.13	3' UTR
Bvchr2.sca001	6187074	6187802	0	Bv2_029330_kios	5725	2	380,130,	0,598	25	3' UTR
Bvchr2.sca001	6200998	6202028	0	Bv2_029340_hadu	5085	4	242,65,183,69,	0,439,611,961	39	3' UTR
Bvchr2.sca001	6227153	6227303	5e-11	Bv2_029380_yrne	6190	1	150,	0	2.51	3' UTR
Bvchr2.sca001	6282327	6284284	1.8e-08	Bv2_029410_myig	2616	4	10,198,195,107,	0,911,1568,1850	18.8	Exon (Bv2_029410_myig.t1/Bv2_029410_myig, exon 1 of 6)
Bvchr2.sca001	6284553	6284943	0.017	Bv2_029410_myig	0	1	390,	0	8.35	5' UTR
Bvchr2.sca001	6412303	6412683	7.9e-14	Bv2_029500_nmdf	935	1	380,	0	7.31	3' UTR
Bvchr2.sca001	6416040	6416636	9e-304	Bv2_029500_nmdf	-3398	1	596,	0	14.9	3' UTR
Bvchr2.sca001	6423976	6427432	1e-76	Bv2_029510_wyyf	-4464	2	456,17,	0,3439	13.6	3' UTR
Bvchr2.sca001	6432833	6433767	0	Bv2_029520_jxqe	-1519	2	736,42,	0,892	24.3	3' UTR
Bvchr2.sca001	6481266	6482416	1e-158	Bv2_029590_xzkt	3262	2	332,85,	0,1065	10.7	3' UTR
Bvchr2.sca001	6496474	6496624	4e-26	Bv2_029600_arzj	894	1	150,	0	1.39	3' UTR
Bvchr2.sca001	6525598	6526748	0	Bv2_029610_jhpg	9760	3	456,112,31,	0,915,1119	42.1	3' UTR
Bvchr2.sca001	6536858	6537155	3.2e-37	Bv2_029620_ddqx	1540	1	297,	0	12.4	3' UTR
Bvchr2.sca001	6552683	6554570	0	Bv2_029640_fkpm	-4182	3	321,81,12,	0,1059,1875	9.57	3' UTR
Bvchr2.sca001	6559010	6560220	0	Bv2_029650_uzic	-3032	3	409,265,41,	0,823,1169	24.8	3' UTR
Bvchr2.sca001	6592272	6592540	5.1e-07	Bv2_029690_nhsm	2213	1	268,	0	4.31	3' UTR
Bvchr2.sca001	6604245	6606840	1e-136	Bv2_029710_dytg	11190	2	275,114,	0,2481	27.3	3' UTR
Bvchr2.sca001	6629801	6631235	5e-65	Bv2_029720_gcor	-3840	5	386,80,67,123,115,	0,485,698,1090,1319	20.9	3' UTR
Bvchr2.sca001	6685706	6686089	1.3e-09	Bv2_029750_ztui	5849	1	383,	0	20.9	3' UTR
Bvchr2.sca001	6697381	6697500	2.5e-46	Bv2_029760_imrn	1294	1	119,	0	2.57	3' UTR
Bvchr2.sca001	6785925	6810038	0	Bv2_029830_czex	24288	2	233,207,	0,23906	56.4	3' UTR
Bvchr2.sca001	6848142	6848413	2e-20	Bv2_029860_gghe	0	1	271,	0	6.49	5' UTR
Bvchr2.sca001	7152321	7155561	0	Bv2_030030_uode	9257	5	245,117,81,132,17,	0,1156,1572,1772,3223	52	3' UTR
Bvchr2.sca001	7182186	7182425	6.8e-06	Bv2_030060_fhkw	5622	1	239,	0	11.5	3' UTR
Bvchr2.sca001	7193532	7193948	0.031	Bv2_030080_tpty	5796	1	416,	0	7.31	3' UTR
Bvchr2.sca001	7200537	7200806	1.6e-07	Bv2_030080_tpty	-1478	1	269,	0	6.61	3' UTR
Bvchr2.sca001	7299388	7299508	3.2e-05	Bv2_030170_sshk	5667	1	120,	0	2.91	3' UTR
Bvchr2.sca001	7299836	7299897	4.9e-05	Bv2_030170_sshk	5219	1	61,	0	1.33	Exon (Bv2_030170_sshk.t1/Bv2_030170_sshk, exon 3 of 3)
Bvchr2.sca001	7322010	7322400	0	Bv2_030180_spho	8225	1	390,	0	11.3	3' UTR
Bvchr2.sca001	7336109	7336345	5e-12	Bv2_030190_nqea	-730	1	236,	0	3.66	3' UTR
Bvchr2.sca001	7346668	7346727	0.00087	Bv2_030200_phzn	-4712	1	59,	0	4.39	3' UTR
Bvchr2.sca001	7384793	7384972	3.2e-15	Bv2_030260_fudp	8082	1	179,	0	1.81	3' UTR
Bvchr2.sca001	7523775	7525203	1e-288	Bv2_030350_rtyn	6305	3	261,67,88,	0,355,1340	16.1	3' UTR
Bvchr2.sca001	7621458	7621548	0.0013	Bv2_030430_eqwf	1302	1	90,	0	2.96	3' UTR
Bvchr2.sca001	7625541	7625812	8.9e-10	Bv2_030430_eqwf	-3052	1	271,	0	3.88	3' UTR
Bvchr2.sca001	7626021	7626441	1e-177	Bv2_030440_cnya	3345	1	420,	0	4.08	3' UTR
Bvchr2.sca001	7776543	7776871	1.6e-31	Bv2_030570_wjjc	5593	1	328,	0	4.89	3' UTR
Bvchr2.sca001	7816149	7816507	2.5e-88	Bv2_030590_mryg	7210	1	358,	0	9.4	3' UTR
Bvchr2.sca001	7849684	7850926	0	Bv2_030600_ucpm	-10207	2	399,110,	0,1132	22.6	3' UTR
Bvchr2.sca001	7931576	7932086	0	Bv2_030660_xein	-6887	1	510,	0	56.4	3' UTR
Bvchr2.sca001	7986098	7986556	0	Bv2_030690_pdfh	2579	2	282,93,	0,365	15.6	3' UTR
Bvchr2.sca001	8002522	8002672	0.00011	Bv2_030710_fxox	11545	1	150,	0	3.05	3' UTR
Bvchr2.sca001	8042292	8042623	1e-187	Bv2_030760_ryax	10705	1	331,	0	15.8	3' UTR
Bvchr2.sca001	8068032	8068242	1.3e-09	Bv2_030780_kcxa	3605	1	210,	0	13.6	3' UTR
Bvchr2.sca001	8071510	8075869	0.00071	Bv2_030780_kcxa	0	2	127,24,	0,4335	13.6	5' UTR
Bvchr2.sca001	8120677	8120826	3.9e-06	Bv2_030800_gdws	6060	1	149,	0	8.35	3' UTR
Bvchr2.sca001	8194221	8194762	0	Bv2_030830_qcxu	4771	1	541,	0	12	3' UTR
Bvchr2.sca001	8195360	8195451	4.2e-06	Bv2_030830_qcxu	3632	1	91,	0	1.35	Exon (Bv2_030830_qcxu.t1/Bv2_030830_qcxu, exon 3 of 3)
Bvchr2.sca001	8225368	8225548	1e-20	Bv2_030850_kehh	3984	1	180,	0	3.84	3' UTR
Bvchr2.sca001	8232037	8232278	6.3e-29	Bv2_030850_kehh	-2926	1	241,	0	3.55	3' UTR
Bvchr2.sca001	8240887	8241306	0	Bv2_030860_xyhu	-4354	1	419,	0	14.8	3' UTR
Bvchr2.sca001	8270148	8270357	0.0013	Bv2_030880_fzot	2004	1	209,	0	12.5	Exon (Bv2_030880_fzot.t1/Bv2_030880_fzot, exon 2 of 2)
Bvchr2.sca001	8284992	8285233	0.0074	Bv2_030900_pjkp	5950	1	241,	0	5.74	3' UTR
Bvchr2.sca001	8340653	8342229	0	Bv2_030960_kagn	6149	3	351,114,41,	0,1284,1535	20.4	3' UTR
Bvchr2.sca001	8414780	8415109	1e-133	Bv2_031000_epcs	5414	1	329,	0	10.4	3' UTR
Bvchr2.sca001	8470047	8470167	6.5e-05	Bv2_031030_dptm	14687	1	120,	0	2.09	3' UTR
Bvchr2.sca001	8502883	8503301	2.5e-98	Bv2_031050_ksmi	4081	1	418,	0	3.2	3' UTR
Bvchr2.sca001	8532921	8533100	4e-43	Bv2_031060_ysxm	1186	1	179,	0	2.12	3' UTR
Bvchr2.sca001	8566562	8567214	0	Bv2_031080_twkf	11825	2	312,194,	0,458	34.6	3' UTR
Bvchr2.sca001	8580081	8580172	0.00035	Bv2_031080_twkf	-1785	1	91,	0	2.45	3' UTR
Bvchr2.sca001	8591805	8592778	9.8e-05	Bv2_031100_xacx	1732	2	54,125,	0,848	4.87	Exon (Bv2_031100_xacx.t1/Bv2_031100_xacx, exon 2 of 4)
Bvchr2.sca001	8599592	8599710	3.2e-14	Bv2_031110_czxk	645	1	118,	0	1.55	3' UTR
Bvchr2.sca001	8732273	8732568	8.7e-07	Bv2_031160_fxkg	3682	1	295,	0	2.78	3' UTR
Bvchr2.sca001	8748320	8748470	1.7e-07	Bv2_031180_wtsp	1285	1	150,	0	1.53	3' UTR
Bvchr2.sca001	8832485	8833055	0	Bv2_031220_qyax	26845	1	570,	0	54	3' UTR
Bvchr2.sca001	8954634	8954694	1.3e-16	Bv2_031260_nhju	1426	1	60,	0	1.37	3' UTR
Bvchr2.sca001	9002873	9004380	1e-36	Bv2_031310_ynxs	4825	3	380,121,4,	0,1273,1503	16.3	3' UTR
Bvchr2.sca001	9018885	9019393	0	Bv2_031310_ynxs	-11695	1	508,	0	30.8	3' UTR
Bvchr2.sca001	9050043	9050431	0	Bv2_031350_ittj	5315	1	388,	0	14.9	3' UTR
Bvchr2.sca002	5707	6034	0.028	Bv2_031450_gwfo	1351	1	327,	0	6.27	3' UTR
Bvchr2.sca002	29660	29900	1.3e-14	Bv2_031460_zqqw	3554	1	240,	0	2.24	3' UTR
Bvchr2.sca002	76305	76365	0.0027	Bv2_031490_pjkt	3079	1	60,	0	4.44	3' UTR
Bvchr2.sca002	102732	103090	0	Bv2_031510_yfym	-1016	1	358,	0	7.59	3' UTR
Bvchr2.sca002	112821	113210	1e-147	Bv2_031520_hegx	-1226	1	389,	0	12.1	3' UTR
Bvchr2.sca002	119510	119898	1e-149	Bv2_031530_azhc	-4678	1	388,	0	17.5	3' UTR
Bvchr2.sca002	128930	129380	0	Bv2_031530_azhc	4354	1	450,	0	28.8	3' UTR
Bvchr2.sca002	173799	174504	5.5e-07	Bv2_031580_xign	8833	2	27,123,	0,582	2.86	3' UTR
Bvchr2.sca002	240672	240883	6.9e-09	Bv2_031630_mype	-4342	1	211,	0	6.12	5' UTR
Bvchr2.sca002	241481	241601	0.0048	Bv2_031630_mype	-3624	1	120,	0	10.4	3' UTR
Bvchr2.sca002	295054	296228	1e-216	Bv2_031660_xmek	26629	2	421,300,	0,874	49.7	3' UTR
Bvchr2.sca002	453073	453542	0	Bv2_031750_rqdc	1791	2	90,285,	0,184	17.4	3' UTR
Bvchr2.sca002	503063	505026	0	Bv2_031760_uxrn	231	3	34,102,238,	0,1491,1725	18.5	3' UTR
Bvchr2.sca002	514449	514690	2e-37	Bv2_031790_pwcg	-942	1	241,	0	7.59	3' UTR
Bvchr2.sca002	527400	527970	0	Bv2_031790_pwcg	11768	1	570,	0	56.8	3' UTR
Bvchr2.sca002	553097	553395	2.5e-33	Bv2_031820_ftgj	-2046	1	298,	0	29.9	3' UTR
Bvchr2.sca002	558374	559055	0	Bv2_031820_ftgj	2933	2	104,315,	0,366	23.4	3' UTR
Bvchr2.sca002	573047	573315	0	Bv2_031840_zzro	5026	1	268,	0	8.48	3' UTR
Bvchr2.sca002	585480	586818	0	Bv2_031860_ucyo	4379	3	128,77,396,	0,439,942	27.5	3' UTR
Bvchr2.sca002	604065	604424	1e-103	Bv2_031870_hreu	3534	1	359,	0	9.54	3' UTR
Bvchr2.sca002	46616	48860	0	Bv2_031470_kwsc	-14329	4	531,67,69,20,	0,1266,1442,2224	30.6	3' UTR
Bvchr2.sca002	140416	143275	1e-120	Bv2_031550_ksqi	7905	5	292,42,102,99,4,	0,381,659,851,2855	27.2	3' UTR
Bvchr2.sca002	200264	200325	0.001	Bv2_031590_kmar	-3535	1	61,	0	2.3	3' UTR
Bvchr2.sca002	255332	255632	0.00087	Bv2_031640_opnf	-1792	1	300,	0	10.4	3' UTR
Bvchr2.sca002	505962	506142	6.2e-07	Bv2_031770_mita	3605	1	180,	0	18.8	3' UTR
Bvchr2.sca002	560399	560694	1e-45	Bv2_031830_jdrx	3637	1	295,	0	10.7	3' UTR
Bvchr2.sca002	573595	573771	2.7e-07	Bv2_031850_uizj	4531	1	176,	0	3.62	3' UTR
Bvchr2.sca002	608873	609803	2.5e-11	Bv2_031880_ghua	9413	2	254,15,	0,915	4.76	3' UTR
Bvchr2.sca002	625837	626250	1e-246	Bv2_031890_ipwm	4579	2	251,77,	0,336	9.52	3' UTR
Bvchr2.sca002	634484	638748	0	Bv2_031890_ipwm	-8332	4	479,62,88,45,	0,2142,2369,4219	60.1	3' UTR
Bvchr2.sca003	28893	29401	4e-29	Bv2_031970_koma	-6385	1	508,	0	4.42	3' UTR
Bvchr2.sca003	31570	31690	5.8e-05	Bv2_031970_koma	-4096	1	120,	0	6.27	3' UTR
Bvchr2.sca003	47119	47746	0	Bv2_031970_koma	11333	1	627,	0	11.7	3' UTR
Bvchr2.sca003	139799	140310	1e-83	Bv2_032010_yngr	6493	1	511,	0	12.9	3' UTR
Bvchr2.sca003	182506	183762	1.3e-20	Bv2_032060_rrem	-2816	2	20,400,	0,856	12.5	3' UTR
Bvchr2.sca003	193634	195242	0	Bv2_032060_rrem	7056	3	34,150,203,	0,528,1405	36	3' UTR
Bvchr2.sca003	252431	252521	7.9e-06	Bv2_032100_jqwa	8913	1	90,	0	1.65	3' UTR
Bvchr2.sca003	362767	364170	0	Bv2_032170_zgdt	3932	3	63,66,312,	0,175,1091	18.3	3' UTR
Bvchr2.sca003	443659	443839	0.00014	Bv2_032220_ydno	2574	1	180,	0	2.01	3' UTR
Bvchr2.sca003	511711	511947	1.6e-42	Bv2_032260_xhic	2366	1	236,	0	5	3' UTR
Bvchr2.sca003	590070	590427	6.3e-74	Bv2_032300_cgdn	-2723	1	357,	0	12.7	3' UTR
Bvchr2.sca003	594039	608816	0	Bv2_032300_cgdn	889	3	77,71,444,	0,178,14333	24	3' UTR
Bvchr2.sca003	841396	841636	6.3e-37	Bv2_032370_hhqn	6106	1	240,	0	5.33	3' UTR
Bvchr2.sca003	925171	925346	0.00036	Bv2_032430_pacy	5248	1	175,	0	14.6	3' UTR
Bvchr2.sca003	964199	964524	1e-224	Bv2_032470_qniy	4296	1	325,	0	15	3' UTR
Bvchr2.sca003	978636	984158	0	Bv2_032490_jrkm	363	2	125,311,	0,5211	26	3' UTR
Bvchr2.sca003	1009734	1013177	0	Bv2_032510_ehus	3361	5	50,71,86,107,301,	0,1008,1219,1716,3142	45.3	3' UTR
Bvchr2.sca003	1061490	1061789	1e-184	Bv2_032530_xysi	6632	1	299,	0	7.41	3' UTR
Bvchr2.sca003	1344208	1344627	0	Bv2_032660_kamp	-56	1	419,	0	11.3	3' UTR
Bvchr2.sca003	1344712	1348438	0	Bv2_032660_kamp	29	2	84,456,	0,3270	53.8	3' UTR
Bvchr2.sca003	1423465	1430238	6.3e-48	Bv2_032720_qdmu	11591	3	409,274,275,	0,616,6498	9.1	3' UTR
Bvchr2.sca003	1456901	1458259	0	Bv2_032741z367	-2485	4	48,104,91,476,	0,130,684,882	59.7	3' UTR
Bvchr2.sca003	1473748	1473808	9.1e-07	Bv2_032750_hwas	4794	1	60,	0	2.6	3' UTR
Bvchr2.sca003	1499213	1499363	1.3e-06	Bv2_032760_rmmt	7339	1	150,	0	2.46	3' UTR
Bvchr2.sca003	1545938	1546119	1.3e-28	Bv2_032800_iopt	-3265	1	181,	0	2.63	3' UTR
Bvchr2.sca003	1617046	1617346	2.5e-37	Bv2_032830_ucfs	8332	1	300,	0	9.17	3' UTR
Bvchr2.sca003	1670665	1670901	5.2e-07	Bv2_032880_zzcx	-1893	1	236,	0	15.7	3' UTR
Bvchr2.sca003	1682468	1682707	2.5e-11	Bv2_032890_hpua	-5837	1	239,	0	15.7	3' UTR
Bvchr2.sca003	1731273	1733635	0	Bv2_032940_gyfk	-329	2	245,682,	0,1680	94.9	3' UTR
Bvchr2.sca003	1747229	1747528	3.2e-76	Bv2_032960_tidu	4785	1	299,	0	18.7	3' UTR
Bvchr2.sca003	3046	3498	0	Bv2_031930_exnn	7785	2	306,52,	0,400	10.4	3' UTR
Bvchr2.sca003	17067	17393	1.3e-76	Bv2_031950_nskc	2024	1	326,	0	7.36	3' UTR
Bvchr2.sca003	48755	48956	1.5e-05	Bv2_031980_zjpy	2906	1	201,	0	2.61	3' UTR
Bvchr2.sca003	54296	54710	1e-261	Bv2_031980_zjpy	-3049	1	414,	0	9.88	3' UTR
Bvchr2.sca003	145865	146014	0.031	Bv2_032020_juxo	7746	1	149,	0	7.31	3' UTR
Bvchr2.sca003	166046	166497	0	Bv2_032030_etga	-3146	1	451,	0	18.6	3' UTR
Bvchr2.sca003	255273	255393	1e-46	Bv2_032110_pynr	3710	1	120,	0	1.64	3' UTR
Bvchr2.sca003	336778	336959	2e-14	Bv2_032160_yais	18335	1	181,	0	1.79	3' UTR
Bvchr2.sca003	370351	370471	0.00035	Bv2_032180_jtey	4129	1	120,	0	2.61	3' UTR
Bvchr2.sca003	415248	416675	1e-16	Bv2_032190_poty	-4185	2	290,97,	0,1330	10.4	3' UTR
Bvchr2.sca003	481442	485305	9e-303	Bv2_032240_asns	8998	3	378,130,28,	0,3161,3835	22.7	3' UTR
Bvchr2.sca003	557399	557846	7.9e-65	Bv2_032280_yzxp	16136	1	447,	0	9.89	3' UTR
Bvchr2.sca003	744700	746853	1.4e-10	Bv2_032340_wins	7905	3	282,69,33,	0,1930,2120	24	3' UTR
Bvchr2.sca003	817994	818292	4e-45	Bv2_032360_uotk	8901	1	298,	0	27.2	3' UTR
Bvchr2.sca003	818528	818974	1.3e-63	Bv2_032360_uotk	8367	1	446,	0	9.76	3' UTR
Bvchr2.sca003	844270	844808	0	Bv2_032380_ymuu	8905	1	538,	0	22.7	3' UTR
Bvchr2.sca003	855918	856128	2e-43	Bv2_032380_ymuu	-2953	1	210,	0	3.01	3' UTR
Bvchr2.sca003	868601	873303	1e-46	Bv2_032410_iqnp	5834	2	215,84,	0,4618	17.4	3' UTR
Bvchr2.sca003	894521	895091	0	Bv2_032420_uafc	5627	1	570,	0	42.4	3' UTR
Bvchr2.sca003	925819	926170	0.0013	Bv2_032440_usxj	729	1	351,	0	12.5	3' UTR
Bvchr2.sca003	957696	957786	0.0091	Bv2_032460_itto	0	1	90,	0	5.74	3' UTR
Bvchr2.sca003	965520	965849	7.9e-91	Bv2_032450_ifrc	-6501	1	329,	0	8.49	3' UTR
Bvchr2.sca003	1014760	1015440	0	Bv2_032520_ayid	7428	1	680,	0	70.1	3' UTR
Bvchr2.sca003	1123438	1123589	2.1e-06	Bv2_032540_hsqg	6545	1	151,	0	3.42	3' UTR
Bvchr2.sca003	1255486	1255663	0.024	Bv2_032610_fkwe	35562	1	177,	0	4.7	3' UTR
Bvchr2.sca003	1349997	1350414	1.6e-31	Bv2_032670_gdcq	7221	1	417,	0	11.5	3' UTR
Bvchr2.sca003	1364447	1364926	0	Bv2_032680_imqz	5482	1	479,	0	44.6	3' UTR
Bvchr2.sca003	1375072	1375310	3.2e-38	Bv2_032680_imqz	-5381	1	238,	0	8.22	3' UTR
Bvchr2.sca003	1384944	1385508	1e-181	Bv2_032690_wugf	-3899	2	346,10,	0,554	22.8	3' UTR
Bvchr2.sca003	1394934	1396075	4e-78	Bv2_032700_wpjf	-5206	3	265,9,56,	0,425,1085	8.56	3' UTR
Bvchr2.sca003	1429924	1430666	1e-88	Bv2_032730_pzje	1755	3	281,72,6,	0,425,736	11.3	3' UTR
Bvchr2.sca003	1591004	1591451	5e-47	Bv2_032820_aziq	11965	1	447,	0	17.3	3' UTR
Bvchr2.sca003	1617894	1618278	1e-186	Bv2_032840_xxkc	4405	1	384,	0	8.04	3' UTR
Bvchr2.sca003	1628715	1630700	0	Bv2_032850_kfho	2904	3	258,143,3,	0,836,1982	9.13	3' UTR
Bvchr2.sca003	1636114	1636318	1.6e-32	Bv2_032850_kfho	-4699	1	204,	0	10.1	3' UTR
Bvchr2.sca003	1694421	1694481	4.1e-07	Bv2_032910_fdft	2608	1	60,	0	6.79	3' UTR
Bvchr2.sca003	1734997	1736224	4e-34	Bv2_032950_jtme	6872	2	326,33,	0,1194	6.85	3' UTR
Bvchr2.sca003	1749118	1749509	0	Bv2_032950_jtme	-7640	1	391,	0	32.7	3' UTR
Bvchr2.sca003	1786000	1786299	4e-95	Bv2_032990_jeyh	10352	1	299,	0	13.3	3' UTR
Bvchr2.sca004	48818	49778	0.00093	Bv2_033050_cscn	-4518	2	13,137,	0,823	7.31	3' UTR
Bvchr2.sca004	60506	60864	7.9e-59	Bv2_033050_cscn	6210	1	358,	0	4.87	3' UTR
Bvchr2.sca004	96211	96678	0	Bv2_033080_fiyf	2345	1	467,	0	10.2	3' UTR
Bvchr2.sca004	110608	110935	5e-74	Bv2_033090_nsnd	5192	1	327,	0	13	3' UTR
Bvchr2.sca004	347489	347900	5e-92	Bv2_033190_dtiq	7556	1	411,	0	21.4	3' UTR
Bvchr2.sca004	414186	417364	0	Bv2_033260_mfgp	3728	7	30,78,58,50,109,62,378,	0,114,1064,1215,1862,2070,2800	66.8	3' UTR
Bvchr2.sca004	428985	429286	1.6e-36	Bv2_033280_eidr	-1982	1	301,	0	10.9	3' UTR
Bvchr2.sca004	438786	439112	1.3e-71	Bv2_033290_mtje	-3776	1	326,	0	7.86	3' UTR
Bvchr2.sca004	444647	446222	0	Bv2_033290_mtje	1759	2	143,181,	0,1394	11	3' UTR
Bvchr2.sca004	453569	453832	5e-75	Bv2_033310_dpjf	1941	1	263,	0	7.85	3' UTR
Bvchr2.sca004	510325	510800	0	Bv2_033330_nrat	3967	1	475,	0	37.8	3' UTR
Bvchr2.sca004	564486	564694	1e-10	Bv2_033370_rwkg	4506	1	208,	0	7.31	3' UTR
Bvchr2.sca004	584489	584699	2.5e-38	Bv2_033380_nnpz	3979	1	210,	0	4.05	3' UTR
Bvchr2.sca004	2458	4662	1e-127	Bv2_033010_pnos	5233	2	409,100,	0,2104	14.9	3' UTR
Bvchr2.sca004	9066	9515	1e-181	Bv2_033010_pnos	-1824	1	449,	0	10.3	3' UTR
Bvchr2.sca004	21206	24549	0	Bv2_033020_rhdp	-6458	4	461,43,130,116,	0,1460,1683,3227	50.6	3' UTR
Bvchr2.sca004	71361	71541	1.3e-05	Bv2_033060_khcy	-6590	1	180,	0	19.8	3' UTR
Bvchr2.sca004	164506	164942	1e-162	Bv2_033110_igzd	9275	2	271,27,	0,409	3.61	3' UTR
Bvchr2.sca004	183418	183808	0	Bv2_033111z368	-3290	1	390,	0	17.9	3' UTR
Bvchr2.sca004	195153	195361	2e-13	Bv2_033120_umqq	-3133	1	208,	0	3.88	3' UTR
Bvchr2.sca004	295129	295219	1.3e-24	Bv2_033170_ewyk	-5891	1	90,	0	1.6	3' UTR
Bvchr2.sca004	376788	377146	1e-129	Bv2_033220_qsoh	4705	1	358,	0	5.2	3' UTR
Bvchr2.sca004	399836	400045	0.00054	Bv2_033240_kpqu	3217	1	209,	0	5.22	3' UTR
Bvchr2.sca004	404018	404254	5e-21	Bv2_033240_kpqu	-1201	1	236,	0	3.88	3' UTR
Bvchr2.sca004	512238	512566	1e-199	Bv2_033340_mpqz	7545	1	328,	0	6.93	3' UTR
Bvchr2.sca004	524014	524490	0	Bv2_033340_mpqz	-4707	1	476,	0	12.9	3' UTR
Bvchr2.sca004	534320	534799	0	Bv2_033350_cyas	-5524	1	479,	0	26	3' UTR
Bvchr2.sca004	606525	608076	7.9e-19	Bv2_033390_quew	4960	2	211,24,	0,1527	8.35	3' UTR
Bvchr2.sca004	606525	608082	6.3e-20	Bv2_033390_quew	4960	2	211,30,	0,1527	8.35	3' UTR
Bvchr2.sca005	15997	16506	0	Bv2_033450_acmm	-10840	1	509,	0	28.3	3' UTR
Bvchr2.sca005	29010	29160	1e-36	Bv2_033450_acmm	1664	1	150,	0	2.31	3' UTR
Bvchr2.sca005	64326	64791	0	Bv2_033490_atjx	6830	2	62,292,	0,173	20	3' UTR
Bvchr2.sca005	109541	109840	2e-17	Bv2_033510_wdgy	-1146	1	299,	0	21.4	3' UTR
Bvchr2.sca005	143180	143299	0.00013	Bv2_033520_zzhr	1474	1	119,	0	2.78	3' UTR
Bvchr2.sca005	208079	208288	1.6e-11	Bv2_033580_wqjg	1980	1	209,	0	40.7	3' UTR
Bvchr2.sca005	208080	208288	1.6e-11	Bv2_033580_wqjg	1981	1	208,	0	40.7	3' UTR
Bvchr2.sca005	260604	260992	1e-184	Bv2_033610_cqxz	4605	1	388,	0	11.5	3' UTR
Bvchr2.sca005	303731	303937	1.6e-74	Bv2_033650_msay	3402	1	206,	0	5.79	3' UTR
Bvchr2.sca005	324157	324921	1.6e-12	Bv2_033680_jqxk	1218	2	30,146,	0,618	2.73	3' UTR
Bvchr2.sca005	324139	332037	5e-17	Bv2_033680_jqxk	1200	3	48,182,366,	0,7269,7532	59.5	3' UTR
Bvchr2.sca005	357630	357780	6.3e-24	Bv2_033700_csii	2264	1	150,	0	1.6	3' UTR
Bvchr2.sca005	456749	456928	7.9e-14	Bv2_033740_qpft	2693	1	179,	0	4.44	3' UTR
Bvchr2.sca005	586702	587002	2.5e-13	Bv2_033760_ckjx	1314	1	300,	0	18.8	3' UTR
Bvchr2.sca005	625249	630948	1.6e-50	Bv2_033800_hwum	-14780	3	183,117,1,	0,5385,5698	4.93	Exon (Bv2_033790_wpxj.t1/Bv2_033790_wpxj, exon 18 of 24)
Bvchr2.sca005	640175	645403	1e-270	Bv2_033800_hwum	-325	3	7,240,324,	0,4306,4904	72.7	3' UTR
Bvchr2.sca005	679167	679376	2.9e-10	Bv2_033810_ktuh	1339	1	209,	0	4.8	3' UTR
Bvchr2.sca005	739294	739675	1e-143	Bv2_033850_twsm	-755	1	381,	0	19.8	3' UTR
Bvchr2.sca005	762292	762585	2e-33	Bv2_033870_jcwe	4642	1	293,	0	10.6	3' UTR
Bvchr2.sca005	781687	781957	7.9e-98	Bv2_033880_shut	11967	1	270,	0	15.2	3' UTR
Bvchr2.sca005	1043376	1044224	1e-158	Bv2_033930_crho	11946	2	256,400,	0,448	15.1	3' UTR
Bvchr2.sca005	1062895	1063117	2.6e-05	Bv2_033960_znrf	0	1	222,	0	18.8	5' UTR
Bvchr2.sca005	1096877	1097333	3.2e-89	Bv2_033990_qtwy	6191	2	39,317,	0,139	13.5	3' UTR
Bvchr2.sca005	1265354	1267558	1.3e-19	Bv2_034120_qxii	172	4	9,81,58,111,	0,110,993,2093	3.81	3' UTR
Bvchr2.sca005	1289515	1289786	2.3e-06	Bv2_034170_ygce	-1726	1	271,	0	3.52	3' UTR
Bvchr2.sca005	1304189	1304576	0	Bv2_034170_ygce	12677	1	387,	0	21.6	3' UTR
Bvchr2.sca005	1435910	1436000	0.0012	Bv2_034240_wzwm	1586	1	90,	0	2.61	3' UTR
Bvchr2.sca005	1455301	1455706	1.3e-25	Bv2_034270_pxin	1657	3	87,111,12,	0,189,393	5.13	Exon (Bv2_034270_pxin.t1/Bv2_034270_pxin, exon 4 of 8)
Bvchr2.sca005	1456815	1456906	0.00035	Bv2_034270_pxin	3171	1	91,	0	2.55	3' UTR
Bvchr2.sca005	1483668	1483968	1e-127	Bv2_034290_ohtq	14464	1	300,	0	2.96	3' UTR
Bvchr2.sca005	1510510	1510990	0	Bv2_034310_wfkm	9726	1	480,	0	28.5	3' UTR
Bvchr2.sca005	1561062	1561478	4e-37	Bv2_034350_iyxu	-1446	1	416,	0	5.58	3' UTR
Bvchr2.sca005	1598506	1599381	0	Bv2_034380_pgqw	-7802	3	95,96,348,	0,342,527	65.5	3' UTR
Bvchr2.sca005	1617958	1618435	1e-213	Bv2_034380_pgqw	10775	1	477,	0	25.8	3' UTR
Bvchr2.sca005	1708203	1708381	1.6e-12	Bv2_034390_guog	6680	1	178,	0	16.7	3' UTR
Bvchr2.sca005	1757859	1758068	6.3e-15	Bv2_034410_wcui	475	1	209,	0	1.63	3' UTR
Bvchr2.sca005	1775763	1777398	0	Bv2_034430_puci	-7036	2	38,406,	0,1229	41.5	3' UTR
Bvchr2.sca005	1787817	1788028	3.2e-15	Bv2_034430_puci	3383	1	211,	0	4.62	3' UTR
Bvchr2.sca005	1822552	1822878	0	Bv2_034460_iich	-116	1	326,	0	7.59	3' UTR
Bvchr2.sca005	1823579	1823728	0.0051	Bv2_034460_iich	585	1	149,	0	9.4	3' UTR
Bvchr2.sca005	2040989	2041140	3.4e-06	Bv2_034570_jzgp	3405	1	151,	0	3.19	3' UTR
Bvchr2.sca005	2086644	2087033	0	Bv2_034580_eeiz	7430	1	389,	0	19.5	3' UTR
Bvchr2.sca005	2136691	2138876	1e-240	Bv2_034590_nxfs	14629	4	96,94,79,529,	0,406,685,1656	76	3' UTR
Bvchr2.sca005	2250323	2254583	3.2e-84	Bv2_034640_quez	9271	2	105,314,	0,3946	12.2	3' UTR
Bvchr2.sca005	2250382	2260080	4e-84	Bv2_034650_iitw	-6442	4	46,411,47,123,	0,3887,4395,9575	12.1	3' UTR
Bvchr2.sca005	2269407	2269648	1e-292	Bv2_034650_iitw	2885	1	241,	0	2.52	3' UTR
Bvchr2.sca005	2287472	2287741	1e-140	Bv2_034660_tset	9666	1	269,	0	2.87	3' UTR
Bvchr2.sca005	2313543	2313783	3.2e-09	Bv2_034670_ffcc	3767	1	240,	0	4.28	3' UTR
Bvchr2.sca005	2344713	2345067	0	Bv2_034680_zdpu	1737	1	354,	0	9.07	3' UTR
[truncated: 11,745 more rows]
