# Supplementary material for: Unique Features of the m6A Methylome and Its Response to Salt Stress in the Roots of Sugar Beet (Beta vulgaris)
Source: Int J Mol Sci. 2023 Jul 19;24(14):11659. doi: 10.3390/ijms241411659 (PMC10380635; doi:10.3390/ijms241411659)
Supplement: Supplementary file 1 [file ijms-24-11659-s001.zip › Table S5 The differentially modified m6A methylation peaks (DMPs) in response to salt stress.xlsx]

## Sheet: Sheet2
Table S5 The differentially modified m6A methylation peaks (DMPs) in response to salt stress
Position ID	Start	End	Gene ID	GO	KEGG	P-value of the peak	Log2FC(st/ck)	Diff.P-value	Peak annotation
Bvchr1.sca001	192939	193207	Bv1_000200_iemq	GO:0005886(plasma membrane);GO:0016020(membrane);GO:1903424(fluoride transmembrane transport);GO:1903425(fluoride transmembrane transporter activity)	NA	3.2e-48	-1.06	3.89045e-06	3' UTR
Bvchr1.sca001	1695624	1695835	Bv1_001580_oetf	GO:0005515(protein binding);GO:0005524(ATP binding);GO:0005622(intracellular);GO:0005623(cell);GO:0005634(nucleus);GO:0005739(mitochondrion);GO:0005829(cytosol);GO:0006457(protein folding);GO:0009408(response to heat);GO:0009409(response to cold);GO:0009507(chloroplast);GO:0009532(plastid stroma);GO:0009570(chloroplast stroma);GO:0009579(thylakoid);GO:0009941(chloroplast envelope);GO:0016032(vira…	03040(Spliceosome);04141(Protein processing in endoplasmic reticulum);04144(Endocytosis)	2.6e-06	-1.69	0.0446684	5' UTR
Bvchr1.sca001	2368558	2369576	Bv1_002230_pwhy	GO:0005634(nucleus);GO:0008080(N-acetyltransferase activity);GO:0008080(N-acetyltransferase activity)	NA	1e-185	-1.19	8.31764e-07	3' UTR
Bvchr1.sca001	2466372	2466700	Bv1_002320_rzqd	GO:0004674(protein serine/threonine kinase activity);GO:0005634(nucleus);GO:0005737(cytoplasm);GO:0006468(protein phosphorylation);GO:0035556(intracellular signal transduction)	NA	1e-83	1.14	0.000562341	3' UTR
Bvchr1.sca001	2942306	2942539	Bv1_002650_nkrz	GO:0005634(nucleus);GO:0008150(biological_process);GO:0046872(metal ion binding)	NA	1e-39	1.12	0.000269153	3' UTR
Bvchr1.sca001	4192534	4194059	Bv1_003850_jyhg	GO:0003700(DNA binding transcription factor activity);GO:0005515(protein binding);GO:0005634(nucleus);GO:0006351(transcription, DNA-templated);GO:0009738(abscisic acid-activated signaling pathway);GO:0009785(blue light signaling pathway);GO:0009793(embryo development ending in seed dormancy);GO:0010262(somatic embryogenesis);GO:0043565(sequence-specific DNA binding);GO:0045723(positive regulation…	NA	1.6e-38	1.02	4.7863e-06	5' UTR
Bvchr1.sca001	4762376	4762674	Bv1_004390_xiqq	GO:0006855(drug transmembrane transport)	NA	9.5e-08	-1.84	0.00831764	3' UTR
Bvchr1.sca001	5003322	5003531	Bv1_004570_oxzh	GO:0004674(protein serine/threonine kinase activity);GO:0004842(ubiquitin-protein transferase activity);GO:0005524(ATP binding);GO:0005886(plasma membrane);GO:0006468(protein phosphorylation);GO:0016301(kinase activity);GO:0016567(protein ubiquitination);GO:0046777(protein autophosphorylation);GO:0046777(protein autophosphorylation)	NA	1.6e-08	2.97	0.0288403	3' UTR
Bvchr1.sca001	5221682	5221977	Bv1_004780_ften	NA	NA	2e-13	1.29	0.00549541	3' UTR
Bvchr1.sca001	5812379	5812707	Bv1_005310_kqfu	NA	NA	3.2e-23	-1.31	0.0301995	3' UTR
Bvchr1.sca001	5903354	5903741	Bv1_005380_uwpa	GO:0005200(structural constituent of cytoskeleton);GO:0005515(protein binding);GO:0005524(ATP binding);GO:0005618(cell wall);GO:0005730(nucleolus);GO:0005737(cytoplasm);GO:0005739(mitochondrion);GO:0005829(cytosol);GO:0005856(cytoskeleton);GO:0005886(plasma membrane);GO:0007010(cytoskeleton organization);GO:0009416(response to light stimulus);GO:0009506(plasmodesma);GO:0009570(chloroplast stroma)…	NA	1e-119	1.11	1.41254e-05	3' UTR
Bvchr1.sca001	6572864	6573195	Bv1_005950_ctoy	GO:0005737(cytoplasm);GO:0005856(cytoskeleton);GO:0046872(metal ion binding);GO:0051015(actin filament binding);GO:0051017(actin filament bundle assembly);GO:0051017(actin filament bundle assembly)	NA	1e-170	1.23	9.33254e-05	3' UTR
Bvchr1.sca001	6667241	6667421	Bv1_006060_daft	GO:0006664(glycolipid metabolic process);GO:0012505(endomembrane system);GO:0046527(glucosyltransferase activity)	00514(Other types of O-glycan biosynthesis)	1.1e-06	1.2	0.001	Exon (Bv1_006060_daft.t1/Bv1_006060_daft, exon 1 of 5)
Bvchr1.sca001	6688817	6689117	Bv1_006080_pync	GO:0006664(glycolipid metabolic process);GO:0012505(endomembrane system);GO:0046527(glucosyltransferase activity)	00514(Other types of O-glycan biosynthesis)	1e-222	1.17	2.23872e-05	3' UTR
Bvchr1.sca001	7505438	7506761	Bv1_006770_zgoh	GO:0004601(peroxidase activity);GO:0005576(extracellular region);GO:0006979(response to oxidative stress);GO:0020037(heme binding);GO:0042744(hydrogen peroxide catabolic process);GO:0046872(metal ion binding);GO:0055114(oxidation-reduction process)	00940(Phenylpropanoid biosynthesis)	0	1.24	3.16228e-21	3' UTR
Bvchr1.sca002	2043754	2052704	Bv1_008330_inhn	GO:0003824(catalytic activity);GO:0005524(ATP binding);GO:0005739(mitochondrion);GO:0005777(peroxisome);GO:0005778(peroxisomal membrane);GO:0008152(metabolic process);GO:0008756(o-succinylbenzoate-CoA ligase activity);GO:0009507(chloroplast);GO:0016021(integral component of membrane);GO:0016208(AMP binding);GO:0031969(chloroplast membrane);GO:0042372(phylloquinone biosynthetic process)	00130(Ubiquinone and other terpenoid-quinone biosynthesis)	1e-207	1.27	1.25893e-49	3' UTR
Bvchr1.sca002	3201466	3202908	Bv1_008830_rexn	GO:0009813(flavonoid biosynthetic process);GO:0043231(intracellular membrane-bounded organelle);GO:0052696(flavonoid glucuronidation);GO:0080043(quercetin 3-O-glucosyltransferase activity);GO:0080044(quercetin 7-O-glucosyltransferase activity);GO:0080044(quercetin 7-O-glucosyltransferase activity)	NA	1e-31	-1.36	1.7378e-10	3' UTR
Bvchr1.sca002	3843139	3843343	Bv1_009170_exam	NA	NA	1.2e-06	-2.25	0.0213796	3' UTR
Bvchr1.sca002	4294482	4297479	Bv1_009400_oapf	GO:0003989(acetyl-CoA carboxylase activity);GO:0006633(fatty acid biosynthetic process);GO:0009317(acetyl-CoA carboxylase complex);GO:0009374(biotin binding);GO:0009507(chloroplast);GO:0009536(plastid);GO:0009570(chloroplast stroma);GO:0009941(chloroplast envelope)	00620(Pyruvate metabolism);00640(Propanoate metabolism);00061(Fatty acid biosynthesis)	0	-1.33	1e-24	3' UTR
Bvchr1.sca002	4887705	4887884	Bv1_009620_irrt	GO:0004722(protein serine/threonine phosphatase activity);GO:0006470(protein dephosphorylation);GO:0009507(chloroplast);GO:0046872(metal ion binding)	NA	1.6e-11	1	0.000245471	3' UTR
Bvchr1.sca003	1329590	1330036	Bv1_010650_gfpg	GO:0005829(cytosol);GO:0016597(amino acid binding)	NA	0	1.39	3.98107e-63	3' UTR
Bvchr1.sca004	2875030	2875180	Bv1_011460_nxhk	GO:0005634(nucleus);GO:0005737(cytoplasm);GO:0005829(cytosol);GO:0005983(starch catabolic process);GO:0005986(sucrose biosynthetic process);GO:0006000(fructose metabolic process);GO:0006002(fructose 6-phosphate metabolic process);GO:0006094(gluconeogenesis);GO:0009737(response to abscisic acid);GO:0009750(response to fructose);GO:0015979(photosynthesis);GO:0016311(dephosphorylation);GO:0030388(fr…	00010(Glycolysis / Gluconeogenesis);00030(Pentose phosphate pathway);00051(Fructose and mannose metabolism);00710(Carbon fixation in photosynthetic organisms)	1e-182	-1.4	1.51356e-07	3' UTR
Bvchr1.sca004	3757542	3757899	Bv1_011660_ooff	GO:0003924(GTPase activity);GO:0005739(mitochondrion);GO:0042254(ribosome biogenesis)	00220(Arginine biosynthesis);00330(Arginine and proline metabolism)	2.5e-27	1.45	2.75423e-07	3' UTR
Bvchr1.sca004	4264367	4264576	Bv1_011780_ttss	NA	NA	6.3e-12	-1.23	0.00186209	3' UTR
Bvchr1.sca004	4703689	4703928	Bv1_011910_gdmi	NA	NA	4e-34	1.22	0.00025704	3' UTR
Bvchr1.sca004	4703689	4703923	Bv1_011910_gdmi	NA	NA	1.3e-33	1.27	0.000158489	3' UTR
Bvchr1.sca004	5817900	5818440	Bv1_012190_rzko	GO:0005515(protein binding);GO:0005634(nucleus);GO:0005654(nucleoplasm);GO:0005737(cytoplasm);GO:0006355(regulation of transcription, DNA-templated);GO:0007623(circadian rhythm);GO:0009409(response to cold);GO:0009585(red, far-red light phototransduction);GO:0009637(response to blue light);GO:0009908(flower development);GO:0010218(response to far red light);GO:0010378(temperature compensation of …	04712(Circadian rhythm - plant)	0	1.16	1e-134	3' UTR
Bvchr1.sca006	1985769	1986157	Bv1_013180_mzkc	GO:0000963(mitochondrial RNA processing);GO:0003723(RNA binding);GO:0004519(endonuclease activity);GO:0005739(mitochondrion);GO:0008270(zinc ion binding);GO:0009507(chloroplast);GO:0016554(cytidine to uridine editing);GO:0043231(intracellular membrane-bounded organelle);GO:0080156(mitochondrial mRNA modification)	NA	3.2e-27	1.11	0.0199526	3' UTR
Bvchr1.sca006	2412555	2412882	Bv1_013310_eeiw	GO:0005793(endoplasmic reticulum-Golgi intermediate compartment);GO:0015786(UDP-glucose transmembrane transport);GO:0090480(purine nucleotide-sugar transmembrane transport)	NA	0	1.01	5.01187e-19	3' UTR
Bvchr1.sca006	2920673	2921063	Bv1_013460_qxuy	GO:0004176(ATP-dependent peptidase activity);GO:0005739(mitochondrion);GO:0006508(proteolysis);GO:0008237(metallopeptidase activity);GO:0009535(chloroplast thylakoid membrane);GO:0009941(chloroplast envelope);GO:0010027(thylakoid membrane organization);GO:0010205(photoinhibition);GO:0010206(photosystem II repair);GO:0010304(PSII associated light-harvesting complex II catabolic process)	NA	0	1.06	3.98107e-17	3' UTR
Bvchr1.sca006	4240060	4240418	Bv1_013640_gmwi	GO:0003674(molecular_function);GO:0005634(nucleus);GO:0008150(biological_process);GO:0008150(biological_process)	NA	1e-133	1.21	1.25893e-13	3' UTR
Bvchr1.sca006	5527096	5527246	Bv1_013860_nymn	NA	NA	7.6e-09	-2.35	0.0204174	3' UTR
Bvchr1.sca008	576006	578820	Bv1_014850_ptsn	GO:0000266(mitochondrial fission);GO:0003924(GTPase activity);GO:0005525(GTP binding);GO:0005737(cytoplasm);GO:0005739(mitochondrion);GO:0005874(microtubule);GO:0005886(plasma membrane);GO:0005938(cell cortex);GO:0007005(mitochondrion organization);GO:0007049(cell cycle);GO:0008017(microtubule binding);GO:0009504(cell plate);GO:0009506(plasmodesma);GO:0009524(phragmoplast);GO:0010152(pollen matur…	04144(Endocytosis)	4e-48	3.69	0.0316228	3' UTR
Bvchr1.sca008	2124141	2124531	Bv1_015850_kant	GO:0003677(DNA binding);GO:0003700(DNA binding transcription factor activity);GO:0005515(protein binding);GO:0005634(nucleus);GO:0006351(transcription, DNA-templated);GO:0006355(regulation of transcription, DNA-templated);GO:0007623(circadian rhythm);GO:0009409(response to cold);GO:0009908(flower development);GO:0010114(response to red light);GO:0010154(fruit development);GO:0010187(negative regu…	NA	1.3e-38	1.38	0.000676083	3' UTR
Bvchr1_un.sca001	256846	257172	Bv1_016090_fcis	GO:0005634(nucleus);GO:0005737(cytoplasm);GO:0005623(cell);GO:0071333(cellular response to glucose stimulus);GO:0071333(cellular response to glucose stimulus)	03015(mRNA surveillance pathway);03015(mRNA surveillance pathway)	1.6e-13	1.55	2.51189e-05	3' UTR
Bvchr1_un.sca001	916026	916263	Bv1_016340_zfif	GO:0003924(GTPase activity);GO:0005198(structural molecule activity);GO:0005200(structural constituent of cytoskeleton);GO:0005525(GTP binding);GO:0005737(cytoplasm);GO:0005773(vacuole);GO:0005874(microtubule);GO:0007017(microtubule-based process);GO:0009416(response to light stimulus);GO:0009826(unidimensional cell growth)	04145(Phagosome)	1e-101	1.19	6.30957e-17	3' UTR
Bvchr1_un.sca002	735235	735473	Bv1_017220_csoh	GO:0003674(molecular_function);GO:0005634(nucleus);GO:0005739(mitochondrion);GO:0005774(vacuolar membrane);GO:0008150(biological_process);GO:0009507(chloroplast);GO:0009536(plastid);GO:0009941(chloroplast envelope)	NA	5e-14	1.35	0.0380189	3' UTR
Bvchr1_un.sca002	744412	744589	Bv1_017240_tjaz	GO:0003674(molecular_function);GO:0008150(biological_process);GO:0008150(biological_process)	NA	1e-13	1.38	0.0218776	3' UTR
Bvchr1_un.sca002	814824	815120	Bv1_017300_zyop	GO:0000275(mitochondrial proton-transporting ATP synthase complex, catalytic core F(1));GO:0015986(ATP synthesis coupled proton transport);GO:0046933(proton-transporting ATP synthase activity, rotational mechanism)	00190(Oxidative phosphorylation)	4e-39	1.09	7.4131e-07	3' UTR
Bvchr1_un.sca002	1500515	1500811	Bv1_017770_mnex	NA	NA	1.6e-20	1.32	0.0128825	3' UTR
Bvchr1_un.sca002	1631789	1632110	Bv1_017920_smex	NA	NA	6.2e-06	2.91	0.00141254	5' UTR
Bvchr1_un.sca002	3186022	3186112	Bv1_019260_ucnp	GO:0000139(Golgi membrane);GO:0003824(catalytic activity);GO:0005794(Golgi apparatus);GO:0006486(protein glycosylation);GO:0016020(membrane);GO:0016021(integral component of membrane);GO:0016757(transferase activity, transferring glycosyl groups)	NA	2.9e-07	3.06	0.00186209	3' UTR
Bvchr1_un.sca002	3433192	3433312	Bv1_019430_ahxx	GO:0051213(dioxygenase activity);GO:0051213(dioxygenase activity)	00402(Benzoxazinoid biosynthesis);00940(Phenylpropanoid biosynthesis);00940(Phenylpropanoid biosynthesis)	3.8e-06	1.23	0.0281838	3' UTR
Bvchr1_un.sca002	3498682	3498829	Bv1_019490_rqky	NA	NA	0.0002	-2	0.0467735	3' UTR
Bvchr1_un.sca002	4127609	4127847	Bv1_019930_tifw	GO:0000179(rRNA (adenine-N6,N6-)-dimethyltransferase activity);GO:0005737(cytoplasm)	NA	1e-15	1.02	0.0371535	3' UTR
Bvchr1_un.sca002	4419248	4419547	Bv1_020190_eikz	GO:0008180(COP9 signalosome)	NA	2.5e-30	1.08	0.0446684	3' UTR
Bvchr1_un.sca002	4721616	4721941	Bv1_020370_uwew	GO:0003674(molecular_function);GO:0005634(nucleus);GO:0008150(biological_process)	NA	3.2e-37	1.12	2.81838e-05	3' UTR
Bvchr1_un.sca003	356982	357388	Bv1_020590_mntn	GO:0003674(molecular_function);GO:0008150(biological_process);GO:0009507(chloroplast);GO:0009507(chloroplast)	NA	5e-17	2.79	0.00223872	3' UTR
Bvchr1_un.sca004	573206	573960	Bv1_020820_hfrm	GO:0000462(maturation of SSU-rRNA from tricistronic rRNA transcript (SSU-rRNA, 5.8S rRNA, LSU-rRNA));GO:0005730(nucleolus);GO:0032040(small-subunit processome)	NA	0	2.98	1.25893e-30	3' UTR
Bvchr1_un.sca017	257582	258312	Bv1_022780_kfqc	GO:0003674(molecular_function);GO:0005575(cellular_component);GO:0008150(biological_process);GO:0009570(chloroplast stroma);GO:0043036(starch grain);GO:2000904(regulation of starch metabolic process);GO:2001070(starch binding);GO:2001070(starch binding)	NA	1e-146	-1.5	1e-35	3' UTR
Bvchr1_un.sca018	477893	478309	Bv1_023060_neot	NA	NA	1e-141	1.04	0.0102329	3' UTR
Bvchr1_un.sca018	479639	479877	Bv1_023070_kdsj	NA	NA	1e-277	1.31	0.0138038	5' UTR
Bvchr1_un.sca020	361659	361808	Bv1_023380_uyua	NA	NA	5e-05	1.74	0.00295121	Exon (Bv1_023380_uyua.t2/Bv1_023380_uyua, exon 1 of 2)
Bvchr2.sca001	253668	254169	Bv2_023610_yqof	GO:0051213(dioxygenase activity)	00195(Photosynthesis)	0	1.01	6.30957e-28	3' UTR
Bvchr2.sca001	497690	497900	Bv2_023800_iojf	GO:0003674(molecular_function);GO:0005575(cellular_component);GO:0042753(positive regulation of circadian rhythm);GO:0048511(rhythmic process)	NA	3.2e-09	1.12	0.0169824	3' UTR
Bvchr2.sca001	641455	641783	Bv2_023940_pwrn	GO:0004712(protein serine/threonine/tyrosine kinase activity);GO:0005524(ATP binding);GO:0006468(protein phosphorylation);GO:0016301(kinase activity);GO:0016301(kinase activity)	NA	2.5e-27	-1.12	8.51138e-05	3' UTR
Bvchr2.sca001	867792	868086	Bv2_024140_qpfw	GO:0003677(DNA binding);GO:0005634(nucleus);GO:0006351(transcription, DNA-templated);GO:0006355(regulation of transcription, DNA-templated);GO:0016569(covalent chromatin modification);GO:0035064(methylated histone binding);GO:0040008(regulation of growth);GO:0046872(metal ion binding);GO:0046872(metal ion binding)	NA	2.5e-91	1.71	1e-13	3' UTR
Bvchr2.sca001	946357	946594	Bv2_024210_txuo	NA	NA	2.5e-16	2.87	0.00234423	3' UTR
Bvchr2.sca001	1057252	1057552	Bv2_024310_wuzy	GO:0005634(nucleus);GO:0008150(biological_process);GO:0008150(biological_process)	NA	7.9e-49	-2.77	0.00213796	3' UTR
Bvchr2.sca001	2764716	2764986	Bv2_025970_nrpz	NA	NA	1.8e-06	-2.31	0.0436516	3' UTR
Bvchr2.sca001	3003053	3003173	Bv2_026230_pxru	NA	NA	6.3e-15	1.12	8.70964e-05	3' UTR
Bvchr2.sca001	3012629	3013110	Bv2_026240_atez	GO:0004675(transmembrane receptor protein serine/threonine kinase activity);GO:0005199(structural constituent of cell wall);GO:0005524(ATP binding);GO:0005886(plasma membrane);GO:0006468(protein phosphorylation);GO:0007166(cell surface receptor signaling pathway);GO:0016021(integral component of membrane);GO:0016301(kinase activity);GO:0019901(protein kinase binding)	NA	1e-168	1.05	5.01187e-13	3' UTR
Bvchr2.sca001	3793179	3794283	Bv2_026960_hzce	GO:0005634(nucleus)	NA	0	-1.07	1.62181e-09	3' UTR
Bvchr2.sca001	4898956	4899189	Bv2_028050_dzto	GO:0005886(plasma membrane);GO:0006629(lipid metabolic process);GO:0008081(phosphoric diester hydrolase activity)	NA	1.3e-29	1.08	0.000524807	3' UTR
Bvchr2.sca001	5210816	5210906	Bv2_028230_aukd	GO:0005737(cytoplasm)	NA	3.5e-08	1.32	0.047863	3' UTR
Bvchr2.sca001	5337350	5337796	Bv2_028360_kfyw	GO:0005576(extracellular region);GO:0016042(lipid catabolic process);GO:0016298(lipase activity);GO:0016788(hydrolase activity, acting on ester bonds);GO:0052689(carboxylic ester hydrolase activity)	00561(Glycerolipid metabolism)	2.5e-36	1.35	2.23872e-05	5' UTR
Bvchr2.sca001	5553330	5553561	Bv2_028560_siiq	NA	NA	3.5e-06	3.72	0.0074131	3' UTR
Bvchr2.sca001	5553274	5553570	Bv2_028560_siiq	NA	NA	4e-09	3.91	0.00354813	3' UTR
Bvchr2.sca001	5780463	5782181	Bv2_028830_kdtf	NA	NA	1e-128	-1.05	0.0416869	3' UTR
Bvchr2.sca001	6148197	6148467	Bv2_029280_onwo	GO:0003674(molecular_function);GO:0005634(nucleus);GO:0005840(ribosome);GO:0008150(biological_process)	NA	2.5e-29	1.27	9.33254e-06	3' UTR
Bvchr2.sca001	6281358	6281938	Bv2_029410_myig	NA	NA	4.9e-10	-3.54	0.0436516	3' UTR
Bvchr2.sca001	6590273	6590693	Bv2_029680_jmxw	GO:0003333(amino acid transmembrane transport);GO:0015171(amino acid transmembrane transporter activity)	NA	1e-232	1.22	6.30957e-14	3' UTR
Bvchr2.sca001	6685706	6686001	Bv2_029750_ztui	GO:0005634(nucleus);GO:0043161(proteasome-mediated ubiquitin-dependent protein catabolic process)	NA	5e-23	2.67	0.000147911	3' UTR
Bvchr2.sca001	7894239	7894479	Bv2_030640_jdxh	GO:0000151(ubiquitin ligase complex);GO:0004842(ubiquitin-protein transferase activity);GO:0016567(protein ubiquitination);GO:0043130(ubiquitin binding)	NA	1.6e-68	1.15	2.63027e-07	3' UTR
Bvchr2.sca001	8646865	8647159	Bv2_031140_oimg	GO:0005768(endosome);GO:0005794(Golgi apparatus);GO:0005802(trans-Golgi network);GO:0016413(O-acetyltransferase activity);GO:0071554(cell wall organization or biogenesis)	NA	6.3e-13	4.19	1.58489e-08	3' UTR
Bvchr2.sca002	235426	240973	Bv2_031630_mype	NA	NA	7.9e-96	-1.46	8.12831e-09	5' UTR
Bvchr2.sca003	1302636	1302697	Bv2_032620_eafq	GO:0006629(lipid metabolic process);GO:0016020(membrane);GO:0016298(lipase activity)	00561(Glycerolipid metabolism)	6.3e-12	-1.14	0.000186209	3' UTR
Bvchr2.sca004	376788	377057	Bv2_033220_qsoh	GO:0004722(protein serine/threonine phosphatase activity);GO:0005737(cytoplasm);GO:0006470(protein dephosphorylation);GO:0046872(metal ion binding)	NA	1e-192	1.01	3.16228e-35	3' UTR
Bvchr2.sca005	208138	208288	Bv2_033580_wqjg	NA	NA	1.4e-09	2.81	0.00891251	3' UTR
Bvchr2.sca005	208139	208288	Bv2_033580_wqjg	NA	NA	1.4e-09	2.86	0.00776247	3' UTR
Bvchr2.sca005	739294	739675	Bv2_033850_twsm	NA	NA	1e-187	1.02	3.63078e-06	3' UTR
Bvchr2.sca005	834585	834794	Bv2_033900_crig	GO:0005576(extracellular region);GO:0009823(cytokinin catabolic process);GO:0016491(oxidoreductase activity);GO:0016614(oxidoreductase activity, acting on CH-OH group of donors);GO:0019139(cytokinin dehydrogenase activity);GO:0050660(flavin adenine dinucleotide binding);GO:0055114(oxidation-reduction process)	00908(Zeatin biosynthesis)	1e-41	1.43	1.25893e-20	3' UTR
Bvchr2.sca005	1838824	1839276	Bv2_034480_wkro	GO:0009926(auxin polar transport);GO:0009934(regulation of meristem structural organization);GO:0009963(positive regulation of flavonoid biosynthetic process);GO:0010223(secondary shoot formation);GO:0016117(carotenoid biosynthetic process);GO:0019825(oxygen binding);GO:0019825(oxygen binding)	NA	3.2e-97	1.08	0.000141254	3' UTR
Bvchr2.sca005	1942183	1942806	Bv2_034510_ifim	GO:0003735(structural constituent of ribosome);GO:0006412(translation);GO:0006412(translation)	NA	0	-1.58	5.01187e-53	3' UTR
Bvchr2.sca006	59008	59584	Bv2_034760_pyct	GO:0004672(protein kinase activity);GO:0005515(protein binding);GO:0005524(ATP binding);GO:0005886(plasma membrane);GO:0006468(protein phosphorylation);GO:0006995(cellular response to nitrogen starvation);GO:0009414(response to water deprivation);GO:0009507(chloroplast);GO:0009637(response to blue light);GO:0009767(photosynthetic electron transport chain);GO:0010027(thylakoid membrane organizatio…	NA	0	1.05	6.30957e-13	3' UTR
Bvchr2.sca006	1372595	1372865	Bv2_035410_toap	GO:0003676(nucleic acid binding);GO:0003723(RNA binding);GO:0005634(nucleus);GO:0006397(mRNA processing);GO:0006397(mRNA processing)	NA	1e-09	3.15	0.011749	3' UTR
Bvchr2.sca007	1690810	1691020	Bv2_036130_dshy	GO:0015095(magnesium ion transmembrane transporter activity);GO:0015693(magnesium ion transport)	NA	4.9e-07	-1.76	0.00338844	3' UTR
Bvchr2.sca007	2249456	2250747	Bv2_036390_yaop	NA	NA	2.5e-42	3.29	0.00011749	5' UTR
Bvchr2.sca008	870573	870931	Bv2_036870_tgjt	NA	NA	1.3e-68	1.1	0.000660693	3' UTR
Bvchr2.sca009	405277	410939	Bv2_036980_rgri	NA	NA	1e-20	1.13	0.000870964	5' UTR
Bvchr2.sca010	319311	319761	Bv2_037090_kkwp	GO:0004553(hydrolase activity, hydrolyzing O-glycosyl compounds);GO:0004563(beta-N-acetylhexosaminidase activity);GO:0005773(vacuole);GO:0005829(cytosol);GO:0005975(carbohydrate metabolic process);GO:0009505(plant-type cell wall);GO:0015929(hexosaminidase activity);GO:0102148(N-acetyl-beta-D-galactosaminidase activity)	00520(Amino sugar and nucleotide sugar metabolism);00531(Glycosaminoglycan degradation);00603(Glycosphingolipid biosynthesis - globo and isoglobo series);00604(Glycosphingolipid biosynthesis - ganglio series);00511(Other glycan degradation)	1e-174	-1.42	2.69153e-08	3' UTR
Bvchr2.sca012	404062	408567	Bv2_037911z461	NA	NA	1.3e-15	1.08	0.0158489	3' UTR
Bvchr2.sca012	896033	896569	Bv2_038000_yirr	GO:0005789(endoplasmic reticulum membrane);GO:0008150(biological_process);GO:0016021(integral component of membrane);GO:0016757(transferase activity, transferring glycosyl groups)	00514(Other types of O-glycan biosynthesis)	0	1.05	1e-60	3' UTR
Bvchr2.sca013	89888	91526	Bv2_038070_rpti	NA	NA	2.2e-09	1.24	0.000794328	3' UTR
Bvchr2.sca013	1423098	1423563	Bv2_038290_zfxs	NA	NA	1e-221	2.07	2.51189e-21	3' UTR
Bvchr2.sca013	1423567	1429656	Bv2_038300_ztiu	GO:0006952(defense response);GO:0016042(lipid catabolic process);GO:0016787(hydrolase activity);GO:0045735(nutrient reservoir activity)	NA	0	1.15	2.51189e-31	3' UTR
Bvchr2.sca013	2655476	2658937	Bv2_038680_tuzz	GO:0003743(translation initiation factor activity);GO:0005515(protein binding);GO:0005634(nucleus);GO:0005886(plasma membrane);GO:0006413(translational initiation);GO:0009793(embryo development ending in seed dormancy);GO:0046872(metal ion binding)	03013(RNA transport)	0	-1	5.24807e-07	3' UTR
Bvchr2.sca013	3061849	3062268	Bv2_038900_omxf	GO:0003674(molecular_function);GO:0005739(mitochondrion);GO:0007275(multicellular organism development);GO:0009536(plastid);GO:0009706(chloroplast inner membrane);GO:0009941(chloroplast envelope);GO:0016021(integral component of membrane)	NA	6.3e-50	-1.56	2.69153e-09	3' UTR
Bvchr2.sca014	2578244	2578631	Bv2_039550_tuzd	GO:0016787(hydrolase activity)	NA	0	1.62	3.16228e-44	3' UTR
Bvchr2.sca015	1059276	1059754	Bv2_040820_krfj	NA	NA	1e-182	1.19	1e-10	3' UTR
Bvchr2.sca016	542298	542597	Bv2_041390_fjuq	GO:0005524(ATP binding);GO:0005634(nucleus);GO:0006952(defense response);GO:0043531(ADP binding);GO:0043531(ADP binding)	NA	7.9e-88	1.6	3.71535e-08	3' UTR
Bvchr2.sca016	981107	981404	Bv2_041590_swhy	GO:0005886(plasma membrane);GO:0006857(oligopeptide transport);GO:0016020(membrane);GO:0016021(integral component of membrane);GO:0022857(transmembrane transporter activity);GO:0055085(transmembrane transport)	NA	1e-15	1.2	0.0128825	3' UTR
Bvchr2.sca016	1149277	1149453	Bv2_041671z575	NA	NA	3.8e-09	-1.65	0.00346737	3' UTR
Bvchr2.sca018	333144	333463	Bv2_042610_cemu	NA	00970(Aminoacyl-tRNA biosynthesis)	1e-105	1.32	1.38038e-06	3' UTR
Bvchr2.sca018	496093	496360	Bv2_042740_ycfq	GO:0002940(tRNA N2-guanine methylation);GO:0004809(tRNA (guanine-N2-)-methyltransferase activity);GO:0005634(nucleus);GO:0005739(mitochondrion)	NA	4e-22	2.6	0.00436516	3' UTR
Bvchr2.sca018	635550	635879	Bv2_042840_gzfj	GO:0003676(nucleic acid binding);GO:0005634(nucleus);GO:0005829(cytosol);GO:0008150(biological_process)	NA	0	1.46	7.94328e-96	3' UTR
Bvchr2.sca018	914238	914357	Bv2_043010_xefo	GO:0002084(protein depalmitoylation);GO:0005737(cytoplasm);GO:0008474(palmitoyl-(protein) hydrolase activity);GO:0052689(carboxylic ester hydrolase activity);GO:0052689(carboxylic ester hydrolase activity)	00564(Glycerophospholipid metabolism);00564(Glycerophospholipid metabolism)	4.5e-07	-1.46	0.00363078	3' UTR
Bvchr2.sca018	1045239	1045419	Bv2_043110_mejp	GO:0008408(3'-5' exonuclease activity)	03013(RNA transport);03015(mRNA surveillance pathway);03018(RNA degradation)	3.4e-07	3.72	0.0436516	3' UTR
Bvchr2.sca018	1619317	1620241	Bv2_043510_sqnh	GO:0005634(nucleus);GO:0005737(cytoplasm);GO:0005737(cytoplasm)	NA	2.5e-57	-1.32	8.91251e-05	3' UTR
Bvchr2.sca018	1630685	1632180	Bv2_043540_qjjd	GO:0003723(RNA binding);GO:0004519(endonuclease activity);GO:0005634(nucleus);GO:0005739(mitochondrion);GO:0005829(cytosol);GO:0009451(RNA modification);GO:0009788(negative regulation of abscisic acid-activated signaling pathway);GO:0009845(seed germination);GO:0010029(regulation of seed germination);GO:0010029(regulation of seed germination)	NA	0	-1.58	1.25893e-48	3' UTR
Bvchr2.sca018	1936705	1937006	Bv2_043780_rmxe	GO:0003674(molecular_function);GO:0005575(cellular_component);GO:0008150(biological_process)	NA	6.3e-37	-1.3	0.0102329	3' UTR
Bvchr2.sca018	2191023	2191294	Bv2_043990_ukxy	GO:0005524(ATP binding);GO:0005634(nucleus);GO:0006952(defense response);GO:0043531(ADP binding)	NA	4.9e-09	-1.12	0.0288403	3' UTR
Bvchr2.sca018	2556068	2556217	Bv2_044370_dixj	GO:0008194(UDP-glycosyltransferase activity);GO:0009247(glycolipid biosynthetic process);GO:0009507(chloroplast);GO:0009536(plastid);GO:0009706(chloroplast inner membrane);GO:0009793(embryo development ending in seed dormancy);GO:0009941(chloroplast envelope);GO:0010027(thylakoid membrane organization);GO:0016757(transferase activity, transferring glycosyl groups);GO:0016758(transferase activity,…	00561(Glycerolipid metabolism)	6.3e-08	-1.27	0.0380189	3' UTR
Bvchr2_un.sca001	53191	53455	Bv2_044470_umgd	GO:0005737(cytoplasm);GO:0030001(metal ion transport);GO:0046914(transition metal ion binding);GO:0046916(cellular transition metal ion homeostasis)	NA	0	-1.3	5.01187e-41	3' UTR
Bvchr2_un.sca001	210344	210553	Bv2_044640_aqez	GO:0005794(Golgi apparatus);GO:0016413(O-acetyltransferase activity);GO:0071554(cell wall organization or biogenesis);GO:0071554(cell wall organization or biogenesis)	NA	2e-13	1.01	0.000123027	3' UTR
Bvchr2_un.sca001	256673	265519	Bv2_044690_xzmn	GO:0005737(cytoplasm);GO:0005773(vacuole);GO:0006491(N-glycan processing);GO:0006517(protein deglycosylation);GO:0016798(hydrolase activity, acting on glycosyl bonds);GO:0033925(mannosyl-glycoprotein endo-beta-N-acetylglucosaminidase activity)	00511(Other glycan degradation)	1e-284	1.53	7.94328e-27	3' UTR
Bvchr2_un.sca002	357714	357924	Bv2_045130_nadu	GO:0000155(phosphorelay sensor kinase activity);GO:0004673(protein histidine kinase activity);GO:0005737(cytoplasm);GO:0005773(vacuole);GO:0005886(plasma membrane);GO:0006952(defense response);GO:0009736(cytokinin-activated signaling pathway);GO:0009738(abscisic acid-activated signaling pathway);GO:0009788(negative regulation of abscisic acid-activated signaling pathway);GO:0009873(ethylene-activ…	04075(Plant hormone signal transduction);04075(Plant hormone signal transduction)	2e-32	1.09	3.80189e-06	3' UTR
Bvchr2_un.sca002	509064	509409	Bv2_045200_qksd	GO:0003677(DNA binding);GO:0003700(DNA binding transcription factor activity);GO:0005634(nucleus);GO:0006355(regulation of transcription, DNA-templated)	NA	2.5e-21	-2.02	0.040738	5' UTR
Bvchr2_un.sca008	559989	560321	Bv2_046610_cias	NA	NA	4e-11	-3.18	0.0371535	3' UTR
Bvchr2_un.sca008	1160446	1160803	Bv2_046760_tquf	GO:0003333(amino acid transmembrane transport);GO:0015171(amino acid transmembrane transporter activity)	NA	1e-129	-1.47	1.51356e-10	3' UTR
Bvchr2_un.sca008	1738722	1739142	Bv2_046920_xmhn	GO:0003676(nucleic acid binding);GO:0003723(RNA binding);GO:0003729(mRNA binding);GO:0005634(nucleus);GO:0008150(biological_process)	NA	0	1.11	7.94328e-74	3' UTR
Bvchr2_un.sca014	65585	65855	Bv2_047410_swff	GO:0003994(aconitate hydratase activity);GO:0005507(copper ion binding);GO:0005737(cytoplasm);GO:0005739(mitochondrion);GO:0005773(vacuole);GO:0005829(cytosol);GO:0005886(plasma membrane);GO:0006099(tricarboxylic acid cycle);GO:0006101(citrate metabolic process);GO:0006102(isocitrate metabolic process);GO:0008152(metabolic process);GO:0009506(plasmodesma);GO:0009651(response to salt stress);GO:00…	00020(Citrate cycle (TCA cycle));00630(Glyoxylate and dicarboxylate metabolism)	1.6e-32	-2.37	1.62181e-06	3' UTR
Bvchr2_un.sca016	70494	70675	Bv2_047520_dfud	GO:0005576(extracellular region);GO:0006869(lipid transport);GO:0008289(lipid binding)	NA	5e-12	1.08	7.94328e-13	3' UTR
Bvchr2_un.sca019	447537	456626	Bv2_047600_uhic	GO:0009416(response to light stimulus);GO:0009535(chloroplast thylakoid membrane);GO:0009768(photosynthesis, light harvesting in photosystem I);GO:0009941(chloroplast envelope);GO:0010287(plastoglobule);GO:0016168(chlorophyll binding);GO:0031409(pigment binding)	00196(Photosynthesis - antenna proteins)	5e-96	-1.42	0.000275423	3' UTR
Bvchr3.sca001	39634	39964	Bv3_047970_syze	GO:0005794(Golgi apparatus);GO:0016413(O-acetyltransferase activity);GO:0071554(cell wall organization or biogenesis)	NA	1e-126	-1.26	1.20226e-05	3' UTR
Bvchr3.sca001	88624	88954	Bv3_048020_atyd	GO:0005515(protein binding);GO:0005634(nucleus);GO:0006355(regulation of transcription, DNA-templated);GO:0008270(zinc ion binding);GO:0009639(response to red or far red light);GO:0009639(response to red or far red light)	NA	1.6e-31	1.61	3.01995e-07	3' UTR
Bvchr3.sca001	99013	99220	Bv3_048040_tfgs	GO:0005643(nuclear pore);GO:0005654(nucleoplasm);GO:0005829(cytosol);GO:0006607(NLS-bearing protein import into nucleus);GO:0008139(nuclear localization sequence binding)	NA	2.5e-18	-1.49	0.0112202	3' UTR
Bvchr3.sca001	296785	296995	Bv3_048200_womc	GO:0003674(molecular_function);GO:0005829(cytosol);GO:0008150(biological_process);GO:0009507(chloroplast);GO:0009570(chloroplast stroma)	NA	6.8e-10	-1.75	0.00251189	3' UTR
Bvchr3.sca001	382670	382821	Bv3_048310_gdqt	GO:0003735(structural constituent of ribosome);GO:0022625(cytosolic large ribosomal subunit);GO:0070180(large ribosomal subunit rRNA binding)	03010(Ribosome)	7.9e-37	1.44	0.0001	3' UTR
Bvchr3.sca001	412808	415364	Bv3_048380_saqr	GO:0005198(structural molecule activity);GO:0005200(structural constituent of cytoskeleton);GO:0005515(protein binding);GO:0005737(cytoplasm);GO:0005885(Arp2/3 protein complex);GO:0007015(actin filament organization);GO:0010090(trichome morphogenesis);GO:0030041(actin filament polymerization);GO:0034314(Arp2/3 complex-mediated actin nucleation);GO:0042995(cell projection);GO:0051015(actin filamen…	04144(Endocytosis)	1e-56	-1.33	0.000281838	Exon (Bv3_048380_saqr.t1/Bv3_048380_saqr, exon 1 of 10)
Bvchr3.sca001	462263	463804	Bv3_048500_wjzc	GO:0005634(nucleus);GO:0005737(cytoplasm);GO:0005829(cytosol);GO:0009056(catabolic process);GO:0052689(carboxylic ester hydrolase activity)	NA	0	-1.14	1.34896e-10	3' UTR
Bvchr3.sca001	836576	836928	Bv3_048740_xepe	GO:0003777(microtubule motor activity);GO:0005871(kinesin complex);GO:0007018(microtubule-based movement);GO:0016887(ATPase activity)	NA	2.5e-57	1.07	0.0001	3' UTR
Bvchr3.sca001	858243	858451	Bv3_048760_pomz	GO:0005515(protein binding);GO:0009860(pollen tube growth);GO:0016324(apical plasma membrane)	NA	4.3e-09	3.21	0.00707946	3' UTR
Bvchr3.sca001	1168544	1168874	Bv3_049040_reuo	NA	NA	3.2e-12	1.12	0.047863	3' UTR
Bvchr3.sca001	1821370	1821762	Bv3_049630_kwyd	GO:0005575(cellular_component);GO:0009809(lignin biosynthetic process);GO:0016621(cinnamoyl-CoA reductase activity);GO:0080167(response to karrikin)	00940(Phenylpropanoid biosynthesis)	2e-29	-2.61	1e-10	3' UTR
Bvchr3.sca001	1889740	1890595	Bv3_049730_msxr	GO:0000149(SNARE binding);GO:0005484(SNAP receptor activity);GO:0006886(intracellular protein transport);GO:0006906(vesicle fusion);GO:0012505(endomembrane system);GO:0016021(integral component of membrane);GO:0031201(SNARE complex);GO:0048278(vesicle docking)	04130(SNARE interactions in vesicular transport);04145(Phagosome)	0	1.04	1.25893e-29	3' UTR
Bvchr3.sca001	2184017	2184168	Bv3_050040_ucqy	GO:0000126(transcription factor TFIIIB complex);GO:0005634(nucleus);GO:0006355(regulation of transcription, DNA-templated);GO:0006383(transcription by RNA polymerase III);GO:0017025(TBP-class protein binding);GO:0070897(DNA-templated transcriptional preinitiation complex assembly)	NA	3.2e-10	-1.1	0.00251189	3' UTR
Bvchr3.sca001	2261511	2261915	Bv3_050130_tcoy	NA	NA	1e-26	1.08	2.95121e-05	3' UTR
Bvchr3.sca001	2463225	2463977	Bv3_050360_rawz	GO:0005385(zinc ion transmembrane transporter activity);GO:0005794(Golgi apparatus);GO:0010043(response to zinc ion);GO:0016020(membrane);GO:0061088(regulation of sequestering of zinc ion)	NA	0	-1.42	1.58489e-22	3' UTR
Bvchr3.sca002	135349	135588	Bv3_050560_mkey	GO:0003674(molecular_function);GO:0005575(cellular_component);GO:0008150(biological_process);GO:0008150(biological_process)	NA	1e-137	1.18	7.94328e-32	3' UTR
Bvchr3.sca003	133652	133772	Bv3_051270_yypp	GO:0005737(cytoplasm);GO:0005887(integral component of plasma membrane);GO:0006857(oligopeptide transport);GO:0015031(protein transport);GO:0016020(membrane);GO:0035673(oligopeptide transmembrane transporter activity)	NA	5.9e-05	1.46	0.0398107	3' UTR
Bvchr3.sca003	150096	150596	Bv3_051290_kcgn	NA	NA	0	1.07	1.99526e-35	3' UTR
Bvchr3.sca003	1050258	1050528	Bv3_052150_jgcd	GO:0003674(molecular_function);GO:0008150(biological_process);GO:0009507(chloroplast)	NA	3.2e-12	1.45	0.00234423	3' UTR
Bvchr3.sca003	1775469	1778288	Bv3_052690_izpp	GO:0008150(biological_process);GO:0009507(chloroplast);GO:0016740(transferase activity)	NA	1e-153	1.03	9.12011e-06	3' UTR
Bvchr3.sca003	2209584	2209854	Bv3_053090_irai	GO:0008840(4-hydroxy-tetrahydrodipicolinate synthase);GO:0009089(lysine biosynthetic process via diaminopimelate);GO:0009507(chloroplast);GO:0019877(diaminopimelate biosynthetic process)	00300(Lysine biosynthesis);00261(Monobactam biosynthesis)	1.1e-10	1.01	0.000870964	3' UTR
Bvchr3.sca003	2525957	2526131	Bv3_053430_eygq	GO:0004672(protein kinase activity);GO:0004674(protein serine/threonine kinase activity);GO:0004842(ubiquitin-protein transferase activity);GO:0005524(ATP binding);GO:0005634(nucleus);GO:0005886(plasma membrane);GO:0006468(protein phosphorylation);GO:0006950(response to stress);GO:0016301(kinase activity);GO:0016567(protein ubiquitination)	NA	3.2e-11	2.14	0.000177828	3' UTR
Bvchr3.sca003	2525957	2526137	Bv3_053430_eygq	GO:0004672(protein kinase activity);GO:0004674(protein serine/threonine kinase activity);GO:0004842(ubiquitin-protein transferase activity);GO:0005524(ATP binding);GO:0005634(nucleus);GO:0005886(plasma membrane);GO:0006468(protein phosphorylation);GO:0006950(response to stress);GO:0016301(kinase activity);GO:0016567(protein ubiquitination)	NA	5e-11	2.18	0.00011749	3' UTR
Bvchr3.sca003	4017267	4017601	Bv3_054700_khmh	GO:0003674(molecular_function);GO:0005739(mitochondrion);GO:0008150(biological_process);GO:0016021(integral component of membrane)	03013(RNA transport)	6.5e-08	-1.29	0.00891251	3' UTR
Bvchr3.sca003	4128221	4129241	Bv3_054780_jnai	GO:0004185(serine-type carboxypeptidase activity);GO:0005773(vacuole);GO:0051603(proteolysis involved in cellular protein catabolic process)	NA	5e-27	1.1	0.00165959	3' UTR
Bvchr3.sca003	4432758	4433029	Bv3_055010_rpjs	GO:0005215(transporter activity);GO:0016021(integral component of membrane);GO:0098656(anion transmembrane transport)	NA	0	1.02	3.89045e-06	3' UTR
Bvchr3.sca003	4699281	4699609	Bv3_055270_hcaq	GO:0004252(serine-type endopeptidase activity)	NA	1e-230	1.07	0.00239883	3' UTR
Bvchr3.sca003	4856762	4856882	Bv3_055350_xnkg	GO:0003674(molecular_function);GO:0008150(biological_process)	NA	4.6e-07	1.06	0.0371535	3' UTR
Bvchr3.sca004	397876	398420	Bv3_055850_ixtq	NA	NA	1e-112	-1.56	1.8197e-05	3' UTR
Bvchr3.sca005	1521691	1522294	Bv3_056650_pnaf	GO:0000023(maltose metabolic process);GO:0005363(maltose transmembrane transporter activity);GO:0005975(carbohydrate metabolic process);GO:0005983(starch catabolic process);GO:0007154(cell communication);GO:0007275(multicellular organism development);GO:0009507(chloroplast);GO:0009624(response to nematode);GO:0009629(response to gravity);GO:0009706(chloroplast inner membrane);GO:0009941(chloropla…	NA	1e-124	-1.1	1.7378e-05	3' UTR
Bvchr3.sca005	2582901	2583199	Bv3_057200_upxh	NA	NA	3.1e-09	2.91	0.00380189	3' UTR
Bvchr3.sca005	3437828	3438034	Bv3_057670_wahd	GO:0004568(chitinase activity);GO:0050832(defense response to fungus)	00520(Amino sugar and nucleotide sugar metabolism);04016(MAPK signaling pathway - plant)	1e-111	1.09	2.39883e-07	3' UTR
Bvchr3.sca005	3482678	3483114	Bv3_057690_fwmj	GO:0003824(catalytic activity);GO:0004174(electron-transferring-flavoprotein dehydrogenase activity);GO:0005739(mitochondrion);GO:0005740(mitochondrial envelope);GO:0006552(leucine catabolic process);GO:0009055(electron transfer activity);GO:0009646(response to absence of light);GO:0017133(mitochondrial electron transfer flavoprotein complex);GO:0022904(respiratory electron transport chain);GO:00…	NA	0	-1.5	1.99526e-42	3' UTR
Bvchr3.sca005	4452687	4452837	Bv3_058161z745	NA	NA	4e-13	-1.02	0.0165959	3' UTR
Bvchr3.sca005	4613272	4613867	Bv3_058280_hkhp	NA	NA	0	-1.04	3.98107e-06	3' UTR
Bvchr3.sca006	185904	186198	Bv3_058450_fgoy	GO:0003735(structural constituent of ribosome);GO:0005762(mitochondrial large ribosomal subunit)	NA	1e-206	1.3	3.98107e-12	3' UTR
Bvchr3.sca006	395488	399301	Bv3_058520_qcpu	NA	NA	1.3e-11	-4.03	1.58489e-39	Exon (Bv3_058510_ugws.t1/Bv3_058510_ugws, exon 15 of 22)
Bvchr3.sca006	589357	590046	Bv3_058610_idek	GO:0003746(translation elongation factor activity);GO:0005634(nucleus);GO:0006414(translational elongation);GO:0006414(translational elongation)	NA	0	-1.2	1e-19	3' UTR
Bvchr3.sca006	608847	609113	Bv3_058640_rpfc	NA	NA	1.3e-21	1.93	0.0338844	3' UTR
Bvchr3.sca006	2668245	2668455	Bv3_059470_mrwg	GO:0003674(molecular_function);GO:0005634(nucleus);GO:0008150(biological_process)	NA	2.3e-07	1.59	6.30957e-22	3' UTR
Bvchr3.sca009	179593	180011	Bv3_060000_xtmt	GO:0003677(DNA binding);GO:0003700(DNA binding transcription factor activity);GO:0005634(nucleus);GO:0006351(transcription, DNA-templated);GO:0006355(regulation of transcription, DNA-templated);GO:0043565(sequence-specific DNA binding)	NA	0	1.36	5.01187e-32	3' UTR
Bvchr3.sca009	1260383	1260590	Bv3_060530_idqx	GO:0003674(molecular_function);GO:0005634(nucleus);GO:0009793(embryo development ending in seed dormancy)	NA	2e-13	1.01	0.0346737	3' UTR
Bvchr3.sca010	112391	112660	Bv3_061520_gzed	GO:0000139(Golgi membrane);GO:0005515(protein binding);GO:0005768(endosome);GO:0005794(Golgi apparatus);GO:0005802(trans-Golgi network);GO:0009507(chloroplast);GO:0016021(integral component of membrane);GO:0016757(transferase activity, transferring glycosyl groups);GO:0042802(identical protein binding);GO:0052324(plant-type cell wall cellulose biosynthetic process);GO:2001009(regulation of plant-…	NA	1e-194	1.15	6.30957e-12	3' UTR
Bvchr3.sca010	309574	310207	Bv3_061620_yyyz	GO:0000228(nuclear chromosome);GO:0000706(meiotic DNA double-strand break processing);GO:0000737(DNA catabolic process, endonucleolytic);GO:0003677(DNA binding);GO:0003824(catalytic activity);GO:0003918(DNA topoisomerase type II (ATP-hydrolyzing) activity);GO:0005515(protein binding);GO:0005524(ATP binding);GO:0005634(nucleus);GO:0005694(chromosome);GO:0006259(DNA metabolic process);GO:0006265(DN…	NA	1.6e-22	-1.16	0.0416869	3' UTR
Bvchr3.sca010	1271974	1272392	Bv3_062270_hnpf	GO:0016149(translation release factor activity, codon specific);GO:0043022(ribosome binding)	NA	1e-100	-1.3	4.2658e-06	3' UTR
Bvchr3.sca010	1560758	1561029	Bv3_062420_gzqa	GO:0003723(RNA binding);GO:0004519(endonuclease activity);GO:0005739(mitochondrion);GO:0008270(zinc ion binding);GO:0009451(RNA modification);GO:0009793(embryo development ending in seed dormancy);GO:0043231(intracellular membrane-bounded organelle)	NA	3.4e-08	-1.23	0.0288403	3' UTR
Bvchr3.sca010	1994839	1995297	Bv3_062720_qiym	GO:0000502(proteasome complex)	NA	1.6e-61	2.04	1.25893e-14	3' UTR
Bvchr3.sca010	2533122	2533242	Bv3_063010_urxj	GO:0061720(6-sulfoquinovose(1-) catabolic process to glycerone phosphate and 3-sulfolactaldehyde);GO:1990929(sulfoquinovosidase activity)	00052(Galactose metabolism);00500(Starch and sucrose metabolism)	1.3e-15	-1.24	0.00323594	5' UTR
Bvchr3.sca010	2624130	2624460	Bv3_063101z806	NA	NA	5e-70	-1.22	0.000512861	3' UTR
Bvchr3.sca010	3111378	3111529	Bv3_063450_oigm	GO:0005215(transporter activity);GO:0005886(plasma membrane);GO:0006857(oligopeptide transport);GO:0010336(gibberellic acid homeostasis);GO:0016020(membrane);GO:0016021(integral component of membrane);GO:0022857(transmembrane transporter activity);GO:0042128(nitrate assimilation);GO:0055085(transmembrane transport);GO:0097708(intracellular vesicle)	NA	1.6e-05	1.86	0.0107152	3' UTR
Bvchr3.sca010	3620661	3621376	Bv3_063860_wxwc	GO:0009451(RNA modification);GO:0009507(chloroplast)	NA	0	2.36	6.30957e-25	3' UTR
Bvchr3.sca011	628831	629072	Bv3_064430_ttru	GO:0007165(signal transduction);GO:0016020(membrane)	NA	0	1.09	0.000831764	3' UTR
Bvchr3.sca011	703201	703471	Bv3_064490_qngx	NA	NA	3.2e-17	-1.09	0.00158489	5' UTR
Bvchr3.sca011	1253785	1253960	Bv3_065030_iaje	GO:0005737(cytoplasm);GO:0009143(nucleoside triphosphate catabolic process);GO:0046872(metal ion binding);GO:0047429(nucleoside-triphosphate diphosphatase activity)	00240(Pyrimidine metabolism)	6.3e-24	1.04	2.5704e-05	3' UTR
Bvchr3.sca011	1272432	1272728	Bv3_065050_kqqm	GO:0003924(GTPase activity);GO:0005525(GTP binding);GO:0005794(Golgi apparatus);GO:0005829(cytosol);GO:0005886(plasma membrane);GO:0015031(protein transport);GO:0042470(melanosome)	04144(Endocytosis)	1.3e-61	1.09	5.24807e-06	3' UTR
Bvchr3.sca012	41235	41415	Bv3_065300_srtx	NA	NA	1.3e-07	-2.69	0.025704	3' UTR
Bvchr3.sca012	109446	110194	Bv3_065390_osfw	GO:0009506(plasmodesma);GO:0019722(calcium-mediated signaling)	NA	1e-165	1.53	1.99526e-12	3' UTR
Bvchr3_un.sca001	790535	791023	Bv3_066500_dtjp	GO:0008839(4-hydroxy-tetrahydrodipicolinate reductase);GO:0009570(chloroplast stroma);GO:0019684(photosynthesis, light reaction);GO:0019877(diaminopimelate biosynthetic process)	NA	9.3e-09	1.7	0.0223872	3' UTR
Bvchr3_un.sca001	793499	794778	Bv3_066500_dtjp	GO:0008839(4-hydroxy-tetrahydrodipicolinate reductase);GO:0009570(chloroplast stroma);GO:0019684(photosynthesis, light reaction);GO:0019877(diaminopimelate biosynthetic process)	NA	2.5e-37	-1.02	0.01	Exon (Bv3_066500_dtjp.t1/Bv3_066500_dtjp, exon 2 of 12)
Bvchr3_un.sca001	1090709	1091148	Bv3_066630_ghrs	GO:0005524(ATP binding);GO:0006508(proteolysis);GO:0008233(peptidase activity);GO:0009507(chloroplast)	NA	0	-1.1	1.34896e-07	5' UTR
Bvchr3_un.sca001	1437700	1437996	Bv3_066970_jmoz	GO:0005094(Rho GDP-dissociation inhibitor activity);GO:0005096(GTPase activator activity);GO:0005515(protein binding);GO:0005737(cytoplasm);GO:0009932(cell tip growth);GO:0010053(root epidermal cell differentiation)	NA	1e-181	1.05	2.88403e-09	3' UTR
Bvchr3_un.sca002	688588	688769	Bv3_067111z833	NA	NA	1.3e-13	3.28	0.00776247	3' UTR
Bvchr3_un.sca002	965096	965423	Bv3_067170_eajj	GO:0003826(alpha-ketoacid dehydrogenase activity);GO:0004147(dihydrolipoamide branched chain acyltransferase activity);GO:0005739(mitochondrion);GO:0005759(mitochondrial matrix);GO:0006633(fatty acid biosynthetic process);GO:0008270(zinc ion binding);GO:0009646(response to absence of light);GO:0009744(response to sucrose);GO:0016407(acetyltransferase activity);GO:0031405(lipoic acid binding);GO:0…	00640(Propanoate metabolism);00280(Valine, leucine and isoleucine degradation)	0	-1.38	1e-26	3' UTR
Bvchr3_un.sca005	1282741	1283038	Bv3_068380_fppt	GO:0004674(protein serine/threonine kinase activity);GO:0005524(ATP binding);GO:0005634(nucleus);GO:0005777(peroxisome);GO:0005886(plasma membrane);GO:0016301(kinase activity);GO:0046777(protein autophosphorylation);GO:0046777(protein autophosphorylation)	NA	1.3e-11	2.02	0.0363078	3' UTR
Bvchr3_un.sca006	25482	25781	Bv3_068390_yuzh	GO:0003674(molecular_function);GO:0005634(nucleus);GO:0008150(biological_process);GO:0016021(integral component of membrane);GO:0016021(integral component of membrane)	NA	1.3e-38	1.14	1.07152e-07	3' UTR
Bvchr3_un.sca006	182845	183143	Bv3_068460_krzm	GO:0005200(structural constituent of cytoskeleton);GO:0005618(cell wall);GO:0005737(cytoplasm);GO:0005829(cytosol);GO:0005886(plasma membrane);GO:0009506(plasmodesma);GO:0045298(tubulin complex);GO:0048046(apoplast);GO:0071258(cellular response to gravity)	04145(Phagosome)	9e-306	1.09	6.30957e-18	3' UTR
Bvchr3_un.sca006	715464	715704	Bv3_068740_fjaz	GO:0000213(tRNA-intron endonuclease activity);GO:0000214(tRNA-intron endonuclease complex);GO:0000379(tRNA-type intron splice site recognition and cleavage)	NA	7.9e-44	-1.51	9.77237e-06	3' UTR
Bvchr3_un.sca006	743076	743462	Bv3_068750_ydou	GO:0004004(ATP-dependent RNA helicase activity);GO:0010501(RNA secondary structure unwinding);GO:0071013(catalytic step 2 spliceosome)	NA	0	1.69	7.94328e-30	3' UTR
Bvchr3_un.sca006	1177632	1177869	Bv3_068960_igjr	GO:0005576(extracellular region);GO:0005773(vacuole);GO:0008150(biological_process);GO:0016740(transferase activity)	NA	1.6e-13	1.08	4.16869e-06	3' UTR
Bvchr3_un.sca008	886376	887224	Bv3_069590_wamy	GO:0003714(transcription corepressor activity);GO:0005634(nucleus);GO:0042803(protein homodimerization activity)	NA	1e-143	1.17	1e-06	3' UTR
Bvchr3_un.sca008	1066331	1067030	Bv3_069670_rpto	GO:0005576(extracellular region);GO:0005739(mitochondrion);GO:0006508(proteolysis);GO:0008236(serine-type peptidase activity);GO:0009543(chloroplast thylakoid lumen);GO:0009579(thylakoid);GO:0031977(thylakoid lumen);GO:0035556(intracellular signal transduction)	NA	1e-172	1.11	1e-11	3' UTR
Bvchr3_un.sca010	132049	132230	Bv3_069990_sghj	GO:0003700(DNA binding transcription factor activity);GO:0005634(nucleus);GO:0009934(regulation of meristem structural organization);GO:0046872(metal ion binding);GO:0048444(floral organ morphogenesis);GO:0051302(regulation of cell division)	NA	6.3e-28	1.2	3.46737e-06	3' UTR
Bvchr3_un.sca011	32931	47302	Bv3_070170_nsgj	GO:0005777(peroxisome);GO:0009507(chloroplast);GO:0016787(hydrolase activity);GO:0016788(hydrolase activity, acting on ester bonds);GO:0042372(phylloquinone biosynthetic process);GO:0047617(acyl-CoA hydrolase activity);GO:0051289(protein homotetramerization)	NA	1e-171	1.28	1.54882e-05	3' UTR
Bvchr3_un.sca012	461847	463981	Bv3_070510_azad	GO:0000977(RNA polymerase II regulatory region sequence-specific DNA binding);GO:0003677(DNA binding);GO:0003700(DNA binding transcription factor activity);GO:0005515(protein binding);GO:0005634(nucleus);GO:0006351(transcription, DNA-templated);GO:0006355(regulation of transcription, DNA-templated);GO:0009585(red, far-red light phototransduction);GO:0010224(response to UV-B);GO:0080167(response t…	04712(Circadian rhythm - plant)	3e-08	4.09	0.00446684	3' UTR
Bvchr4.sca001	217961	218171	Bv4_071030_qpdy	NA	NA	1.6e-53	1.04	2.23872e-10	3' UTR
Bvchr4.sca001	944920	945218	Bv4_071990_eyis	GO:0008422(beta-glucosidase activity);GO:0009651(response to salt stress);GO:0009725(response to hormone);GO:0019762(glucosinolate catabolic process)	00500(Starch and sucrose metabolism);00460(Cyanoamino acid metabolism);00940(Phenylpropanoid biosynthesis)	4e-69	-1.12	0.00331131	3' UTR
Bvchr4.sca001	3579281	3579641	Bv4_074570_pkiz	GO:0003984(acetolactate synthase activity);GO:0005515(protein binding);GO:0005777(peroxisome);GO:0005829(cytosol);GO:0005948(acetolactate synthase complex);GO:0006551(leucine metabolic process);GO:0006573(valine metabolic process);GO:0009082(branched-chain amino acid biosynthetic process);GO:0009097(isoleucine biosynthetic process);GO:0009099(valine biosynthetic process);GO:0009507(chloroplast);G…	00650(Butanoate metabolism);00660(C5-Branched dibasic acid metabolism);00290(Valine, leucine and isoleucine biosynthesis);00770(Pantothenate and CoA biosynthesis)	1e-157	-1.06	5.24807e-05	3' UTR
Bvchr4.sca001	4347656	4347837	Bv4_075370_rrhm	GO:0004674(protein serine/threonine kinase activity);GO:0005886(plasma membrane);GO:0007166(cell surface receptor signaling pathway)	NA	2.7e-09	-1.41	0.020893	3' UTR
Bvchr4.sca002	801079	801288	Bv4_076410_wwmd	GO:0003677(DNA binding);GO:0005516(calmodulin binding);GO:0005634(nucleus);GO:0006351(transcription, DNA-templated);GO:0006355(regulation of transcription, DNA-templated);GO:0006950(response to stress);GO:0002237(response to molecule of bacterial origin);GO:0003700(DNA binding transcription factor activity);GO:0009617(response to bacterium);GO:0009697(salicylic acid biosynthetic process);GO:00098…	NA	5e-47	-1.3	3.98107e-06	3' UTR
Bvchr4.sca003	1823008	1823189	Bv4_078240_xehk	GO:0005739(mitochondrion);GO:0008150(biological_process);GO:0009507(chloroplast)	NA	6.3e-13	1.68	0.030903	3' UTR
Bvchr4.sca003	1921959	1923469	Bv4_078340_jizi	GO:0005509(calcium ion binding);GO:0005634(nucleus);GO:0005737(cytoplasm);GO:0005886(plasma membrane);GO:0006281(DNA repair);GO:0006281(DNA repair)	04626(Plant-pathogen interaction);04626(Plant-pathogen interaction)	1.6e-47	-1.71	0.000630957	3' UTR
Bvchr4.sca003	1997221	1998189	Bv4_078410_jasg	GO:0005739(mitochondrion);GO:0010239(chloroplast mRNA processing);GO:0031426(polycistronic mRNA processing);GO:0042644(chloroplast nucleoid)	NA	1.6e-26	1.61	0.0128825	3' UTR
Bvchr4.sca004	1234471	1234620	Bv4_081030_aauz	GO:0005739(mitochondrion);GO:0043231(intracellular membrane-bounded organelle)	NA	1.7e-05	2.05	0.0017378	3' UTR
Bvchr4.sca004	1254141	1254465	Bv4_081050_ztjt	NA	NA	3.2e-20	-1.44	0.00316228	5' UTR
Bvchr4.sca004	1463891	1464071	Bv4_081190_jwtt	GO:0000785(chromatin);GO:0000976(transcription regulatory region sequence-specific DNA binding);GO:0003700(DNA binding transcription factor activity);GO:0005515(protein binding);GO:0005634(nucleus);GO:0006355(regulation of transcription, DNA-templated);GO:0010628(positive regulation of gene expression);GO:0016567(protein ubiquitination);GO:0031490(chromatin DNA binding);GO:0032454(histone demethy…	NA	0.00022	6.32	1.14815e-05	3' UTR
Bvchr4.sca004	1487649	1487884	Bv4_081210_wpzz	GO:0003674(molecular_function);GO:0005634(nucleus);GO:0008150(biological_process)	NA	4e-29	-1.2	2.29087e-06	5' UTR
Bvchr4.sca004	1487642	1487881	Bv4_081220_zwet	NA	NA	2.5e-28	-1.19	2.95121e-06	3' UTR
Bvchr4.sca005	528013	528224	Bv4_081910_ekxr	NA	NA	2.2e-09	1.79	6.60693e-08	5' UTR
Bvchr4.sca006	770087	770474	Bv4_082620_nwjf	GO:0004144(diacylglycerol O-acyltransferase activity);GO:0010287(plastoglobule);GO:0033306(phytol metabolic process)	NA	3.2e-58	-1.14	0.020893	3' UTR
Bvchr4.sca006	1322404	1322675	Bv4_082800_thds	GO:0005515(protein binding);GO:0005524(ATP binding);GO:0005576(extracellular region);GO:0006952(defense response);GO:0043531(ADP binding)	03040(Spliceosome)	1.6e-11	-1.32	0.0380189	3' UTR
Bvchr4.sca008	799319	799850	Bv4_083850_peoe	GO:0009501(amyloplast);GO:0009507(chloroplast);GO:0009509(chromoplast);GO:0009513(etioplast);GO:0009537(proplastid);GO:0009658(chloroplast organization);GO:0009965(leaf morphogenesis);GO:0071482(cellular response to light stimulus)	NA	0	1.08	1.58489e-12	3' UTR
Bvchr4.sca009	699345	699672	Bv4_084140_rada	GO:0005739(mitochondrion);GO:0008270(zinc ion binding);GO:0010033(response to organic substance);GO:0050897(cobalt ion binding)	00010(Glycolysis / Gluconeogenesis);00071(Fatty acid degradation);00350(Tyrosine metabolism)	0	-1.5	5.01187e-77	3' UTR
Bvchr4.sca009	907504	912525	Bv4_084250_qiyn	NA	NA	1.8e-05	-1.57	0.0363078	5' UTR
Bvchr4.sca009	1026172	1026470	Bv4_084280_wqeg	GO:0003677(DNA binding);GO:0003700(DNA binding transcription factor activity);GO:0005634(nucleus);GO:0005773(vacuole);GO:0006351(transcription, DNA-templated);GO:0006355(regulation of transcription, DNA-templated)	NA	3.2e-21	-1.51	0.00501187	3' UTR
Bvchr4.sca012	205363	205780	Bv4_084870_rsra	GO:0003824(catalytic activity);GO:0005829(cytosol);GO:0008460(dTDP-glucose 4,6-dehydratase activity);GO:0009225(nucleotide-sugar metabolic process);GO:0009506(plasmodesma);GO:0009507(chloroplast);GO:0010253(UDP-rhamnose biosynthetic process);GO:0010280(UDP-L-rhamnose synthase activity);GO:0010315(auxin efflux);GO:0016491(oxidoreductase activity);GO:0016853(isomerase activity);GO:0030154(cell diff…	00520(Amino sugar and nucleotide sugar metabolism)	1.8e-09	5.3	2.95121e-09	Exon (Bv4_084870_rsra.t1/Bv4_084870_rsra, exon 2 of 3)
Bvchr4.sca012	205957	206993	Bv4_084870_rsra	GO:0003824(catalytic activity);GO:0005829(cytosol);GO:0008460(dTDP-glucose 4,6-dehydratase activity);GO:0009225(nucleotide-sugar metabolic process);GO:0009506(plasmodesma);GO:0009507(chloroplast);GO:0010253(UDP-rhamnose biosynthetic process);GO:0010280(UDP-L-rhamnose synthase activity);GO:0010315(auxin efflux);GO:0016491(oxidoreductase activity);GO:0016853(isomerase activity);GO:0030154(cell diff…	00520(Amino sugar and nucleotide sugar metabolism)	1e-47	2.78	3.16228e-14	3' UTR
Bvchr4.sca012	1533415	1533922	Bv4_085370_qpkj	GO:0016021(integral component of membrane)	NA	1e-114	-1.2	3.16228e-15	3' UTR
Bvchr4.sca012	2102293	2102444	Bv4_085500_txws	GO:0003674(molecular_function);GO:0005739(mitochondrion);GO:0008150(biological_process)	NA	2.5e-33	1.02	4.89779e-09	3' UTR
Bvchr4.sca013	1206646	1207699	Bv4_086150_zify	GO:0000139(Golgi membrane);GO:0005794(Golgi apparatus);GO:0006486(protein glycosylation);GO:0008378(galactosyltransferase activity);GO:0016020(membrane);GO:0016021(integral component of membrane);GO:0016757(transferase activity, transferring glycosyl groups);GO:0016758(transferase activity, transferring hexosyl groups)	NA	0	1.19	3.16228e-22	3' UTR
Bvchr4.sca016	12408	12528	Bv4_087170_ygkw	GO:0005515(protein binding);GO:0005524(ATP binding);GO:0005886(plasma membrane);GO:0006952(defense response);GO:0007165(signal transduction);GO:0043531(ADP binding)	04626(Plant-pathogen interaction)	0.00059	1.43	0.0416869	3' UTR
Bvchr4.sca016	919697	920170	Bv4_087620_atdx	GO:0003824(catalytic activity);GO:0005634(nucleus);GO:0005886(plasma membrane);GO:0009787(regulation of abscisic acid-activated signaling pathway);GO:0010231(maintenance of seed dormancy);GO:0010427(abscisic acid binding);GO:0019898(extrinsic component of membrane)	NA	0	-1.06	1e-15	3' UTR
Bvchr4.sca017	1010530	1010815	Bv4_088400_qcmr	NA	NA	6.3e-29	1.09	0.000630957	5' UTR
Bvchr4.sca017	1104605	1104845	Bv4_088470_xzhw	GO:0003954(NADH dehydrogenase activity);GO:0005634(nucleus);GO:0005886(plasma membrane);GO:0016021(integral component of membrane);GO:0051536(iron-sulfur cluster binding)	NA	2.2e-07	1.65	0.0134896	3' UTR
Bvchr4.sca017	2237080	2237501	Bv4_089410_cssp	GO:0003674(molecular_function);GO:0005576(extracellular region);GO:0005773(vacuole);GO:0005774(vacuolar membrane);GO:0008150(biological_process);GO:0009505(plant-type cell wall)	NA	1e-214	1.52	1.58489e-15	3' UTR
Bvchr4.sca017	2468737	2468827	Bv4_089520_wmcf	GO:0003674(molecular_function);GO:0005576(extracellular region);GO:0005773(vacuole);GO:0005774(vacuolar membrane);GO:0008150(biological_process);GO:0009505(plant-type cell wall)	NA	5.8e-08	1.36	0.0234423	3' UTR
Bvchr4.sca017	3740335	3740814	Bv4_090680_kuar	GO:0000139(Golgi membrane);GO:0000271(polysaccharide biosynthetic process);GO:0000977(RNA polymerase II regulatory region sequence-specific DNA binding);GO:0005783(endoplasmic reticulum);GO:0005794(Golgi apparatus);GO:0005886(plasma membrane);GO:0009832(plant-type cell wall biogenesis);GO:0009833(plant-type primary cell wall biogenesis);GO:0016021(integral component of membrane);GO:0016757(transf…	NA	0	-1.37	1e-38	3' UTR
Bvchr4.sca018	240236	240564	Bv4_091040_cyuu	GO:0004332(fructose-bisphosphate aldolase activity);GO:0005515(protein binding);GO:0005737(cytoplasm);GO:0005829(cytosol);GO:0006094(gluconeogenesis);GO:0006096(glycolytic process);GO:0009507(chloroplast)	00010(Glycolysis / Gluconeogenesis);00030(Pentose phosphate pathway);00051(Fructose and mannose metabolism);00710(Carbon fixation in photosynthetic organisms)	0	-1.33	1.25893e-77	3' UTR
Bvchr4.sca018	345638	345818	Bv4_091141z1141	NA	NA	1e-22	1.63	0.0040738	3' UTR
Bvchr4_un.sca001	1938046	1938253	Bv4_092400_onzz	NA	NA	4e-13	3.39	0.00295121	3' UTR
Bvchr4_un.sca011	93342	93550	Bv4_093980_hrrf	GO:0004497(monooxygenase activity)	NA	1e-219	1.83	1e-47	3' UTR
Bvchr4_un.sca011	665170	665409	Bv4_094130_cquj	GO:0003674(molecular_function);GO:0005634(nucleus);GO:0008150(biological_process)	NA	1e-16	-1.24	0.00758578	3' UTR
Bvchr4_un.sca014	500439	501040	Bv4_094730_pwkh	GO:0009507(chloroplast);GO:0016020(membrane);GO:0016020(membrane)	NA	1e-169	-1.23	1.51356e-06	3' UTR
Bvchr4_un.sca014	1102728	1103083	Bv4_094850_mmdf	NA	NA	1e-142	1.66	1e-37	3' UTR
Bvchr4_un.sca015	749659	749898	Bv4_095100_nork	GO:0000226(microtubule cytoskeleton organization);GO:0000911(cytokinesis by cell plate formation);GO:0004672(protein kinase activity);GO:0004693(cyclin-dependent protein serine/threonine kinase activity);GO:0005515(protein binding);GO:0005524(ATP binding);GO:0005634(nucleus);GO:0005737(cytoplasm);GO:0005829(cytosol);GO:0005886(plasma membrane);GO:0006281(DNA repair);GO:0007346(regulation of mitot…	NA	2.8e-08	2.51	0.0112202	3' UTR
Bvchr4_un.sca017	45099	45307	Bv4_095450_dnry	GO:0003713(transcription coactivator activity);GO:0005634(nucleus);GO:0006366(transcription by RNA polymerase II);GO:0045893(positive regulation of transcription, DNA-templated)	NA	6.3e-24	1.03	0.00194984	3' UTR
Bvchr4_un.sca019	1024872	1025259	Bv4_096030_jjfa	GO:0000150(recombinase activity);GO:0000400(four-way junction DNA binding);GO:0000730(DNA recombinase assembly);GO:0003690(double-stranded DNA binding);GO:0003697(single-stranded DNA binding);GO:0004520(endodeoxyribonuclease activity);GO:0006312(mitotic recombination);GO:0008094(DNA-dependent ATPase activity);GO:0010212(response to ionizing radiation);GO:0042148(strand invasion)	03440(Homologous recombination)	4e-100	-1.08	0.00042658	3' UTR
Bvchr4_un.sca020	655055	655231	Bv4_096190_imxn	NA	NA	4.2e-06	1.95	0.00354813	3' UTR
Bvchr4_un.sca020	655068	655216	Bv4_096200_sfyz	NA	NA	2.2e-05	1.66	0.018197	5' UTR
Bvchr4_un.sca020	655684	655891	Bv4_096200_sfyz	NA	NA	0.0001	1.72	0.00147911	3' UTR
Bvchr4_un.sca023	311121	311328	Bv4_096490_rnri	GO:0005739(mitochondrion);GO:0008168(methyltransferase activity);GO:0032259(methylation)	NA	1e-132	1.42	0.0457088	3' UTR
Bvchr4_un.sca024	49015	49195	Bv4_096580_fscj	GO:0005545(1-phosphatidylinositol binding);GO:0005634(nucleus);GO:0005794(Golgi apparatus);GO:0005905(clathrin-coated pit);GO:0006897(endocytosis);GO:0030136(clathrin-coated vesicle);GO:0030276(clathrin binding);GO:0048268(clathrin coat assembly)	NA	5.1e-07	1.47	0.040738	3' UTR
Bvchr4_un.sca037	519103	519461	Bv4_097430_uchh	GO:0005887(integral component of plasma membrane);GO:0015179(L-amino acid transmembrane transporter activity);GO:0015297(antiporter activity)	NA	1.6e-38	1.28	1.99526e-12	3' UTR
Bvchr4_un.sca037	560712	563382	Bv4_097440_twso	NA	NA	2.5e-13	1.28	0.040738	3' UTR
Bvchr5.sca001	451417	451746	Bv5_097940_rkrz	GO:0005507(copper ion binding);GO:0009505(plant-type cell wall);GO:0009506(plasmodesma);GO:0016722(oxidoreductase activity, oxidizing metal ions);GO:0046658(anchored component of plasma membrane)	NA	0	1.17	2.51189e-24	3' UTR
Bvchr5.sca001	1058730	1058940	Bv5_098450_cqnk	GO:0005215(transporter activity);GO:0005886(plasma membrane);GO:0006807(nitrogen compound metabolic process);GO:0006857(oligopeptide transport);GO:0009506(plasmodesma);GO:0015031(protein transport);GO:0016020(membrane);GO:0016021(integral component of membrane);GO:0022857(transmembrane transporter activity);GO:0042937(tripeptide transmembrane transporter activity);GO:0042938(dipeptide transport);…	NA	4.1e-10	-1.52	0.000354813	3' UTR
Bvchr5.sca002	324217	324427	Bv5_098870_zukd	NA	NA	3.2e-25	1.02	0.0030903	3' UTR
Bvchr5.sca002	566364	566633	Bv5_099120_wmfg	GO:0009737(response to abscisic acid)	04626(Plant-pathogen interaction)	1e-180	-3.28	1.58489e-41	5' UTR
Bvchr5.sca002	580560	581611	Bv5_099170_tadr	GO:0000166(nucleotide binding);GO:0005515(protein binding);GO:0005635(nuclear envelope);GO:0005643(nuclear pore);GO:0005737(cytoplasm);GO:0005834(heterotrimeric G-protein complex);GO:0015031(protein transport);GO:0017056(structural constituent of nuclear pore);GO:0051028(mRNA transport);GO:1904263(positive regulation of TORC1 signaling)	03013(RNA transport)	0	1.04	1.58489e-33	3' UTR
Bvchr5.sca002	1037885	1039405	Bv5_099600_ooxi	GO:0005789(endoplasmic reticulum membrane);GO:0006506(GPI anchor biosynthetic process);GO:0051377(mannose-ethanolamine phosphotransferase activity)	00563(Glycosylphosphatidylinositol(GPI)-anchor biosynthesis)	4e-92	-1.24	7.76247e-07	3' UTR
Bvchr5.sca002	1175643	1176033	Bv5_099700_wmoi	GO:0005634(nucleus);GO:0008568(microtubule-severing ATPase activity);GO:0031122(cytoplasmic microtubule organization);GO:0031122(cytoplasmic microtubule organization)	03013(RNA transport);03013(RNA transport)	0	-1.18	3.98107e-18	3' UTR
Bvchr5.sca002	1432331	1432983	Bv5_099870_ypwu	GO:0003700(DNA binding transcription factor activity);GO:0005634(nucleus);GO:0006351(transcription, DNA-templated);GO:0006355(regulation of transcription, DNA-templated);GO:0006952(defense response);GO:0010150(leaf senescence);GO:0010200(response to chitin);GO:0043565(sequence-specific DNA binding)	04016(MAPK signaling pathway - plant);04626(Plant-pathogen interaction)	0	-1.5	1.58489e-20	3' UTR
Bvchr5.sca002	1446101	1446398	Bv5_099880_fzpw	GO:0003676(nucleic acid binding);GO:0005622(intracellular);GO:0005634(nucleus);GO:0008150(biological_process)	NA	6.3e-48	2.01	0.00102329	3' UTR
Bvchr5.sca002	1596660	1598369	Bv5_099980_rgsd	GO:0000028(ribosomal small subunit assembly);GO:0003735(structural constituent of ribosome);GO:0022627(cytosolic small ribosomal subunit)	03010(Ribosome)	0	1.01	1e-110	3' UTR
Bvchr5.sca002	1689398	1689824	Bv5_100050_aqae	GO:0003674(molecular_function);GO:0008150(biological_process)	NA	1.3e-94	1.17	1.58489e-29	3' UTR
Bvchr5.sca002	4347438	4347822	Bv5_101940_xwqe	GO:0003674(molecular_function);GO:0008150(biological_process)	NA	1e-160	1.11	1e-15	3' UTR
Bvchr5.sca002	4678517	4679838	Bv5_102190_xsxs	GO:0005759(mitochondrial matrix);GO:0006986(response to unfolded protein);GO:0009507(chloroplast);GO:0046872(metal ion binding);GO:0051082(unfolded protein binding);GO:0051085(chaperone cofactor-dependent protein refolding);GO:0051087(chaperone binding)	NA	1e-192	-1.04	1.99526e-13	3' UTR
Bvchr5.sca002	4876842	4876962	Bv5_102330_mhco	GO:0046577(long-chain-alcohol oxidase activity)	NA	5e-05	1.45	0.0346737	3' UTR
Bvchr5.sca002	7762335	7762876	Bv5_104180_aaii	NA	NA	5e-56	-1.31	0.00933254	5' UTR
Bvchr5.sca003	168811	169108	Bv5_104500_snij	GO:0005634(nucleus);GO:0007165(signal transduction);GO:0035091(phosphatidylinositol binding);GO:0035091(phosphatidylinositol binding)	NA	4e-71	1.74	1.58489e-26	3' UTR
Bvchr5.sca004	1559343	1559823	Bv5_105260_cqpq	GO:0003723(RNA binding);GO:0016423(tRNA (guanine) methyltransferase activity);GO:0030488(tRNA methylation);GO:0030488(tRNA methylation)	NA	7.9e-15	1.66	0.0218776	3' UTR
Bvchr5.sca004	1652368	1652546	Bv5_105290_ipcw	GO:0005887(integral component of plasma membrane);GO:0015179(L-amino acid transmembrane transporter activity);GO:0015297(antiporter activity)	NA	7.9e-17	-1.64	0.000194984	3' UTR
Bvchr5.sca007	453093	453505	Bv5_105950_zyde	NA	NA	1.6e-30	-1.27	0.0331131	3' UTR
Bvchr5.sca007	456009	456279	Bv5_105950_zyde	NA	NA	5e-18	1.32	4.0738e-07	3' UTR
Bvchr5.sca007	1084296	1084591	Bv5_106220_qwtf	GO:0003674(molecular_function);GO:1904659(glucose transmembrane transport)	NA	3.2e-67	1.05	1.25893e-12	3' UTR
Bvchr5.sca007	1740763	1741059	Bv5_106550_jifh	GO:0000287(magnesium ion binding);GO:0004749(ribose phosphate diphosphokinase activity);GO:0005524(ATP binding);GO:0009116(nucleoside metabolic process);GO:0009156(ribonucleoside monophosphate biosynthetic process);GO:0009165(nucleotide biosynthetic process);GO:0009507(chloroplast);GO:0016301(kinase activity);GO:0016310(phosphorylation);GO:0016757(transferase activity, transferring glycosyl group…	00030(Pentose phosphate pathway);00230(Purine metabolism)	0	-1.46	1e-26	3' UTR
Bvchr5.sca008	652694	652931	Bv5_106860_gnjp	GO:0003677(DNA binding);GO:0003682(chromatin binding);GO:0003886(DNA (cytosine-5-)-methyltransferase activity);GO:0005634(nucleus);GO:0006306(DNA methylation);GO:0006351(transcription, DNA-templated);GO:0006355(regulation of transcription, DNA-templated);GO:0010426(DNA methylation on cytosine within a CHH sequence);GO:0016569(covalent chromatin modification);GO:0034605(cellular response to heat);…	00270(Cysteine and methionine metabolism)	3.4e-07	-3.52	0.0338844	3' UTR
Bvchr5.sca008	846937	847615	Bv5_106960_idnx	NA	NA	1.6e-90	1.28	1.54882e-07	3' UTR
Bvchr5.sca008	2040732	2041149	Bv5_107260_anui	GO:0005634(nucleus)	04141(Protein processing in endoplasmic reticulum)	0	1.06	1.58489e-24	3' UTR
Bvchr5.sca008	2353253	2353462	Bv5_107440_mgrg	NA	NA	1e-103	1.16	0.0047863	3' UTR
Bvchr5.sca008	2784226	2785046	Bv5_107560_mkim	GO:0005886(plasma membrane);GO:0006820(anion transport);GO:0008381(mechanosensitive ion channel activity);GO:0050982(detection of mechanical stimulus);GO:0050982(detection of mechanical stimulus)	NA	1e-286	-1	0.00107152	3' UTR
Bvchr5.sca008	2848623	2848893	Bv5_107570_wewn	GO:0005886(plasma membrane);GO:0006820(anion transport);GO:0008381(mechanosensitive ion channel activity);GO:0050982(detection of mechanical stimulus)	NA	1.1e-08	-2.29	0.0380189	3' UTR
Bvchr5.sca008	3379484	3381230	Bv5_107791z1401	GO:0004364(glutathione transferase activity);GO:0005737(cytoplasm);GO:0006749(glutathione metabolic process)	NA	0	-1.25	1.58489e-11	3' UTR
Bvchr5.sca008	4528130	4528279	Bv5_108200_trsa	NA	NA	1.3e-21	2.02	1e-32	3' UTR
Bvchr5.sca008	4541329	4541598	Bv5_108240_eqtc	GO:0003723(RNA binding);GO:0003729(mRNA binding);GO:0005634(nucleus);GO:0005730(nucleolus);GO:0005829(cytosol);GO:0006952(defense response);GO:0008219(cell death);GO:0009693(ethylene biosynthetic process);GO:0010150(leaf senescence)	03040(Spliceosome)	0	1.07	3.98107e-38	3' UTR
Bvchr5.sca008	4700265	4700504	Bv5_108320_uwng	GO:0003700(DNA binding transcription factor activity);GO:0005515(protein binding);GO:0005634(nucleus);GO:0006351(transcription, DNA-templated);GO:0006355(regulation of transcription, DNA-templated);GO:0042802(identical protein binding);GO:0043565(sequence-specific DNA binding)	NA	2.5e-21	-1	0.00616595	3' UTR
Bvchr5.sca008	6362416	6362566	Bv5_108800_dgnr	GO:0005737(cytoplasm);GO:0008150(biological_process)	NA	1e-24	-1.4	0.0269153	3' UTR
Bvchr5.sca008	6585389	6585569	Bv5_108920_fgau	GO:0004683(calmodulin-dependent protein kinase activity);GO:0005516(calmodulin binding);GO:0005634(nucleus);GO:0005737(cytoplasm);GO:0005886(plasma membrane);GO:0009738(abscisic acid-activated signaling pathway);GO:0009931(calcium-dependent protein serine/threonine kinase activity);GO:0018105(peptidyl-serine phosphorylation);GO:0035556(intracellular signal transduction);GO:0046777(protein autopho…	04626(Plant-pathogen interaction)	7.2e-08	1.2	0.0234423	3' UTR
Bvchr5.sca008	7049347	7049616	Bv5_109050_pakw	GO:0005886(plasma membrane);GO:0016021(integral component of membrane);GO:0042626(ATPase activity, coupled to transmembrane movement of substances)	02010(ABC transporters)	2e-50	1.05	0.000512861	3' UTR
Bvchr5.sca008	8005264	8006085	Bv5_109340_uruc	NA	NA	0.00025	4.46	0.0489779	Exon (Bv5_109340_uruc.t1/Bv5_109340_uruc, exon 2 of 5)
Bvchr5.sca013	1419957	1420137	Bv5_110630_coyh	NA	NA	2.5e-30	1.18	1.25893e-07	3' UTR
Bvchr5.sca014	1283084	1283582	Bv5_110990_qtug	GO:0009507(chloroplast);GO:0046872(metal ion binding)	NA	2e-15	1.33	0.00020893	3' UTR
Bvchr5.sca016	3552335	3554460	Bv5_112000_gopc	NA	NA	1e-223	1.74	1.25893e-16	5' UTR
Bvchr5.sca020	355607	355847	Bv5_113110_wkdm	GO:0005247(voltage-gated chloride channel activity);GO:0005253(anion channel activity);GO:0005515(protein binding);GO:0005622(intracellular);GO:0005634(nucleus);GO:0006821(chloride transport);GO:0009671(nitrate:proton symporter activity);GO:0009705(plant-type vacuole membrane);GO:0034707(chloride channel complex);GO:0034765(regulation of ion transmembrane transport);GO:1902476(chloride transmembr…	NA	0	1.62	2.51189e-16	3' UTR
Bvchr5.sca020	1147598	1147866	Bv5_113420_afoq	GO:0005096(GTPase activator activity);GO:0005515(protein binding);GO:0005737(cytoplasm);GO:0005794(Golgi apparatus);GO:0005829(cytosol);GO:0005886(plasma membrane);GO:0006897(endocytosis);GO:0009733(response to auxin);GO:0009965(leaf morphogenesis);GO:0010051(xylem and phloem pattern formation);GO:0010087(phloem or xylem histogenesis);GO:0016192(vesicle-mediated transport);GO:0030140(trans-Golgi …	04144(Endocytosis)	1.6e-41	1.47	0.000630957	3' UTR
Bvchr5.sca022	774352	774767	Bv5_114150_zskt	GO:0003723(RNA binding);GO:0004519(endonuclease activity);GO:0005515(protein binding);GO:0006397(mRNA processing);GO:0008270(zinc ion binding);GO:0009507(chloroplast);GO:0031425(chloroplast RNA processing);GO:1900865(chloroplast RNA modification)	NA	2.5e-17	3	0.0186209	3' UTR
Bvchr5.sca022	1124725	1124966	Bv5_114340_qdqq	GO:0006952(defense response);GO:0008270(zinc ion binding);GO:0010200(response to chitin);GO:0016021(integral component of membrane);GO:0046872(metal ion binding)	NA	1.3e-13	1.26	0.001	Exon (Bv5_114330_eyep.t1/Bv5_114330_eyep, exon 4 of 4)
Bvchr5.sca023	1031097	1031306	Bv5_115570_zfzk	GO:0004004(ATP-dependent RNA helicase activity);GO:0010501(RNA secondary structure unwinding)	NA	5.1e-10	1.38	0.00912011	3' UTR
Bvchr5.sca023	1593805	1593950	Bv5_115970_gfnd	NA	NA	1.6e-14	2.23	3.46737e-05	3' UTR
Bvchr5.sca023	2013479	2013710	Bv5_116240_rrxx	NA	NA	1e-190	-1.56	0.000169824	3' UTR
Bvchr5.sca023	2375106	2375345	Bv5_116520_zsze	GO:0004252(serine-type endopeptidase activity);GO:0005730(nucleolus);GO:0005739(mitochondrion);GO:0006508(proteolysis);GO:0008236(serine-type peptidase activity);GO:0009507(chloroplast)	03018(RNA degradation)	1e-108	-1.71	5.01187e-35	3' UTR
Bvchr5.sca023	2477092	2477301	Bv5_116580_ryqg	NA	NA	1e-10	1.73	0.0446684	5' UTR
Bvchr5.sca023	2485750	2485988	Bv5_116590_uprw	GO:0004497(monooxygenase activity)	NA	9.8e-07	-1.05	0.0288403	3' UTR
Bvchr5.sca023	3662448	3662777	Bv5_117350_iekq	GO:0000166(nucleotide binding);GO:0005634(nucleus);GO:0008150(biological_process);GO:0080008(Cul4-RING E3 ubiquitin ligase complex)	NA	1e-39	-1.63	3.16228e-11	3' UTR
Bvchr5.sca023	3827530	3829712	Bv5_117510_pqof	NA	NA	2e-92	1.37	2.51189e-26	3' UTR
Bvchr5.sca023	4155074	4155344	Bv5_117731z1651	NA	NA	7.9e-21	1.53	0.000457088	3' UTR
Bvchr5.sca024	34189	34457	Bv5_118320_zcmy	GO:0000373(Group II intron splicing);GO:0003723(RNA binding);GO:0006397(mRNA processing);GO:0009507(chloroplast);GO:0009535(chloroplast thylakoid membrane);GO:0009658(chloroplast organization);GO:0009793(embryo development ending in seed dormancy);GO:1990825(sequence-specific mRNA binding)	NA	5.6e-09	1.59	0.018197	3' UTR
Bvchr5.sca024	671165	671374	Bv5_118920_tnzf	GO:0008150(biological_process);GO:0016757(transferase activity, transferring glycosyl groups)	03013(RNA transport)	1e-127	-1.08	2.34423e-10	3' UTR
Bvchr5.sca024	855613	856110	Bv5_119150_pssx	GO:0005737(cytoplasm);GO:0006457(protein folding);GO:0007021(tubulin complex assembly)	NA	1.5e-09	1.2	0.000213796	3' UTR
Bvchr5.sca024	869412	870282	Bv5_119180_rhek	GO:0003674(molecular_function);GO:0005739(mitochondrion);GO:0009507(chloroplast);GO:0009579(thylakoid)	NA	1e-119	-1.27	0.000151356	3' UTR
Bvchr5.sca024	1376616	1376856	Bv5_119630_ztay	GO:0003674(molecular_function);GO:0005739(mitochondrion);GO:0008150(biological_process)	NA	1e-108	-1.82	2.51189e-20	3' UTR
Bvchr5.sca024	1464007	1464242	Bv5_119690_uayn	GO:0004034(aldose 1-epimerase activity);GO:0005737(cytoplasm);GO:0005829(cytosol);GO:0006012(galactose metabolic process);GO:0030246(carbohydrate binding);GO:0048046(apoplast)	00010(Glycolysis / Gluconeogenesis);00052(Galactose metabolism)	0	-1.04	7.94328e-57	3' UTR
Bvchr5.sca024	1502397	1505549	Bv5_119730_meop	GO:0000741(karyogamy);GO:0003677(DNA binding);GO:0003700(DNA binding transcription factor activity);GO:0005515(protein binding);GO:0005634(nucleus);GO:0005719(nuclear euchromatin);GO:0006260(DNA replication);GO:0006281(DNA repair);GO:0006351(transcription, DNA-templated);GO:0006355(regulation of transcription, DNA-templated);GO:0010197(polar nucleus fusion);GO:0010228(vegetative to reproductive p…	NA	0	-1.27	7.94328e-76	3' UTR
Bvchr5.sca025	486088	486238	Bv5_121540_pprh	GO:0004806(triglyceride lipase activity);GO:0005576(extracellular region);GO:0006629(lipid metabolic process);GO:0016298(lipase activity)	NA	2.8e-07	1.93	0.00562341	3' UTR
Bvchr5.sca025	1209436	1209880	Bv5_122270_irin	GO:0003674(molecular_function);GO:0005634(nucleus)	NA	3.2e-64	-1.09	6.0256e-06	3' UTR
Bvchr5.sca025	1533681	1533891	Bv5_122710_tcka	GO:0004650(polygalacturonase activity);GO:0005576(extracellular region);GO:0005773(vacuole);GO:0005975(carbohydrate metabolic process);GO:0016829(lyase activity);GO:0071555(cell wall organization)	00040(Pentose and glucuronate interconversions)	2e-22	-1.23	0.000467735	3' UTR
Bvchr5_un.sca003	192402	192983	Bv5_123450_jzzi	GO:0005634(nucleus);GO:0098519(nucleotide phosphatase activity, acting on free nucleotides)	00230(Purine metabolism);00730(Thiamine metabolism)	1e-138	-1.19	1.65959e-07	3' UTR
Bvchr5_un.sca003	196450	197187	Bv5_123460_awqj	NA	NA	7.2e-07	1.72	0.0112202	5' UTR
Bvchr5_un.sca005	743392	743543	Bv5_124290_zexi	GO:0004556(alpha-amylase activity);GO:0005975(carbohydrate metabolic process);GO:0005977(glycogen metabolic process);GO:0009507(chloroplast);GO:0010021(amylopectin biosynthetic process);GO:0019156(isoamylase activity);GO:0019252(starch biosynthetic process)	00500(Starch and sucrose metabolism)	8.3e-05	1.18	0.0436516	3' UTR
Bvchr5_un.sca008	88386	90559	Bv5_124400_fpqe	GO:0008270(zinc ion binding);GO:0009507(chloroplast);GO:0016787(hydrolase activity)	00240(Pyrimidine metabolism)	1e-151	1.33	0.00549541	3' UTR
Bvchr5_un.sca008	880806	881014	Bv5_124650_weto	GO:0003674(molecular_function);GO:0005576(extracellular region);GO:0008150(biological_process)	NA	9.5e-06	4.2	0.00154882	3' UTR
Bvchr5_un.sca017	540706	541092	Bv5_125640_rrpy	GO:0003677(DNA binding);GO:0003700(DNA binding transcription factor activity);GO:0005515(protein binding);GO:0005634(nucleus);GO:0006351(transcription, DNA-templated);GO:0006355(regulation of transcription, DNA-templated);GO:0046983(protein dimerization activity)	NA	2e-23	1.23	2.75423e-06	3' UTR
Bvchr5_un.sca020	199812	200078	Bv5_126180_kkia	GO:0003674(molecular_function);GO:0008150(biological_process);GO:0016021(integral component of membrane)	NA	6.3e-21	1.11	0.00489779	3' UTR
Bvchr5_un.sca021	198454	198664	Bv5_126260_ftue	GO:0006855(drug transmembrane transport);GO:0006855(drug transmembrane transport)	NA	5e-14	1.17	1.09648e-06	Exon (Bv5_126270_czqi.t1/Bv5_126270_czqi, exon 4 of 10)
Bvchr6.sca001	849832	850126	Bv6_127770_ydop	GO:0003674(molecular_function);GO:0009507(chloroplast);GO:0016021(integral component of membrane);GO:1990641(response to iron ion starvation)	NA	1.6e-17	1.4	0.0316228	3' UTR
Bvchr6.sca001	896291	896559	Bv6_127820_ixrf	GO:0003674(molecular_function);GO:0008150(biological_process);GO:0008150(biological_process)	NA	6.3e-43	1.79	2.04174e-10	3' UTR
Bvchr6.sca001	896279	896578	Bv6_127830_drfw	NA	NA	1.3e-44	1.79	2.51189e-11	3' UTR
Bvchr6.sca001	1923188	1923722	Bv6_128520_ggny	NA	NA	5e-56	1.14	7.94328e-10	5' UTR
Bvchr6.sca002	63292	64269	Bv6_128710_mwnm	NA	NA	1e-139	1.16	9.12011e-07	3' UTR
Bvchr6.sca002	225634	225954	Bv6_128870_rhsw	NA	NA	4e-30	1.73	5.88844e-06	3' UTR
Bvchr6.sca002	288836	289016	Bv6_128950_edcy	NA	NA	3.2e-18	1.09	0.00338844	3' UTR
Bvchr6.sca002	741768	742008	Bv6_129370_taex	GO:0003674(molecular_function);GO:0005634(nucleus);GO:0008150(biological_process)	NA	2e-20	1.75	0.00549541	3' UTR
Bvchr6.sca002	852762	853822	Bv6_129500_cgog	GO:0003735(structural constituent of ribosome);GO:0006412(translation);GO:0006412(translation)	NA	1e-143	-1.07	1.94984e-09	3' UTR
Bvchr6.sca002	864467	864677	Bv6_129520_qahu	GO:0005886(plasma membrane);GO:0005887(integral component of plasma membrane);GO:0009507(chloroplast);GO:0009553(embryo sac development);GO:0009555(pollen development);GO:0009793(embryo development ending in seed dormancy);GO:0016021(integral component of membrane);GO:0042802(identical protein binding)	NA	1.4e-05	-2.7	0.0057544	3' UTR
Bvchr6.sca002	1146489	1148299	Bv6_129770_ettu	NA	NA	0	-1.11	0.00134896	3' UTR
Bvchr6.sca002	2085476	2085865	Bv6_130620_tsza	GO:0003677(DNA binding);GO:0003700(DNA binding transcription factor activity);GO:0005515(protein binding);GO:0005634(nucleus);GO:0006351(transcription, DNA-templated);GO:0006355(regulation of transcription, DNA-templated);GO:0043565(sequence-specific DNA binding);GO:0046983(protein dimerization activity)	NA	9e-295	1.17	1e-26	3' UTR
Bvchr6.sca002	2543233	2543382	Bv6_130950_oawh	NA	NA	5e-13	1.13	0.000398107	3' UTR
Bvchr6.sca002	2878968	2879237	Bv6_131290_aynn	NA	NA	1.3e-61	1.06	0.000169824	3' UTR
Bvchr6.sca003	50242	50602	Bv6_131820_wume	GO:0015079(potassium ion transmembrane transporter activity);GO:0016020(membrane);GO:0016020(membrane)	NA	0	1.33	3.16228e-74	3' UTR
Bvchr6.sca003	232269	232594	Bv6_131990_gneh	GO:0004222(metalloendopeptidase activity);GO:0005515(protein binding);GO:0005886(plasma membrane);GO:0006508(proteolysis);GO:0016020(membrane);GO:0071586(CAAX-box protein processing)	NA	1.6e-53	1.14	0.000616595	3' UTR
Bvchr6.sca003	369617	369887	Bv6_132160_wznq	GO:0009705(plant-type vacuole membrane);GO:0046786(viral replication complex formation and maintenance)	NA	2.5e-18	-1.81	1.31826e-05	3' UTR
Bvchr6.sca003	1214520	1214700	Bv6_132980_satj	GO:0000139(Golgi membrane);GO:0005634(nucleus);GO:0005794(Golgi apparatus);GO:0005982(starch metabolic process);GO:0009058(biosynthetic process);GO:0009834(plant-type secondary cell wall biogenesis);GO:0010417(glucuronoxylan biosynthetic process);GO:0015020(glucuronosyltransferase activity);GO:0016021(integral component of membrane);GO:0016757(transferase activity, transferring glycosyl groups);G…	NA	3e-06	1.64	0.00338844	3' UTR
Bvchr6.sca003	1273841	1274081	Bv6_133050_cspi	GO:0000159(protein phosphatase type 2A complex);GO:0005634(nucleus);GO:0005834(heterotrimeric G-protein complex);GO:0007165(signal transduction);GO:0019888(protein phosphatase regulator activity)	NA	3.5e-09	1.96	0.00870964	3' UTR
Bvchr6.sca003	1811825	1812006	Bv6_133490_rmnn	GO:0005886(plasma membrane);GO:0015171(amino acid transmembrane transporter activity);GO:0015210(uracil transmembrane transporter activity);GO:0015706(nitrate transport);GO:0016021(integral component of membrane);GO:0022857(transmembrane transporter activity);GO:0042938(dipeptide transport);GO:0055085(transmembrane transport)	NA	2.5e-06	1.28	0.00338844	3' UTR
Bvchr6.sca003	2003784	2004072	Bv6_133610_jsqq	NA	NA	1e-106	-2.01	4.2658e-09	3' UTR
Bvchr6.sca003	2048154	2048421	Bv6_133630_qqwd	GO:0006457(protein folding)	NA	1.3e-20	-1.22	0.0199526	3' UTR
Bvchr6.sca003	2243916	2244096	Bv6_133830_crxq	GO:0003959(NADPH dehydrogenase activity);GO:0005777(peroxisome);GO:0009695(jasmonic acid biosynthetic process);GO:0016629(12-oxophytodienoate reductase activity);GO:0031408(oxylipin biosynthetic process)	00592(alpha-Linolenic acid metabolism)	2.5e-19	1.04	4.7863e-05	3' UTR
Bvchr6.sca003	2573189	2573684	Bv6_134130_kone	GO:0004190(aspartic-type endopeptidase activity);GO:0006508(proteolysis);GO:0030163(protein catabolic process)	NA	1e-109	-1.34	9.12011e-07	3' UTR
Bvchr6.sca003	2717995	2718891	Bv6_134271z1815	NA	NA	1e-179	-1.07	0.000831764	3' UTR
Bvchr6.sca003	3018870	3019111	Bv6_134440_odhw	GO:0004683(calmodulin-dependent protein kinase activity);GO:0005516(calmodulin binding);GO:0005634(nucleus);GO:0005737(cytoplasm);GO:0005886(plasma membrane);GO:0009738(abscisic acid-activated signaling pathway);GO:0009931(calcium-dependent protein serine/threonine kinase activity);GO:0018105(peptidyl-serine phosphorylation);GO:0035556(intracellular signal transduction);GO:0046777(protein autopho…	NA	1e-142	1.16	1.58489e-19	3' UTR
Bvchr6.sca003	3193011	3193370	Bv6_134560_dzpj	GO:0003677(DNA binding);GO:0003700(DNA binding transcription factor activity);GO:0005634(nucleus);GO:0005829(cytosol);GO:0006355(regulation of transcription, DNA-templated);GO:0010629(negative regulation of gene expression);GO:0044212(transcription regulatory region DNA binding);GO:0048449(floral organ formation);GO:0090701(specification of plant organ identity)	04075(Plant hormone signal transduction)	1e-223	-1.02	1e-08	3' UTR
Bvchr6.sca003	3311041	3311131	Bv6_134650_gtgk	GO:0005507(copper ion binding);GO:0009505(plant-type cell wall);GO:0009506(plasmodesma);GO:0016722(oxidoreductase activity, oxidizing metal ions)	NA	6.3e-32	-1.31	2.13796e-06	3' UTR
Bvchr6.sca004	1730923	1731311	Bv6_135980_ejfm	GO:0005789(endoplasmic reticulum membrane);GO:0009672(auxin:proton symporter activity);GO:0009733(response to auxin);GO:0009734(auxin-activated signaling pathway);GO:0009926(auxin polar transport);GO:0016021(integral component of membrane);GO:0055085(transmembrane transport)	NA	0	1.1	6.45654e-08	3' UTR
Bvchr6.sca004	2197327	2205141	Bv6_136210_omoa	NA	NA	1.3e-68	2.25	0.000524807	3' UTR
Bvchr6.sca004	2261931	2262285	Bv6_136270_soxt	GO:0003676(nucleic acid binding);GO:0003755(peptidyl-prolyl cis-trans isomerase activity);GO:0005634(nucleus)	03040(Spliceosome)	1e-229	1.25	2.51189e-22	3' UTR
Bvchr6.sca004	3187369	3187487	Bv6_136780_rzjz	NA	NA	7.9e-18	1.58	0.0190546	3' UTR
Bvchr6.sca004	3492432	3492703	Bv6_136990_xsuq	NA	NA	6.3e-14	1.02	0.040738	3' UTR
Bvchr6.sca004	3618459	3623303	Bv6_137120_aqwu	GO:0001228(transcriptional activator activity, RNA polymerase II transcription regulatory region sequence-specific DNA binding);GO:0003677(DNA binding);GO:0003700(DNA binding transcription factor activity);GO:0005634(nucleus);GO:0006355(regulation of transcription, DNA-templated);GO:0006355(regulation of transcription, DNA-templated)	NA	1.6e-46	1.3	0.000114815	3' UTR
Bvchr6.sca004	4465058	4465178	Bv6_137640_emrc	GO:0003729(mRNA binding);GO:0005739(mitochondrion);GO:0008150(biological_process);GO:0043231(intracellular membrane-bounded organelle)	NA	8.1e-05	2.02	0.0229087	3' UTR
Bvchr6.sca005	155194	155493	Bv6_137750_zziu	GO:0007165(signal transduction);GO:0016020(membrane)	NA	5e-28	1.58	0.0245471	3' UTR
Bvchr6.sca005	490162	491418	Bv6_137900_nerc	GO:0003755(peptidyl-prolyl cis-trans isomerase activity);GO:0005528(FK506 binding);GO:0005634(nucleus);GO:0009543(chloroplast thylakoid lumen);GO:0009543(chloroplast thylakoid lumen)	NA	0	-2.84	1e-100	3' UTR
Bvchr6.sca005	535914	536238	Bv6_137940_tchs	GO:0000271(polysaccharide biosynthetic process);GO:0005794(Golgi apparatus);GO:0016757(transferase activity, transferring glycosyl groups)	NA	2.5e-11	1.22	0.0165959	3' UTR
Bvchr6.sca005	917939	918329	Bv6_138090_jcer	GO:0003677(DNA binding);GO:0003700(DNA binding transcription factor activity);GO:0005634(nucleus);GO:0006351(transcription, DNA-templated);GO:0006355(regulation of transcription, DNA-templated);GO:0009965(leaf morphogenesis)	NA	1e-204	1.05	2.5704e-06	3' UTR
Bvchr6.sca005	2204565	2208592	Bv6_138720_tont	GO:0008150(biological_process);GO:0009507(chloroplast)	03018(RNA degradation)	0	1.01	6.30957e-15	3' UTR
Bvchr6.sca005	3068384	3068685	Bv6_139020_smjz	NA	NA	2e-17	1.68	0.00660693	5' UTR
Bvchr6.sca005	3210378	3212633	Bv6_139140_mqcq	NA	NA	2e-79	1.02	9.12011e-05	3' UTR
Bvchr6.sca005	4000840	4001167	Bv6_139491z1872	NA	NA	1e-126	-1.22	6.0256e-08	3' UTR
Bvchr6.sca005	5665652	5665861	Bv6_139910_xstu	GO:0005634(nucleus);GO:0005829(cytosol);GO:0009507(chloroplast);GO:0009636(response to toxic substance);GO:0019478(D-amino acid catabolic process);GO:0046872(metal ion binding);GO:0051499(D-aminoacyl-tRNA deacylase activity)	NA	0	-1.27	6.30957e-86	3' UTR
Bvchr6.sca005	6226549	6226901	Bv6_140080_kuop	GO:0010334(sesquiterpene synthase activity);GO:0033383(geranyl diphosphate metabolic process)	00909(Sesquiterpenoid and triterpenoid biosynthesis)	1.1e-09	2.03	0.042658	3' UTR
Bvchr6.sca007	402124	402388	Bv6_140480_ygeh	NA	NA	7.9e-52	1.38	0.0102329	3' UTR
Bvchr6.sca014	360857	367674	Bv6_142760_ixig	NA	NA	2.5e-92	1.46	1e-16	3' UTR
Bvchr6.sca014	1747154	1747545	Bv6_143190_zduk	GO:0005313(L-glutamate transmembrane transporter activity);GO:0005887(integral component of plasma membrane);GO:0015180(L-alanine transmembrane transporter activity);GO:0015181(arginine transmembrane transporter activity);GO:0015185(gamma-aminobutyric acid transmembrane transporter activity);GO:0015189(L-lysine transmembrane transporter activity);GO:0015297(antiporter activity);GO:0015812(gamma-a…	NA	1.6e-12	-1.2	0.0120226	3' UTR
Bvchr6.sca014	1922199	1922618	Bv6_143230_kszc	GO:0005887(integral component of plasma membrane);GO:0006644(phospholipid metabolic process);GO:0007165(signal transduction);GO:0008195(phosphatidate phosphatase activity);GO:0046839(phospholipid dephosphorylation)	00561(Glycerolipid metabolism);00564(Glycerophospholipid metabolism)	0	-2.42	1e-207	3' UTR
Bvchr6.sca015	906472	908840	Bv6_143600_eaxn	NA	04120(Ubiquitin mediated proteolysis);03420(Nucleotide excision repair)	1e-30	1.59	0.0125893	3' UTR
Bvchr6.sca015	2086487	2087050	Bv6_143840_drtt	GO:0005515(protein binding);GO:0005622(intracellular);GO:0005623(cell);GO:0009507(chloroplast);GO:0009706(chloroplast inner membrane);GO:0016020(membrane);GO:0016021(integral component of membrane);GO:0045037(protein import into chloroplast stroma)	NA	0	1.18	1.25893e-24	3' UTR
Bvchr6.sca023	971603	971842	Bv6_145650_xwqy	GO:0003676(nucleic acid binding);GO:0005737(cytoplasm);GO:0006457(protein folding)	NA	2.5e-84	2.25	0.00537032	3' UTR
Bvchr6.sca025	430499	439102	Bv6_146710_tkdd	GO:0005524(ATP binding);GO:0009507(chloroplast);GO:0009570(chloroplast stroma);GO:0016114(terpenoid biosynthetic process);GO:0016310(phosphorylation);GO:0019288(isopentenyl diphosphate biosynthetic process, methylerythritol 4-phosphate pathway);GO:0050515(4-(cytidine 5'-diphospho)-2-C-methyl-D-erythritol kinase activity)	00900(Terpenoid backbone biosynthesis)	0	-1.7	2.51189e-34	3' UTR
Bvchr6.sca026	2057962	2060854	Bv6_147600_soef	GO:0005634(nucleus);GO:0010265(SCF complex assembly);GO:0016567(protein ubiquitination)	NA	7.9e-12	-1	0.0338844	3' UTR
Bvchr6.sca026	2309871	2310052	Bv6_147690_mghj	GO:0000156(phosphorelay response regulator activity);GO:0000160(phosphorelay signal transduction system);GO:0003677(DNA binding);GO:0003700(DNA binding transcription factor activity);GO:0005515(protein binding);GO:0005634(nucleus);GO:0006351(transcription, DNA-templated);GO:0006355(regulation of transcription, DNA-templated);GO:0009735(response to cytokinin);GO:0009736(cytokinin-activated signali…	04075(Plant hormone signal transduction)	2e-15	1.33	8.51138e-06	3' UTR
Bvchr6.sca027	448919	449037	Bv6_148840_uffy	GO:0004089(carbonate dehydratase activity);GO:0005737(cytoplasm);GO:0005829(cytosol);GO:0008270(zinc ion binding);GO:0009507(chloroplast);GO:0009535(chloroplast thylakoid membrane);GO:0009570(chloroplast stroma);GO:0009941(chloroplast envelope);GO:0015976(carbon utilization);GO:0042742(defense response to bacterium);GO:0048046(apoplast)	00910(Nitrogen metabolism)	5e-33	2.24	2.0893e-07	3' UTR
Bvchr6.sca027	801363	801659	Bv6_149110_dpky	GO:0005215(transporter activity);GO:0016021(integral component of membrane);GO:0055085(transmembrane transport)	NA	1.3e-06	1.7	0.00588844	3' UTR
Bvchr6.sca027	1158869	1159050	Bv6_149350_agyc	GO:0005886(plasma membrane);GO:0006810(transport);GO:0022857(transmembrane transporter activity);GO:0022857(transmembrane transporter activity)	NA	1e-79	2.49	3.98107e-23	3' UTR
Bvchr6.sca027	1683070	1683308	Bv6_149870_amri	GO:0003674(molecular_function);GO:0005634(nucleus);GO:0008150(biological_process)	NA	1e-14	1.15	0.00275423	3' UTR
Bvchr6.sca027	2050148	2050298	Bv6_150090_nhyf	GO:0004674(protein serine/threonine kinase activity);GO:0005524(ATP binding);GO:0005886(plasma membrane);GO:0006468(protein phosphorylation);GO:0009555(pollen development);GO:0016021(integral component of membrane);GO:0016301(kinase activity);GO:0030246(carbohydrate binding);GO:0042742(defense response to bacterium)	NA	0.00019	1.64	0.0223872	3' UTR
Bvchr6.sca027	2046959	2047195	Bv6_150090_nhyf	GO:0004674(protein serine/threonine kinase activity);GO:0005524(ATP binding);GO:0005886(plasma membrane);GO:0006468(protein phosphorylation);GO:0009555(pollen development);GO:0016021(integral component of membrane);GO:0016301(kinase activity);GO:0030246(carbohydrate binding);GO:0042742(defense response to bacterium)	NA	6.3e-12	3.01	4.7863e-08	3' UTR
Bvchr6.sca027	2279432	2279552	Bv6_150200_jgri	GO:0000145(exocyst);GO:0005515(protein binding);GO:0005634(nucleus);GO:0005886(plasma membrane);GO:0006887(exocytosis);GO:0006904(vesicle docking involved in exocytosis);GO:0080092(regulation of pollen tube growth);GO:0090406(pollen tube)	NA	7.9e-09	1.35	0.0316228	3' UTR
Bvchr6.sca027	2479643	2479970	Bv6_150380_hjur	GO:0004345(glucose-6-phosphate dehydrogenase activity);GO:0006006(glucose metabolic process);GO:0009051(pentose-phosphate shunt, oxidative branch);GO:0009507(chloroplast);GO:0009570(chloroplast stroma);GO:0050661(NADP binding);GO:0055114(oxidation-reduction process)	00030(Pentose phosphate pathway);00480(Glutathione metabolism)	0	1.39	3.16228e-69	3' UTR
Bvchr6.sca027	2573380	2573499	Bv6_150410_uygz	GO:0003674(molecular_function);GO:0008150(biological_process)	NA	5e-11	1.24	3.16228e-05	3' UTR
Bvchr6.sca027	4354230	4354528	Bv6_151530_rkwy	GO:0005737(cytoplasm);GO:0008150(biological_process)	NA	2e-12	2.09	0.00190546	3' UTR
Bvchr6.sca028	852655	853676	Bv6_152670_fiww	GO:0016706(oxidoreductase activity, acting on paired donors, with incorporation or reduction of molecular oxygen, 2-oxoglutarate as one donor, and incorporation of one atom each of oxygen into both donors);GO:0018401(peptidyl-proline hydroxylation to 4-hydroxy-L-proline)	00330(Arginine and proline metabolism)	0	1.33	6.30957e-26	3' UTR
Bvchr6.sca028	3667899	3669015	Bv6_154540_uozn	GO:0005576(extracellular region);GO:0009664(plant-type cell wall organization);GO:0016829(lyase activity);GO:0030570(pectate lyase activity);GO:0045490(pectin catabolic process);GO:0046872(metal ion binding)	00040(Pentose and glucuronate interconversions)	1.3e-26	1.95	0.000501187	3' UTR
Bvchr6.sca028	4188066	4188246	Bv6_155040_ryae	GO:0003674(molecular_function);GO:0005737(cytoplasm);GO:0008150(biological_process);GO:0008150(biological_process)	NA	3e-05	1.87	0.0371535	3' UTR
Bvchr6_un.sca008	258492	258814	Bv6_156130_fawx	NA	NA	2.5e-84	1.03	0.0018197	3' UTR
Bvchr7.sca001	990276	990456	Bv7_157370_zhwp	GO:0003674(molecular_function);GO:0005634(nucleus);GO:0008150(biological_process);GO:0016021(integral component of membrane)	NA	9.3e-06	1.72	0.0074131	3' UTR
Bvchr7.sca001	1687693	1687870	Bv7_157790_iiqk	NA	NA	3.5e-06	1.6	0.047863	3' UTR
Bvchr7.sca001	4007242	4008777	Bv7_159670_puzy	GO:0004197(cysteine-type endopeptidase activity);GO:0004222(metalloendopeptidase activity);GO:0030176(integral component of endoplasmic reticulum membrane);GO:0071586(CAAX-box protein processing);GO:0071586(CAAX-box protein processing)	00900(Terpenoid backbone biosynthesis);00900(Terpenoid backbone biosynthesis)	1e-225	1.02	0.00144544	3' UTR
Bvchr7.sca001	4143044	4143283	Bv7_159720_timq	GO:0003993(acid phosphatase activity);GO:0004722(protein serine/threonine phosphatase activity);GO:0005576(extracellular region);GO:0016311(dephosphorylation);GO:0046872(metal ion binding)	NA	1e-280	1.27	1e-16	3' UTR
Bvchr7.sca001	4347318	4347504	Bv7_159880_nyaj	GO:0003677(DNA binding);GO:0003700(DNA binding transcription factor activity);GO:0005515(protein binding);GO:0005634(nucleus);GO:0006355(regulation of transcription, DNA-templated)	NA	0.0011	2.17	0.0263027	Exon (Bv7_159880_nyaj.t1/Bv7_159880_nyaj, exon 5 of 6)
Bvchr7.sca004	605474	606561	Bv7_161620_ddad	GO:0003735(structural constituent of ribosome);GO:0005763(mitochondrial small ribosomal subunit)	NA	7.9e-15	2.52	3.16228e-14	3' UTR
Bvchr7.sca004	681086	681416	Bv7_161650_qddf	GO:0003674(molecular_function);GO:0008150(biological_process);GO:0009507(chloroplast);GO:0009543(chloroplast thylakoid lumen);GO:0009579(thylakoid);GO:0031977(thylakoid lumen)	NA	3.2e-41	1.63	6.60693e-05	3' UTR
Bvchr7.sca005	1133993	1134260	Bv7_162750_pjxa	NA	NA	3.2e-36	1.49	3.0903e-06	3' UTR
Bvchr7.sca006	1494464	1494614	Bv7_163110_khwn	NA	NA	0.00028	-4.32	0.0245471	3' UTR
Bvchr7.sca009	2317618	2317826	Bv7_164720_rare	NA	NA	6.3e-18	1.1	0.00114815	5' UTR
Bvchr7.sca014	682696	682936	Bv7_166150_sitx	GO:0005634(nucleus);GO:0005634(nucleus)	NA	1e-145	1.09	1.58489e-11	3' UTR
Bvchr7.sca017	282843	283353	Bv7_166920_tahs	NA	NA	0	-1.07	1.99526e-82	3' UTR
Bvchr7.sca017	526069	526217	Bv7_166960_shto	NA	NA	2.1e-06	1.27	0.000707946	3' UTR
Bvchr7.sca017	626684	627220	Bv7_166980_inkn	GO:0003924(GTPase activity);GO:0005730(nucleolus);GO:0042254(ribosome biogenesis)	03008(Ribosome biogenesis in eukaryotes)	0	1.13	1.58489e-43	3' UTR
Bvchr7.sca017	1149797	1150161	Bv7_167140_uxow	GO:0003988(acetyl-CoA C-acyltransferase activity);GO:0005730(nucleolus);GO:0005739(mitochondrion);GO:0005774(vacuolar membrane);GO:0005777(peroxisome);GO:0005829(cytosol);GO:0006635(fatty acid beta-oxidation);GO:0009507(chloroplast);GO:0009514(glyoxysome);GO:0009611(response to wounding);GO:0009695(jasmonic acid biosynthetic process);GO:0009789(positive regulation of abscisic acid-activated signa…	00071(Fatty acid degradation);00592(alpha-Linolenic acid metabolism);01040(Biosynthesis of unsaturated fatty acids);00280(Valine, leucine and isoleucine degradation);04146(Peroxisome)	4.3e-08	1.19	0.0011749	3' UTR
Bvchr7.sca019	499703	499968	Bv7_167420_txot	NA	NA	1e-233	1.69	4.57088e-08	3' UTR
Bvchr7.sca019	739153	739423	Bv7_167470_wauz	GO:0003674(molecular_function);GO:0005634(nucleus);GO:0005737(cytoplasm);GO:0008150(biological_process)	NA	0	-1.17	1.58489e-31	3' UTR
Bvchr7.sca020	233870	234134	Bv7_168200_ogcq	GO:0000028(ribosomal small subunit assembly);GO:0000462(maturation of SSU-rRNA from tricistronic rRNA transcript (SSU-rRNA, 5.8S rRNA, LSU-rRNA));GO:0003735(structural constituent of ribosome);GO:0005763(mitochondrial small ribosomal subunit);GO:0006412(translation);GO:0048027(mRNA 5'-UTR binding);GO:0070181(small ribosomal subunit rRNA binding)	03010(Ribosome)	0	1.15	3.16228e-26	3' UTR
Bvchr7.sca021	163994	164381	Bv7_168470_ykph	NA	04626(Plant-pathogen interaction)	4e-21	1.17	0.00891251	3' UTR
Bvchr7.sca021	1003664	1003930	Bv7_168900_htsw	GO:0005887(integral component of plasma membrane);GO:0008553(proton-exporting ATPase activity, phosphorylative mechanism);GO:0043231(intracellular membrane-bounded organelle);GO:0051453(regulation of intracellular pH);GO:1902600(proton transmembrane transport)	00190(Oxidative phosphorylation)	1e-177	1.81	1.99526e-25	3' UTR
Bvchr7.sca021	3668250	3668461	Bv7_170380_xshz	NA	NA	1e-106	-2.93	6.30957e-11	3' UTR
Bvchr7.sca021	4131042	4132335	Bv7_170650_csxj	GO:0005634(nucleus);GO:0008150(biological_process)	NA	7.9e-35	-2.24	0.000263027	3' UTR
Bvchr7.sca021	4487479	4487719	Bv7_171010_ioiu	GO:0005739(mitochondrion);GO:0009506(plasmodesma);GO:0009507(chloroplast);GO:0010150(leaf senescence);GO:0016021(integral component of membrane);GO:0046658(anchored component of plasma membrane);GO:0051607(defense response to virus);GO:0051707(response to other organism)	NA	1.6e-17	1.01	0.00691831	3' UTR
Bvchr7.sca021	4598134	4598990	Bv7_171080_nwpg	NA	NA	4e-20	-1.02	0.0457088	3' UTR
Bvchr7.sca021	5411138	5411319	Bv7_171580_kowz	GO:0003674(molecular_function);GO:0005634(nucleus);GO:0009408(response to heat);GO:0016020(membrane);GO:0016021(integral component of membrane)	04141(Protein processing in endoplasmic reticulum)	4.1e-08	-1.01	0.000794328	3' UTR
Bvchr7.sca021	6247090	6247359	Bv7_172410_wkeg	GO:0000162(tryptophan biosynthetic process);GO:0004049(anthranilate synthase activity);GO:0005950(anthranilate synthase complex);GO:0009058(biosynthetic process);GO:0009073(aromatic amino acid family biosynthetic process);GO:0009507(chloroplast)	00400(Phenylalanine, tyrosine and tryptophan biosynthesis);00405(Phenazine biosynthesis)	2.5e-11	-1.36	0.0323594	3' UTR
Bvchr7.sca021	6426901	6427111	Bv7_172570_ifcz	GO:0003824(catalytic activity);GO:0009228(thiamine biosynthetic process);GO:0009229(thiamine diphosphate biosynthetic process);GO:0009507(chloroplast);GO:0009536(plastid);GO:0009570(chloroplast stroma);GO:0010266(response to vitamin B1);GO:0016045(detection of bacterium);GO:0016830(carbon-carbon lyase activity);GO:0046872(metal ion binding);GO:0051536(iron-sulfur cluster binding);GO:0051539(4 iro…	00730(Thiamine metabolism)	1e-95	1.35	3.71535e-07	3' UTR
Bvchr7.sca021	6928075	6928344	Bv7_173210_cfoj	GO:0000254(C-4 methylsterol oxidase activity);GO:0005506(iron ion binding);GO:0005783(endoplasmic reticulum);GO:0005789(endoplasmic reticulum membrane);GO:0009793(embryo development ending in seed dormancy);GO:0009941(chloroplast envelope);GO:0016021(integral component of membrane);GO:0016126(sterol biosynthetic process);GO:0080065(4-alpha-methyl-delta7-sterol oxidation)	00100(Steroid biosynthesis)	1e-253	1.1	2.51189e-26	3' UTR
Bvchr7.sca021	7874835	7875135	Bv7_174060_uxfk	GO:0005634(nucleus);GO:0005737(cytoplasm)	NA	1e-246	1.02	3.98107e-19	3' UTR
Bvchr7.sca021	8401887	8401947	Bv7_174590_ngza	GO:0003935(GTP cyclohydrolase II activity);GO:0005525(GTP binding);GO:0008686(3,4-dihydroxy-2-butanone-4-phosphate synthase activity);GO:0009231(riboflavin biosynthetic process);GO:0009507(chloroplast);GO:0009570(chloroplast stroma);GO:0016020(membrane);GO:0046872(metal ion binding)	00740(Riboflavin metabolism);00790(Folate biosynthesis)	0.00015	-2.51	0.017378	3' UTR
Bvchr7.sca021	8493921	8494041	Bv7_174680_swst	GO:0005783(endoplasmic reticulum);GO:0005887(integral component of plasma membrane);GO:0019829(cation-transporting ATPase activity)	NA	7.9e-31	1.05	2.51189e-24	3' UTR
Bvchr7.sca021	9282438	9282616	Bv7_175630_medm	NA	NA	5e-38	-2.45	0.0011749	3' UTR
Bvchr7_un.sca005	3805	4008	Bv7_177810_yjso	GO:0003674(molecular_function);GO:0005634(nucleus);GO:0009733(response to auxin)	04075(Plant hormone signal transduction)	1e-220	-1.77	0.017378	3' UTR
Bvchr7_un.sca005	437239	438561	Bv7_178050_meus	GO:0004029(aldehyde dehydrogenase (NAD) activity)	00260(Glycine, serine and threonine metabolism)	9e-304	-1.87	2.51189e-12	3' UTR
Bvchr7_un.sca007	683930	684170	Bv7_179270_tieg	GO:0000245(spliceosomal complex assembly);GO:0005686(U2 snRNP);GO:0071004(U2-type prespliceosome);GO:0071013(catalytic step 2 spliceosome)	03040(Spliceosome)	0	1	5.01187e-15	3' UTR
Bvchr7_un.sca014	247179	247446	Bv7_180140_pcda	NA	NA	1.6e-24	-1.02	0.0229087	3' UTR
Bvchr7_un.sca015	2605	2842	Bv7_180340_nqic	NA	NA	1.7e-05	-2.78	0.0177828	3' UTR
Bvchr8.sca001	254584	254883	Bv8_181030_xssw	GO:0005794(Golgi apparatus);GO:0008150(biological_process);GO:0016757(transferase activity, transferring glycosyl groups);GO:0016757(transferase activity, transferring glycosyl groups)	NA	2.6e-08	1.36	3.98107e-07	3' UTR
Bvchr8.sca001	604709	605094	Bv8_181270_tfjt	GO:0005515(protein binding);GO:0005789(endoplasmic reticulum membrane);GO:0005794(Golgi apparatus);GO:0009306(protein secretion);GO:0015031(protein transport);GO:0015450(P-P-bond-hydrolysis-driven protein transmembrane transporter activity);GO:0016020(membrane);GO:0016021(integral component of membrane)	03060(Protein export);04141(Protein processing in endoplasmic reticulum);04145(Phagosome)	1.3e-64	1.06	0.000162181	3' UTR
Bvchr8.sca001	921957	922497	Bv8_181570_drqn	GO:0003954(NADH dehydrogenase activity);GO:0005739(mitochondrion)	NA	0	-1.46	5.88844e-09	3' UTR
Bvchr8.sca001	2207464	2207667	Bv8_182610_rtuz	GO:0000741(karyogamy);GO:0005634(nucleus);GO:0005739(mitochondrion);GO:0003674(molecular_function);GO:0003674(molecular_function)	NA	4e-14	-1.26	0.000776247	3' UTR
Bvchr8.sca004	384732	384910	Bv8_185440_anjo	NA	NA	1.1e-09	1.46	0.0467735	3' UTR
Bvchr8.sca004	718773	719185	Bv8_185580_ijmy	GO:0009409(response to cold);GO:0009414(response to water deprivation);GO:0009534(chloroplast thylakoid);GO:0009651(response to salt stress);GO:0044183(protein binding involved in protein folding);GO:0061077(chaperone-mediated protein folding)	00640(Propanoate metabolism);00410(beta-Alanine metabolism);04146(Peroxisome)	0	1.72	5.01187e-29	3' UTR
Bvchr8.sca004	1792789	1792939	Bv8_185970_hkyh	GO:0004519(endonuclease activity);GO:0004527(exonuclease activity);GO:0005634(nucleus);GO:0016787(hydrolase activity);GO:0046872(metal ion binding);GO:0046872(metal ion binding)	NA	4.2e-05	1.29	0.00363078	3' UTR
Bvchr8.sca004	2467594	2467832	Bv8_186290_ihzi	GO:0016021(integral component of membrane)	NA	2e-32	2.73	0.0251189	3' UTR
Bvchr8.sca005	185485	185780	Bv8_186370_wtqt	GO:0004674(protein serine/threonine kinase activity);GO:0005886(plasma membrane);GO:0006468(protein phosphorylation);GO:0006952(defense response);GO:0009506(plasmodesma)	NA	2e-46	1.19	0.00346737	3' UTR
Bvchr8.sca005	342120	342330	Bv8_186440_pouo	GO:0004674(protein serine/threonine kinase activity);GO:0005886(plasma membrane);GO:0006468(protein phosphorylation);GO:0006952(defense response);GO:0009506(plasmodesma)	NA	2e-15	1.15	0.0371535	3' UTR
Bvchr8.sca005	619060	619299	Bv8_186620_yjjc	GO:0005739(mitochondrion);GO:0008150(biological_process)	NA	3.5e-08	1.51	0.0125893	3' UTR
Bvchr8.sca008	164450	164719	Bv8_187670_auze	GO:0005783(endoplasmic reticulum);GO:0006631(fatty acid metabolic process);GO:0080132(fatty acid alpha-hydroxylase activity)	NA	1e-281	1.56	1e-23	3' UTR
Bvchr8.sca009	118866	119044	Bv8_187820_cxud	GO:0016787(hydrolase activity)	NA	7.9e-13	1.57	5.24807e-07	3' UTR
Bvchr8.sca009	120008	120814	Bv8_187820_cxud	GO:0016787(hydrolase activity)	NA	1e-104	1.28	1.58489e-13	3' UTR
Bvchr8.sca014	3749675	3750035	Bv8_189210_mtet	NA	NA	1e-62	-1.01	0.00489779	3' UTR
Bvchr8.sca017	1268676	1268916	Bv8_191120_rwmn	NA	NA	7.9e-17	1.93	0.00057544	3' UTR
Bvchr8.sca017	1268646	1268916	Bv8_191120_rwmn	NA	NA	7.9e-17	2	0.000301995	3' UTR
Bvchr8.sca017	1407433	1408787	Bv8_191190_atpg	GO:0004753(saccharopine dehydrogenase activity);GO:0005737(cytoplasm);GO:0005739(mitochondrion);GO:0005829(cytosol);GO:0019477(L-lysine catabolic process);GO:0033512(L-lysine catabolic process to acetyl-CoA via saccharopine);GO:0047130(saccharopine dehydrogenase (NADP+, L-lysine-forming) activity);GO:0047131(saccharopine dehydrogenase (NAD+, L-glutamate-forming) activity);GO:0055114(oxidation-red…	00310(Lysine degradation)	0	-1.72	6.30957e-86	3' UTR
Bvchr8.sca017	1471017	1471196	Bv8_191240_hiik	GO:0005887(integral component of plasma membrane);GO:0015116(sulfate transmembrane transporter activity);GO:0015116(sulfate transmembrane transporter activity)	NA	1.8e-07	-1.8	0.00416869	3' UTR
Bvchr8.sca017	1574747	1574896	Bv8_191350_xjef	NA	NA	0.00014	1.16	0.020893	3' UTR
Bvchr8.sca017	1862448	1862567	Bv8_191500_dzne	GO:0005829(cytosol);GO:0008420(CTD phosphatase activity);GO:0016591(DNA-directed RNA polymerase II, holoenzyme);GO:0070940(dephosphorylation of RNA polymerase II C-terminal domain)	NA	0.00085	1.48	0.0134896	3' UTR
Bvchr8.sca017	2229746	2230220	Bv8_191750_reik	GO:0009725(response to hormone)	NA	1e-188	1.23	2.13796e-08	3' UTR
Bvchr8.sca017	3317533	3317684	Bv8_192400_wuit	GO:0000380(alternative mRNA splicing, via spliceosome);GO:0003674(molecular_function);GO:0005634(nucleus);GO:0071171(site-specific DNA replication termination at RTS1 barrier);GO:1902979(mitotic DNA replication termination)	NA	2.3e-07	1.05	0.00489779	3' UTR
Bvchr8.sca017	3474685	3475406	Bv8_192570_gzdk	GO:0003723(RNA binding);GO:0004525(ribonuclease III activity);GO:0005634(nucleus);GO:0005737(cytoplasm);GO:0016442(RISC complex);GO:0030422(production of siRNA involved in RNA interference)	NA	4e-78	-1.3	7.07946e-07	3' UTR
Bvchr8.sca018	1044624	1044834	Bv8_193690_atna	GO:0005634(nucleus)	04144(Endocytosis)	3.2e-15	1.98	0.0177828	3' UTR
Bvchr8.sca018	1484619	1484917	Bv8_193920_wipw	GO:0003830(beta-1,4-mannosylglycoprotein 4-beta-N-acetylglucosaminyltransferase activity);GO:0005794(Golgi apparatus);GO:0006487(protein N-linked glycosylation);GO:0008375(acetylglucosaminyltransferase activity);GO:0016021(integral component of membrane);GO:0016757(transferase activity, transferring glycosyl groups)	00510(N-Glycan biosynthesis)	1e-25	1.09	3.23594e-05	3' UTR
Bvchr8.sca018	1933506	1933834	Bv8_194320_yard	GO:0004674(protein serine/threonine kinase activity);GO:0005634(nucleus);GO:0005737(cytoplasm);GO:0006468(protein phosphorylation);GO:0035556(intracellular signal transduction)	NA	6.3e-45	1.39	8.31764e-07	3' UTR
Bvchr8.sca018	2176168	2176615	Bv8_194530_eonu	GO:0004650(polygalacturonase activity);GO:0005515(protein binding);GO:0005576(extracellular region);GO:0005975(carbohydrate metabolic process);GO:0009505(plant-type cell wall);GO:0016829(lyase activity);GO:0071555(cell wall organization)	00040(Pentose and glucuronate interconversions)	3.2e-89	2.62	0.0269153	3' UTR
Bvchr8.sca018	2851882	2852151	Bv8_195200_nxso	NA	NA	1.6e-28	-1.19	0.00323594	3' UTR
Bvchr8.sca018	2851881	2852151	Bv8_195200_nxso	NA	NA	7.9e-28	-1.28	0.00151356	3' UTR
Bvchr8.sca018	3544263	3544465	Bv8_195730_zkon	GO:0003674(molecular_function);GO:0005739(mitochondrion);GO:0048367(shoot system development)	NA	2.6e-06	-1.38	1.8197e-07	3' UTR
Bvchr8.sca018	4491149	4491538	Bv8_196460_snri	GO:0004674(protein serine/threonine kinase activity);GO:0005887(integral component of plasma membrane)	NA	0	1.58	7.94328e-38	3' UTR
Bvchr8.sca018	4863258	4863605	Bv8_196730_uzpt	GO:0005515(protein binding)	00195(Photosynthesis)	4e-19	-1.43	1.8197e-05	3' UTR
Bvchr8.sca018	5118470	5118703	Bv8_196980_iara	GO:0003674(molecular_function);GO:0005739(mitochondrion);GO:0008150(biological_process);GO:0016021(integral component of membrane)	NA	7.9e-37	1.09	1.38038e-07	3' UTR
Bvchr8.sca018	5125179	5125510	Bv8_196990_guwj	GO:0004674(protein serine/threonine kinase activity);GO:0005634(nucleus);GO:0005737(cytoplasm);GO:0006897(endocytosis);GO:0008360(regulation of cell shape);GO:0016055(Wnt signaling pathway);GO:0018105(peptidyl-serine phosphorylation)	NA	1e-126	1.03	1.25893e-17	3' UTR
Bvchr8.sca018	5205093	5205271	Bv8_197080_ncun	GO:0005515(protein binding);GO:0005634(nucleus);GO:0006351(transcription, DNA-templated);GO:0006952(defense response);GO:0009753(response to jasmonic acid);GO:0009867(jasmonic acid mediated signaling pathway);GO:0045892(negative regulation of transcription, DNA-templated)	NA	4e-25	-1.13	1.7378e-07	3' UTR
Bvchr8.sca018	6368353	6368651	Bv8_198030_nykx	GO:0000027(ribosomal large subunit assembly);GO:0003735(structural constituent of ribosome);GO:0006412(translation);GO:0008097(5S rRNA binding);GO:0022625(cytosolic large ribosomal subunit)	03010(Ribosome)	1e-265	2.18	1.58489e-46	3' UTR
Bvchr8.sca018	6808415	6809015	Bv8_198420_gxaw	NA	NA	4e-22	1.08	0.0138038	3' UTR
Bvchr8.sca018	6840966	6841177	Bv8_198440_miei	GO:0004842(ubiquitin-protein transferase activity);GO:0005515(protein binding);GO:0005634(nucleus);GO:0008270(zinc ion binding);GO:0009414(response to water deprivation);GO:0016567(protein ubiquitination);GO:0046872(metal ion binding);GO:0051865(protein autoubiquitination)	NA	2.5e-27	1.02	7.07946e-05	3' UTR
Bvchr8.sca018	7208918	7209740	Bv8_198840_wuaq	GO:0005515(protein binding);GO:0005525(GTP binding);GO:0005794(Golgi apparatus);GO:0005795(Golgi stack);GO:0005886(plasma membrane);GO:0007264(small GTPase mediated signal transduction);GO:0015031(protein transport);GO:0016020(membrane);GO:0016192(vesicle-mediated transport);GO:0046686(response to cadmium ion)	NA	0	-1.63	0	3' UTR
Bvchr8.sca018	7238187	7238718	Bv8_198870_cxym	GO:0005524(ATP binding);GO:0005634(nucleus)	NA	6.5e-09	-1.63	0.00204174	Exon (Bv8_198870_cxym.t1/Bv8_198870_cxym, exon 3 of 9)
Bvchr8_un.sca001	503118	503625	Bv8_199190_fyks	NA	NA	1e-258	1.17	1e-22	3' UTR
Bvchr8_un.sca001	734127	734306	Bv8_199300_reqr	GO:0004672(protein kinase activity);GO:0005886(plasma membrane);GO:0016301(kinase activity);GO:0016310(phosphorylation)	NA	7.9e-54	1.39	6.0256e-09	3' UTR
Bvchr8_un.sca002	394130	394246	Bv8_199900_njsn	GO:0016020(membrane);GO:0016709(oxidoreductase activity, acting on paired donors, with incorporation or reduction of molecular oxygen, NAD(P)H as one donor, and incorporation of one atom of oxygen);GO:0044550(secondary metabolite biosynthetic process)	NA	7.9e-21	1.1	2.51189e-05	3' UTR
Bvchr8_un.sca003	1512671	1512962	Bv8_200610_wixo	NA	NA	9.8e-10	1.89	0.00398107	3' UTR
Bvchr8_un.sca006	785352	785562	Bv8_201160_jkyj	GO:0007165(signal transduction);GO:0016020(membrane);GO:0016020(membrane)	NA	2.3e-07	2.51	0.0120226	3' UTR
Bvchr8_un.sca009	441787	441966	Bv8_201640_nauh	NA	NA	2.5e-10	-3.02	4.16869e-10	3' UTR
Bvchr9.sca001	643547	643757	Bv9_202640_zygw	GO:0008150(biological_process);GO:0016787(hydrolase activity)	NA	3.2e-29	-1.22	0.00630957	3' UTR
Bvchr9.sca001	1080084	1080294	Bv9_202950_rner	GO:0004497(monooxygenase activity);GO:0005506(iron ion binding);GO:0005783(endoplasmic reticulum);GO:0005789(endoplasmic reticulum membrane);GO:0009507(chloroplast);GO:0010345(suberin biosynthetic process);GO:0016021(integral component of membrane);GO:0016705(oxidoreductase activity, acting on paired donors, with incorporation or reduction of molecular oxygen);GO:0019825(oxygen binding);GO:002003…	00073(Cutin, suberine and wax biosynthesis)	1e-241	-2.54	5.01187e-18	3' UTR
Bvchr9.sca001	1165375	1165525	Bv9_203010_ugqy	NA	NA	3.5e-06	2.94	0.0239883	3' UTR
Bvchr9.sca001	1249447	1250452	Bv9_203070_njox	GO:0005737(cytoplasm);GO:0008270(zinc ion binding);GO:0009506(plasmodesma)	NA	0	1.41	0	3' UTR
Bvchr9.sca001	1408218	1408397	Bv9_203180_ajin	GO:0004553(hydrolase activity, hydrolyzing O-glycosyl compounds);GO:0005576(extracellular region);GO:0008810(cellulase activity);GO:0030245(cellulose catabolic process);GO:0030246(carbohydrate binding);GO:0071555(cell wall organization)	00500(Starch and sucrose metabolism)	3.2e-11	1.06	0.0114815	3' UTR
Bvchr9.sca001	1630584	1630885	Bv9_203330_dsgs	GO:0003674(molecular_function);GO:0006364(rRNA processing);GO:0009507(chloroplast);GO:0042254(ribosome biogenesis);GO:0042644(chloroplast nucleoid)	NA	0	1.05	6.30957e-48	3' UTR
Bvchr9.sca001	1941926	1942193	Bv9_203470_nuyj	GO:0000166(nucleotide binding);GO:0003723(RNA binding);GO:0004519(endonuclease activity);GO:0005739(mitochondrion);GO:0005743(mitochondrial inner membrane);GO:0009451(RNA modification);GO:0016020(membrane)	NA	7.9e-24	1.23	1.28825e-08	3' UTR
Bvchr9.sca001	2247048	2247903	Bv9_203720_empq	NA	NA	8.1e-07	1.48	0.000323594	3' UTR
Bvchr9.sca003	67776	68193	Bv9_204780_rajo	GO:0000502(proteasome complex);GO:0005198(structural molecule activity);GO:0005634(nucleus);GO:0005829(cytosol);GO:0006511(ubiquitin-dependent protein catabolic process);GO:0008541(proteasome regulatory particle, lid subcomplex);GO:0009506(plasmodesma);GO:0009507(chloroplast);GO:0030163(protein catabolic process);GO:0043248(proteasome assembly);GO:0046686(response to cadmium ion)	03050(Proteasome)	1.3e-79	1.18	3.63078e-08	3' UTR
Bvchr9.sca005	1029989	1030168	Bv9_205630_dnpc	GO:0004185(serine-type carboxypeptidase activity);GO:0005773(vacuole);GO:0051603(proteolysis involved in cellular protein catabolic process)	NA	7.9e-35	1.11	6.16595e-09	3' UTR
Bvchr9.sca005	1518943	1519212	Bv9_205770_mmzj	GO:0004842(ubiquitin-protein transferase activity);GO:0019005(SCF ubiquitin ligase complex);GO:0031146(SCF-dependent proteasomal ubiquitin-dependent protein catabolic process)	04141(Protein processing in endoplasmic reticulum);04626(Plant-pathogen interaction)	6.3e-13	1.04	0.0223872	3' UTR
Bvchr9.sca006	323305	323855	Bv9_206050_juqz	NA	NA	1.3e-50	-1.34	2.23872e-08	3' UTR
Bvchr9.sca006	403061	403750	Bv9_206110_oaka	GO:0016279(protein-lysine N-methyltransferase activity);GO:0018026(peptidyl-lysine monomethylation)	00310(Lysine degradation)	0	-1.15	3.16228e-24	3' UTR
Bvchr9.sca008	387810	388349	Bv9_206330_dkhx	GO:0005634(nucleus);GO:0006355(regulation of transcription, DNA-templated);GO:0008270(zinc ion binding);GO:0009639(response to red or far red light);GO:0009639(response to red or far red light)	NA	1e-104	1.02	1.1749e-07	3' UTR
Bvchr9.sca009	390650	390890	Bv9_206650_rmjd	GO:0004672(protein kinase activity);GO:0004674(protein serine/threonine kinase activity);GO:0005524(ATP binding);GO:0005886(plasma membrane);GO:0006468(protein phosphorylation);GO:0007169(transmembrane receptor protein tyrosine kinase signaling pathway);GO:0016021(integral component of membrane);GO:0016021(integral component of membrane)	NA	3.2e-09	1.17	0.01	3' UTR
Bvchr9.sca009	687752	687901	Bv9_206730_ymro	GO:0003674(molecular_function);GO:0005886(plasma membrane);GO:0008150(biological_process);GO:0031225(anchored component of membrane);GO:0046658(anchored component of plasma membrane)	NA	2e-10	1.3	8.51138e-05	3' UTR
Bvchr9.sca009	817501	817679	Bv9_206770_raut	GO:0000784(nuclear chromosome, telomeric region);GO:0003684(damaged DNA binding);GO:0006303(double-strand break repair via nonhomologous end joining);GO:0031848(protection from non-homologous end joining at telomere);GO:0035312(5'-3' exodeoxyribonuclease activity);GO:0036297(interstrand cross-link repair)	NA	6.2e-06	1.95	0.00537032	3' UTR
Bvchr9.sca013	33257	33437	Bv9_207700_kcqy	GO:0003674(molecular_function);GO:0005576(extracellular region);GO:0008150(biological_process)	NA	1.2e-10	1.14	3.38844e-05	3' UTR
Bvchr9.sca013	635327	640647	Bv9_207900_oemf	NA	NA	0.0001	-2.81	0.0269153	Exon (Bv9_207900_oemf.t1/Bv9_207900_oemf, exon 3 of 5)
Bvchr9.sca013	1945772	1946157	Bv9_208200_roux	GO:0000062(fatty-acyl-CoA binding);GO:0005739(mitochondrion);GO:0008470(isovaleryl-CoA dehydrogenase activity);GO:0009055(electron transfer activity);GO:0033539(fatty acid beta-oxidation using acyl-CoA dehydrogenase);GO:0050660(flavin adenine dinucleotide binding);GO:0052890(oxidoreductase activity, acting on the CH-CH group of donors, with a flavin as acceptor);GO:0055088(lipid homeostasis)	00280(Valine, leucine and isoleucine degradation)	0	-1.59	1e-180	3' UTR
Bvchr9.sca013	2151592	2152098	Bv9_208260_etyd	NA	NA	7.9e-16	1	0.000812831	3' UTR
Bvchr9.sca013	2434156	2434813	Bv9_208340_cujq	NA	NA	0	1.17	7.94328e-62	3' UTR
Bvchr9.sca014	7566	7836	Bv9_208350_kqoy	GO:0003674(molecular_function);GO:0005634(nucleus);GO:0008150(biological_process)	NA	2e-33	1.06	0.000436516	3' UTR
Bvchr9.sca019	300605	300934	Bv9_209140_owmk	GO:0005506(iron ion binding);GO:0006457(protein folding);GO:0009055(electron transfer activity);GO:0009507(chloroplast)	NA	5e-13	2.23	0.0074131	3' UTR
Bvchr9.sca020	1437881	1438180	Bv9_209470_cqmp	NA	NA	2e-27	-2.03	0.00831764	3' UTR
Bvchr9.sca021	1317016	1317491	Bv9_210060_mexq	GO:0005886(plasma membrane);GO:0016301(kinase activity);GO:0016301(kinase activity)	NA	0	-1.23	1.02329e-07	3' UTR
Bvchr9.sca022	163996	164500	Bv9_210090_souj	GO:0005794(Golgi apparatus);GO:0016413(O-acetyltransferase activity);GO:0071554(cell wall organization or biogenesis)	NA	2e-20	1.14	0.00245471	3' UTR
Bvchr9.sca023	520446	520536	Bv9_210690_jsue	NA	NA	0.00021	-2.39	0.0204174	3' UTR
Bvchr9.sca023	807064	807326	Bv9_210790_dmkr	GO:0005634(nucleus);GO:0006281(DNA repair);GO:0009555(pollen development);GO:0043007(maintenance of rDNA);GO:2000042(negative regulation of double-strand break repair via homologous recombination)	NA	2.5e-24	2.02	0.00354813	3' UTR
Bvchr9.sca024	1849135	1849429	Bv9_211650_jxhp	NA	NA	4e-15	-1.41	0.0457088	5' UTR
Bvchr9.sca024	1916837	1917197	Bv9_211730_kfqa	GO:0003674(molecular_function);GO:0005576(extracellular region);GO:0008150(biological_process)	NA	1e-44	1.33	0.00446684	3' UTR
Bvchr9.sca024	1976435	1976645	Bv9_211760_ymis	GO:0005576(extracellular region);GO:0008150(biological_process);GO:0016874(ligase activity)	NA	1e-210	1.09	1.99526e-11	3' UTR
Bvchr9.sca024	2610058	2610444	Bv9_211970_xkte	GO:0009658(chloroplast organization);GO:0009707(chloroplast outer membrane)	NA	1e-164	1.06	5.01187e-16	3' UTR
Bvchr9.sca024	2635772	2636126	Bv9_211980_jwoq	GO:0005829(cytosol);GO:0008171(O-methyltransferase activity);GO:0008757(S-adenosylmethionine-dependent methyltransferase activity);GO:0019438(aromatic compound biosynthetic process)	00945(Stilbenoid, diarylheptanoid and gingerol biosynthesis)	1e-115	-2.02	1.25893e-13	3' UTR
Bvchr9.sca025	2881121	2881421	Bv9_213700_cnmu	NA	NA	1.3e-07	1.44	0.0331131	3' UTR
Bvchr9.sca025	3606937	3607237	Bv9_214050_kqfy	GO:0003674(molecular_function);GO:0005634(nucleus);GO:0005829(cytosol);GO:0006351(transcription, DNA-templated);GO:0006355(regulation of transcription, DNA-templated);GO:0016569(covalent chromatin modification);GO:0080008(Cul4-RING E3 ubiquitin ligase complex)	NA	1e-272	1.19	3.98107e-16	3' UTR
Bvchr9.sca025	4849839	4849958	Bv9_214740_iqkk	NA	NA	5.2e-05	-2.3	0.042658	3' UTR
Bvchr9.sca025	5241142	5242968	Bv9_215100_ynsr	NA	NA	0	-1.63	5.01187e-12	3' UTR
Bvchr9.sca025	5980893	5981511	Bv9_215680_fguf	NA	NA	2e-49	-1.73	0.0141254	3' UTR
Bvchr9.sca026	355216	355637	Bv9_216610_mruj	GO:0004310(farnesyl-diphosphate farnesyltransferase activity);GO:0005783(endoplasmic reticulum);GO:0005789(endoplasmic reticulum membrane);GO:0005886(plasma membrane);GO:0006696(ergosterol biosynthetic process);GO:0008299(isoprenoid biosynthetic process);GO:0016021(integral component of membrane);GO:0016126(sterol biosynthetic process);GO:0016491(oxidoreductase activity);GO:0045338(farnesyl dipho…	00100(Steroid biosynthesis);00909(Sesquiterpenoid and triterpenoid biosynthesis)	1e-248	1.23	1.58489e-14	3' UTR
Bvchr9.sca026	974879	975058	Bv9_217240_scch	GO:0005737(cytoplasm);GO:0005886(plasma membrane);GO:0006979(response to oxidative stress);GO:0016491(oxidoreductase activity);GO:0046686(response to cadmium ion);GO:0055114(oxidation-reduction process)	NA	2e-26	1.14	7.07946e-05	3' UTR
Bvchr9.sca026	1920000	1920420	Bv9_218190_sxzk	GO:0003674(molecular_function);GO:0005739(mitochondrion);GO:0005774(vacuolar membrane);GO:0005886(plasma membrane);GO:0016021(integral component of membrane)	04144(Endocytosis)	0	-1.03	1e-167	3' UTR
Bvchr9.sca026	2219851	2220061	Bv9_218540_guhd	GO:0003676(nucleic acid binding);GO:0003729(mRNA binding);GO:0005829(cytosol)	NA	3.2e-15	-1.36	0.0288403	3' UTR
Bvchr9.sca026	2845463	2845668	Bv9_219070_giet	GO:0003723(RNA binding);GO:0005634(nucleus);GO:0008150(biological_process)	NA	6.3e-26	1.42	0.00323594	3' UTR
Bvchr9.sca026	3132792	3133001	Bv9_219330_krre	GO:0003700(DNA binding transcription factor activity);GO:0005634(nucleus);GO:0008270(zinc ion binding);GO:0009585(red, far-red light phototransduction);GO:0009639(response to red or far red light);GO:0010018(far-red light signaling pathway);GO:0042753(positive regulation of circadian rhythm);GO:0045893(positive regulation of transcription, DNA-templated)	NA	1.1e-06	-1.53	0.0128825	3' UTR
Bvchr9.sca026	3189085	3189356	Bv9_219370_wehp	GO:0005737(cytoplasm);GO:0005829(cytosol);GO:0008150(biological_process)	NA	7.9e-27	-1.05	0.00588844	3' UTR
Bvchr9.sca026	3339025	3339115	Bv9_219530_ntow	GO:0005789(endoplasmic reticulum membrane);GO:0006636(unsaturated fatty acid biosynthetic process);GO:0009507(chloroplast);GO:0009579(thylakoid);GO:0009979(16:0 monogalactosyldiacylglycerol desaturase activity);GO:0010205(photoinhibition);GO:0016021(integral component of membrane);GO:0016491(oxidoreductase activity);GO:0016717(oxidoreductase activity, acting on paired donors, with oxidation of a …	NA	0.0026	-1.72	0.0346737	3' UTR
Bvchr9.sca026	3984805	3985194	Bv9_220100_ioks	GO:0000325(plant-type vacuole);GO:0005524(ATP binding);GO:0005773(vacuole);GO:0005774(vacuolar membrane);GO:0005886(plasma membrane);GO:0008559(xenobiotic transmembrane transporting ATPase activity);GO:0009506(plasmodesma);GO:0010290(chlorophyll catabolite transmembrane transporter activity);GO:0015431(glutathione S-conjugate-exporting ATPase activity);GO:0016021(integral component of membrane);G…	02010(ABC transporters)	5e-48	-1.9	1e-15	3' UTR
Bvchr9.sca026	4007488	4007698	Bv9_220120_domn	GO:0004674(protein serine/threonine kinase activity);GO:0005886(plasma membrane);GO:0005886(plasma membrane)	NA	2.8e-06	-1.78	0.00933254	3' UTR
Bvchr9.sca026	4027767	4028066	Bv9_220140_nntc	GO:0005887(integral component of plasma membrane);GO:0008509(anion transmembrane transporter activity);GO:0051453(regulation of intracellular pH);GO:0098656(anion transmembrane transport)	NA	2e-27	1.01	0.0018197	3' UTR
Bvchr9.sca026	4125505	4125774	Bv9_220220_yhtg	GO:0000785(chromatin);GO:0000976(transcription regulatory region sequence-specific DNA binding);GO:0003682(chromatin binding);GO:0005677(chromatin silencing complex);GO:0006342(chromatin silencing);GO:0031507(heterochromatin assembly)	NA	1.6e-29	1.1	0.000323594	3' UTR
Bvchr9.sca026	4566835	4567163	Bv9_220550_zimt	GO:0005509(calcium ion binding)	04626(Plant-pathogen interaction)	3.2e-58	-1.08	0.000794328	3' UTR
Bvchr9.sca026	4804511	4804751	Bv9_220810_gzwu	GO:0003777(microtubule motor activity);GO:0005871(kinesin complex);GO:0007018(microtubule-based movement);GO:0016887(ATPase activity)	NA	1e-44	-1.08	0.00162181	3' UTR
Bvchr9.sca026	6250364	6250692	Bv9_222280_ynsk	GO:0005737(cytoplasm);GO:0009506(plasmodesma);GO:0016020(membrane);GO:0016021(integral component of membrane);GO:0022857(transmembrane transporter activity);GO:0055085(transmembrane transport)	NA	1e-11	1.07	0.00524807	3' UTR
Bvchr9.sca026	7009194	7009402	Bv9_222860_dmzk	GO:0016020(membrane);GO:0016021(integral component of membrane);GO:0022857(transmembrane transporter activity);GO:0055085(transmembrane transport)	NA	1e-159	-1.01	1.58489e-30	3' UTR
Bvchr9.sca026	7537596	7537746	Bv9_223520_nfen	GO:0003723(RNA binding);GO:0004519(endonuclease activity);GO:0009451(RNA modification);GO:0009507(chloroplast);GO:0048255(mRNA stabilization)	NA	6.3e-13	1.56	0.00316228	3' UTR
Bvchr9.sca026	7898588	7902623	Bv9_223790_wrxz	GO:0005739(mitochondrion);GO:0009982(pseudouridine synthase activity);GO:0019239(deaminase activity);GO:0031119(tRNA pseudouridine synthesis)	NA	7.9e-50	1.5	2.39883e-10	Exon (Bv9_223790_wrxz.t1/Bv9_223790_wrxz, exon 6 of 10)
Bvchr9.sca026	8135930	8136079	Bv9_224010_fwoz	GO:0003674(molecular_function);GO:0005575(cellular_component);GO:0008150(biological_process)	NA	1.8e-05	1.2	0.0109648	5' UTR
Bvchr9_un.sca002	111945	112237	Bv9_224620_uftt	NA	NA	0.00032	3.53	0.00537032	3' UTR
Bvchr9_un.sca002	254310	254607	Bv9_224670_aurc	GO:0001678(cellular glucose homeostasis);GO:0004340(glucokinase activity);GO:0005829(cytosol);GO:0006096(glycolytic process);GO:0008865(fructokinase activity);GO:0019158(mannokinase activity)	00010(Glycolysis / Gluconeogenesis);00051(Fructose and mannose metabolism);00052(Galactose metabolism);00500(Starch and sucrose metabolism);00520(Amino sugar and nucleotide sugar metabolism);00524(Neomycin, kanamycin and gentamicin biosynthesis)	5e-52	-1.18	2.88403e-07	3' UTR
Bvchr9_un.sca007	183269	184059	Bv9_225450_mcij	GO:0005634(nucleus);GO:0005829(cytosol);GO:0007030(Golgi organization);GO:0031468(nuclear envelope reassembly);GO:0043130(ubiquitin binding);GO:0043161(proteasome-mediated ubiquitin-dependent protein catabolic process);GO:0061025(membrane fusion)	04141(Protein processing in endoplasmic reticulum)	5e-88	1.01	5.24807e-06	3' UTR
Bvchr9_un.sca018	52775	53011	Bv9_226070_mwyp	NA	NA	6.3e-42	1.24	0.000239883	5' UTR
Bvchr9_un.sca018	160184	160484	Bv9_226100_xctz	GO:0003684(damaged DNA binding);GO:0005634(nucleus);GO:0006289(nucleotide-excision repair);GO:0031461(cullin-RING ubiquitin ligase complex);GO:0043161(proteasome-mediated ubiquitin-dependent protein catabolic process)	04120(Ubiquitin mediated proteolysis);03420(Nucleotide excision repair)	7.9e-80	1.98	3.98107e-12	3' UTR
scaffold00043	3182	3391	Bv_000020_wffg	GO:0000149(SNARE binding);GO:0005484(SNAP receptor activity);GO:0005886(plasma membrane);GO:0006886(intracellular protein transport);GO:0006887(exocytosis);GO:0006906(vesicle fusion);GO:0012505(endomembrane system);GO:0016021(integral component of membrane);GO:0031201(SNARE complex);GO:0048278(vesicle docking)	04130(SNARE interactions in vesicular transport)	1e-75	1.44	2.51189e-41	5' UTR
scaffold00043	108570	108779	Bv_000150_ysof	GO:0004674(protein serine/threonine kinase activity);GO:0005886(plasma membrane);GO:0006468(protein phosphorylation);GO:0006952(defense response);GO:0009506(plasmodesma)	NA	1e-35	1.17	0.00346737	3' UTR
scaffold00043	396953	397163	Bv_000410_emtc	GO:0005634(nucleus)	NA	3.2e-05	3.92	0.00263027	5' UTR
scaffold00069	214434	224769	Bv_000670_mfgu	GO:0005576(extracellular region);GO:0016042(lipid catabolic process);GO:0016298(lipase activity);GO:0052689(carboxylic ester hydrolase activity)	NA	4.8e-08	2.1	0.000524807	3' UTR
scaffold00152	801973	802213	Bv_001280_cqrj	GO:0004596(peptide alpha-N-acetyltransferase activity);GO:0006474(N-terminal protein amino acid acetylation);GO:0031248(protein acetyltransferase complex)	NA	7.9e-34	1.85	1.09648e-09	3' UTR
scaffold00248	166591	166858	Bv_002310_kwap	GO:0015194(L-serine transmembrane transporter activity);GO:0016021(integral component of membrane)	NA	2e-25	-1.07	0.00074131	3' UTR
scaffold00248	343717	344104	Bv_002370_fsze	GO:0005783(endoplasmic reticulum);GO:0009686(gibberellin biosynthetic process);GO:0009707(chloroplast outer membrane);GO:0009740(gibberellic acid mediated signaling pathway);GO:0010241(ent-kaurene oxidation to kaurenoic acid);GO:0016709(oxidoreductase activity, acting on paired donors, with incorporation or reduction of molecular oxygen, NAD(P)H as one donor, and incorporation of one atom of oxyg…	00904(Diterpenoid biosynthesis);00904(Diterpenoid biosynthesis)	1.6e-13	1.09	0.00676083	3' UTR
scaffold00248	666153	666573	Bv_002450_acec	GO:0003674(molecular_function);GO:0005886(plasma membrane);GO:0006412(translation);GO:0016021(integral component of membrane)	NA	1e-283	1.41	1.99526e-25	3' UTR
scaffold00261	208604	208784	Bv_002500_dhzq	GO:0009705(plant-type vacuole membrane)	NA	1.9e-09	1.81	1.58489e-07	Exon (Bv_002500_dhzq.t1/Bv_002500_dhzq, exon 2 of 3)
scaffold00323	2852	3180	Bv_002930_jzcq	NA	NA	2.1e-06	1.22	0.00660693	3' UTR
scaffold00370	145255	145554	Bv_004150_gaag	GO:0004630(phospholipase D activity);GO:0005509(calcium ion binding);GO:0005773(vacuole);GO:0005886(plasma membrane);GO:0009409(response to cold);GO:0009506(plasmodesma);GO:0009789(positive regulation of abscisic acid-activated signaling pathway);GO:0012501(programmed cell death);GO:0016020(membrane);GO:0016042(lipid catabolic process);GO:0046470(phosphatidylcholine metabolic process);GO:0046473(…	00564(Glycerophospholipid metabolism);00565(Ether lipid metabolism);04144(Endocytosis)	6.3e-32	1.27	0.000154882	3' UTR
scaffold00382	52445	52654	Bv_004240_dhcc	GO:0004674(protein serine/threonine kinase activity);GO:0004714(transmembrane receptor protein tyrosine kinase activity);GO:0005524(ATP binding);GO:0005886(plasma membrane);GO:0006468(protein phosphorylation);GO:0007169(transmembrane receptor protein tyrosine kinase signaling pathway);GO:0016021(integral component of membrane);GO:0016301(kinase activity)	04075(Plant hormone signal transduction)	2.5e-12	-1.1	0.0354813	3' UTR
scaffold00402	217698	218177	Bv_005060_xrpy	GO:0015079(potassium ion transmembrane transporter activity);GO:0016020(membrane)	NA	0	1.14	3.16228e-19	3' UTR
scaffold00428	295310	297796	Bv_005510_pcnt	GO:0005507(copper ion binding);GO:0005576(extracellular region);GO:0005618(cell wall);GO:0008131(primary amine oxidase activity);GO:0009308(amine metabolic process);GO:0009753(response to jasmonic acid);GO:0009834(plant-type secondary cell wall biogenesis);GO:0009867(jasmonic acid mediated signaling pathway);GO:0043067(regulation of programmed cell death);GO:0048038(quinone binding);GO:0052593(tr…	00260(Glycine, serine and threonine metabolism);00350(Tyrosine metabolism);00360(Phenylalanine metabolism);00410(beta-Alanine metabolism);00950(Isoquinoline alkaloid biosynthesis);00960(Tropane, piperidine and pyridine alkaloid biosynthesis)	2e-05	1.26	0.000870964	Exon (Bv_005510_pcnt.t1/Bv_005510_pcnt, exon 2 of 4)
scaffold00469	323629	323958	Bv_006490_cpjn	GO:0000977(RNA polymerase II regulatory region sequence-specific DNA binding);GO:0005515(protein binding);GO:0005768(endosome);GO:0005794(Golgi apparatus);GO:0005802(trans-Golgi network);GO:0005886(plasma membrane);GO:0006952(defense response);GO:0009506(plasmodesma);GO:0009809(lignin biosynthetic process);GO:0009833(plant-type primary cell wall biogenesis);GO:0009834(plant-type secondary cell wa…	NA	0	1.29	7.94328e-83	3' UTR
scaffold00473	285474	285823	Bv_006650_ggha	GO:0003824(catalytic activity);GO:0005524(ATP binding);GO:0005975(carbohydrate metabolic process);GO:0005982(starch metabolic process);GO:0005983(starch catabolic process);GO:0009507(chloroplast);GO:0009536(plastid);GO:0009570(chloroplast stroma);GO:0016301(kinase activity);GO:0016310(phosphorylation);GO:0019200(carbohydrate kinase activity);GO:0046777(protein autophosphorylation);GO:0046872(meta…	NA	1e-190	1.25	4.57088e-06	3' UTR
scaffold00534	299404	299613	Bv_007470_mong	NA	NA	4.2e-07	1.22	0.000912011	5' UTR
scaffold00571	159436	159677	Bv_008220_hrea	GO:0005507(copper ion binding);GO:0005576(extracellular region);GO:0005618(cell wall);GO:0005829(cytosol);GO:0009505(plant-type cell wall);GO:0009506(plasmodesma);GO:0016722(oxidoreductase activity, oxidizing metal ions);GO:0048046(apoplast);GO:0055114(oxidation-reduction process)	NA	1.6e-60	1.03	2.95121e-07	3' UTR
scaffold00600	55430	56488	Bv_008740_tmsg	GO:0004579(dolichyl-diphosphooligosaccharide-protein glycotransferase activity);GO:0006487(protein N-linked glycosylation);GO:0008250(oligosaccharyltransferase complex)	00510(N-Glycan biosynthesis);04141(Protein processing in endoplasmic reticulum)	1e-182	-1.05	8.51138e-07	Exon (Bv_008740_tmsg.t1/Bv_008740_tmsg, exon 2 of 7)
scaffold00610	24333	24543	Bv_008870_gftg	GO:0004851(uroporphyrin-III C-methyltransferase activity);GO:0019354(siroheme biosynthetic process)	00860(Porphyrin and chlorophyll metabolism)	1.6e-61	1.5	1.58489e-16	3' UTR
scaffold00624	87581	87702	Bv_009200_sruu	GO:0008047(enzyme activator activity);GO:0008987(quinolinate synthetase A activity);GO:0009060(aerobic respiration);GO:0009435(NAD biosynthetic process);GO:0009507(chloroplast);GO:0016226(iron-sulfur cluster assembly);GO:0016740(transferase activity);GO:0034628('de novo' NAD biosynthetic process from aspartate);GO:0042803(protein homodimerization activity);GO:0046872(metal ion binding);GO:0051176…	00760(Nicotinate and nicotinamide metabolism)	1.1e-05	-1.43	7.94328e-12	3' UTR
scaffold00657	72858	79872	Bv_009420_cuzo	GO:0003674(molecular_function);GO:0005634(nucleus);GO:0008150(biological_process)	NA	6.5e-07	1.53	0.00144544	Exon (Bv_009420_cuzo.t1/Bv_009420_cuzo, exon 2 of 3)
scaffold00675	27992	28263	Bv_009630_xgdu	GO:0016491(oxidoreductase activity);GO:0055114(oxidation-reduction process)	NA	3e-10	3.1	0.0288403	3' UTR
scaffold00678	62356	69173	Bv_009760_cjhc	NA	NA	1.3e-13	1.51	0.00776247	3' UTR
scaffold00752	91543	91754	Bv_010800_kmqi	GO:0005886(plasma membrane);GO:0006820(anion transport);GO:0008381(mechanosensitive ion channel activity);GO:0050982(detection of mechanical stimulus)	NA	4e-23	1.28	0.000112202	3' UTR
scaffold00752	96459	96610	Bv_010800_kmqi	GO:0005886(plasma membrane);GO:0006820(anion transport);GO:0008381(mechanosensitive ion channel activity);GO:0050982(detection of mechanical stimulus)	NA	7.9e-33	1.43	1.02329e-06	3' UTR
scaffold00752	97408	97647	Bv_010810_cqdx	GO:0000790(nuclear chromatin);GO:0003677(DNA binding);GO:0005634(nucleus);GO:0006260(DNA replication);GO:0006281(DNA repair);GO:0006310(DNA recombination);GO:0007131(reciprocal meiotic recombination);GO:0007141(male meiosis I);GO:0009555(pollen development);GO:0046872(metal ion binding);GO:0048232(male gamete generation);GO:0051026(chiasma assembly)	03030(DNA replication);03420(Nucleotide excision repair);03430(Mismatch repair);03440(Homologous recombination)	1.4e-09	1.24	0.000954993	3' UTR
scaffold00909	55136	58740	Bv_012730_snaz	GO:0003674(molecular_function);GO:0005634(nucleus);GO:0008150(biological_process);GO:0008150(biological_process)	00053(Ascorbate and aldarate metabolism);00053(Ascorbate and aldarate metabolism)	1e-122	1.11	0.000102329	3' UTR
scaffold01049	3843	4142	Bv_013810_psqw	NA	NA	2e-26	1.16	0.0239883	3' UTR
scaffold01387	2323	2501	Bv_015481z524	GO:0004674(protein serine/threonine kinase activity);GO:0005515(protein binding);GO:0005524(ATP binding);GO:0005622(intracellular);GO:0005783(endoplasmic reticulum);GO:0005886(plasma membrane);GO:0007275(multicellular organism development);GO:0009414(response to water deprivation);GO:0009651(response to salt stress);GO:0010540(basipetal auxin transport);GO:0016301(kinase activity);GO:0018105(pept…	NA	6.3e-13	-2.43	0.0457088	5' UTR
contig104117	287	577	Bv_022870_xwzp	NA	00190(Oxidative phosphorylation);00195(Photosynthesis)	4e-71	-1.05	0.0057544	3' UTR
contig105343	257	554	Bv_023631z1987	NA	NA	3.1e-07	2.32	0.0251189	Exon (Bv_023631z1987.t1/Bv_023631z1987, exon 1 of 2)
contig143544	145	434	Bv_038390_gqke	NA	NA	6.3e-28	1.22	1.86209e-05	3' UTR
