# Supplementary material for: Unique Features of the m6A Methylome and Its Response to Salt Stress in the Roots of Sugar Beet (Beta vulgaris)
Source: Int J Mol Sci. 2023 Jul 19;24(14):11659. doi: 10.3390/ijms241411659 (PMC10380635; doi:10.3390/ijms241411659)
Supplement: Supplementary file 1 [file ijms-24-11659-s001.zip › Table S6 Details information of differentially expressed genes (DEGs) under salt stress.xlsx]

## Sheet: Sheet1
Table S6 Details information of differentially expressed genes (DEGs) under salt stress
Gene ID	GO	KEGG	Description	FPKM.BRck1_input	FPKM.BRck2_input	FPKM.BRck3_input	FPKM.BRst1_input	FPKM.BRst2_input	FPKM.BRst3_input	FC	log2(FC)	P-value	regulation
Bv_000020_wffg	GO:0000149(SNARE binding);GO:0005484(SNAP receptor activity);GO:0005886(plasma membrane);GO:0006886(intracellular protein transport);GO:0006887(exocytosis);GO:0006906(vesicle fusion);GO:0012505(endomembrane system);GO:0016021(integral component of membrane);GO:0031201(SNARE complex);GO:0048278(vesicle docking)	04130(SNARE interactions in vesicular transport)	syntaxin-121-like, partial [Beta vulgaris subsp. vulgaris]	3.81372	3.5143	3.46693	0.132726	0.172321	0.381427	0.0635921	-3.97501	2.14325e-48	down
Bv_000030_qypp	GO:0007165(signal transduction);GO:0016020(membrane)	NA	hypothetical protein BVRB_000030 [Beta vulgaris subsp. vulgaris]	103.049	109.638	107.843	9.84269	8.56113	8.66623	0.084454	-3.56569	0	down
Bv_000070_zzqu	GO:0003735(structural constituent of ribosome);GO:0005840(ribosome);GO:0006412(translation);GO:0009507(chloroplast);GO:0009534(chloroplast thylakoid);GO:0009570(chloroplast stroma)	NA	ribosome-binding factor PSRP1, chloroplastic [Beta vulgaris subsp. vulgaris]	19.8014	21.9833	20.7396	102.554	104.652	104.598	4.98692	2.31815	0	up
Bv_000100_hjnd	GO:0005739(mitochondrion);GO:0005773(vacuole);GO:0008289(lipid binding);GO:0015914(phospholipid transport);GO:0016021(integral component of membrane)	NA	uncharacterized protein LOC104883331 [Beta vulgaris subsp. vulgaris]	37.42	38.866	37.779	160.324	163.26	161.407	4.25188	2.0881	0	up
Bv_000110_askk	NA	NA	hypothetical protein BVRB_000110 [Beta vulgaris subsp. vulgaris]	3.2797	4.28928	5.01033	21.4723	21.9877	22.411	5.23646	2.38859	1.5037e-124	up
Bv_000150_ysof	GO:0004674(protein serine/threonine kinase activity);GO:0005886(plasma membrane);GO:0006468(protein phosphorylation);GO:0006952(defense response);GO:0009506(plasmodesma)	NA	hypothetical protein BVRB_000150 [Beta vulgaris subsp. vulgaris]	1.74073	1.98386	1.94171	7.38171	8.13305	7.81625	4.11749	2.04177	1.75494e-102	up
Bv_000190_wwfm	NA	NA	uncharacterized protein LOC104883338 [Beta vulgaris subsp. vulgaris]	1.45886	1.8268	1.7686	6.16957	7.0475	6.46916	3.89498	1.96162	2.36962e-79	up
Bv_000210_gphc	NA	NA	uncharacterized protein LOC104883339 [Beta vulgaris subsp. vulgaris]	0.832918	0.0657769	0	7.97457	6.41643	8.12484	25.0539	4.64697	2.95481e-08	up
Bv_000230_imei	GO:0000427(plastid-encoded plastid RNA polymerase complex);GO:0005515(protein binding);GO:0006351(transcription, DNA-templated);GO:0006355(regulation of transcription, DNA-templated);GO:0009408(response to heat);GO:0009416(response to light stimulus);GO:0009507(chloroplast);GO:0009644(response to high light intensity);GO:0009658(chloroplast organization);GO:0042542(response to hydrogen peroxide);…	04141(Protein processing in endoplasmic reticulum)	small heat shock protein, chloroplastic [Beta vulgaris subsp. vulgaris]	1.48765	1.60013	2.0494	50.0797	52.8208	49.485	29.6633	4.89061	0	up
Bv_000240_jaqn	GO:0003674(molecular_function);GO:0005634(nucleus)	NA	protein IQ-DOMAIN 14 [Beta vulgaris subsp. vulgaris]	1.27505	1.86083	1.39869	0	0.445445	0	0.0982331	-3.34765	0.000208147	down
Bv_000250_ipex	GO:0005515(protein binding);GO:0005524(ATP binding);GO:0005634(nucleus);GO:0006351(transcription, DNA-templated);GO:0006355(regulation of transcription, DNA-templated);GO:0009624(response to nematode);GO:0019760(glucosinolate metabolic process);GO:0043565(sequence-specific DNA binding);GO:0048364(root development);GO:0048366(leaf development);GO:0061062(regulation of nematode larval development)	NA	growth-regulating factor 7 [Beta vulgaris subsp. vulgaris]	1.66004	1.82945	1.93192	0.275858	0.53266	0.405648	0.223957	-2.1587	2.41226e-12	down
Bv_000350_emwk	NA	NA	hypothetical protein BVRB_000350 [Beta vulgaris subsp. vulgaris]	4.70935	4.2878	5.00915	0.994092	0.801283	1.31449	0.222033	-2.17115	5.96919e-12	down
Bv_000430_xmrj	GO:0003735(structural constituent of ribosome);GO:0005634(nucleus);GO:0005840(ribosome);GO:0006412(translation);GO:0009793(embryo development ending in seed dormancy);GO:0016567(protein ubiquitination);GO:0070628(proteasome binding)	03010(Ribosome)	ubiquitin-60S ribosomal protein L40-like [Abrus precatorius]	36.7976	38.1313	34.7409	14.253	13.9794	13.9505	0.384636	-1.37843	4.04059e-152	down
Bv_000440_pprc	GO:0005634(nucleus)	NA	uncharacterized protein LOC104883365 [Beta vulgaris subsp. vulgaris]	5.04437	4.80191	4.87527	1.75395	1.63575	1.60123	0.339022	-1.56055	3.24394e-37	down
Bv_000491z10	NA	00970(Aminoacyl-tRNA biosynthesis)	hypothetical protein BVRB_5g117090 [Beta vulgaris subsp. vulgaris]	1.96688	2.00961	2.14994	0.414795	0.367621	0.732452	0.247268	-2.01585	1.67754e-08	down
Bv_000500_kues	NA	NA	stigma-specific STIG1-like protein 3 [Beta vulgaris subsp. vulgaris]	5.43128	5.40157	4.67259	0.694308	0.440836	0.744158	0.121203	-3.04451	1.75995e-25	down
Bv_000510_ffys	NA	NA	hypothetical protein BVRB_000510 [Beta vulgaris subsp. vulgaris]	2.90567	3.18565	2.83737	0.72452	0.974199	1.00087	0.302349	-1.72571	1.55156e-09	down
Bv_000570_pmqw	GO:0003735(structural constituent of ribosome);GO:0022625(cytosolic large ribosomal subunit)	03010(Ribosome)	60S ribosomal protein L27-1 [Beta vulgaris subsp. vulgaris]	27.2505	26.0651	25.2702	11.0269	10.5348	11.1998	0.41689	-1.26226	7.36726e-82	down
Bv_000660_inyw	GO:0009813(flavonoid biosynthetic process);GO:0043231(intracellular membrane-bounded organelle);GO:0052696(flavonoid glucuronidation);GO:0080043(quercetin 3-O-glucosyltransferase activity);GO:0080044(quercetin 7-O-glucosyltransferase activity)	00944(Flavone and flavonol biosynthesis)	hypothetical protein BVRB_000660 [Beta vulgaris subsp. vulgaris]	2.38973	2.15867	1.99817	0	0.0519227	0.0385762	0.0138239	-6.1767	3.09786e-43	down
Bv_000670_mfgu	GO:0005576(extracellular region);GO:0016042(lipid catabolic process);GO:0016298(lipase activity);GO:0052689(carboxylic ester hydrolase activity)	NA	hypothetical protein BVRB_000670 [Beta vulgaris subsp. vulgaris]	1.49803	1.86988	1.44262	0.451183	0	0.12179	0.119108	-3.06966	7.72973e-05	down
Bv_000690_usnw	GO:0005576(extracellular region);GO:0016042(lipid catabolic process);GO:0016298(lipase activity);GO:0052689(carboxylic ester hydrolase activity)	00561(Glycerolipid metabolism)	GDSL esterase/lipase At5g55050 [Beta vulgaris subsp. vulgaris]	2.93517	2.66303	1.86975	37.1538	38.2088	40.2278	15.4782	3.95217	0	up
Bv_000700_esmt	NA	NA	hypothetical protein BVRB_000700 [Beta vulgaris subsp. vulgaris]	0	0.022718	0	1.30913	1.86394	1.28087	196.053	7.6151	3.75141e-49	up
Bv_000730_iyjw	GO:0004674(protein serine/threonine kinase activity);GO:0005886(plasma membrane);GO:0006468(protein phosphorylation)	NA	hypothetical protein BVRB_000730 [Beta vulgaris subsp. vulgaris]	0.244574	0.540662	0.339512	1.00142	1.93922	0.758401	3.28877	1.71755	3.90429e-06	up
Bv_000860_gzwo	GO:0003674(molecular_function);GO:0005634(nucleus);GO:0008150(biological_process)	NA	probable serine/threonine-protein kinase roco8 [Beta vulgaris subsp. vulgaris]	5.51442	6.91458	6.23232	0.176059	0.324493	0.227632	0.039021	-4.67961	5.93073e-68	down
Bv_000900_iwkj	GO:0009717(isoflavonoid biosynthetic process);GO:0033987(2-hydroxyisoflavanone dehydratase activity);GO:0046287(isoflavonoid metabolic process);GO:0052689(carboxylic ester hydrolase activity)	00943(Isoflavonoid biosynthesis)	2-hydroxyisoflavanone dehydratase [Beta vulgaris subsp. vulgaris]	15.7216	15.4929	16.3645	241.254	235.291	250.449	15.2797	3.93355	0	up
Bv_000920_iiet	GO:0003674(molecular_function);GO:0005777(peroxisome);GO:0005829(cytosol);GO:0008150(biological_process);GO:0009507(chloroplast);GO:0009570(chloroplast stroma)	04146(Peroxisome)	stress-response A/B barrel domain-containing protein UP3 [Beta vulgaris subsp. vulgaris]	10.2399	12.2377	10.7307	3.12753	2.73453	3.11729	0.270395	-1.88686	1.89071e-95	down
Bv_000980_ejkk	GO:0005634(nucleus);GO:0009739(response to gibberellin);GO:0030912(response to deep water)	NA	growth-regulating factor 1 [Beta vulgaris subsp. vulgaris]	6.73682	5.27305	6.28948	1.43755	1.68399	1.21874	0.237182	-2.07593	9.26798e-33	down
Bv_001030_mynf	GO:0003959(NADPH dehydrogenase activity);GO:0005777(peroxisome);GO:0009695(jasmonic acid biosynthetic process);GO:0016629(12-oxophytodienoate reductase activity);GO:0031408(oxylipin biosynthetic process)	00592(alpha-Linolenic acid metabolism)	artemisinic aldehyde Delta(11(13)) reductase [Beta vulgaris subsp. vulgaris]	4.37924	4.23881	4.0309	152.752	150.914	149.318	35.812	5.16237	0	up
Bv_001090_qoxj	NA	NA	uncharacterized protein LOC104882868 [Beta vulgaris subsp. vulgaris]	0.534481	0.451761	0.328106	0.201772	0.10072	0.232273	0.406867	-1.29737	0.00385459	down
Bv_001100_oqmo	GO:0005618(cell wall);GO:0033609(oxalate metabolic process);GO:0046564(oxalate decarboxylase activity)	NA	auxin-binding protein ABP19a [Beta vulgaris subsp. vulgaris]	8.76301	9.57539	8.82292	23.7665	24.1879	25.5758	2.70716	1.43678	1.36717e-150	up
Bv_001110_zdwu	GO:0005618(cell wall);GO:0033609(oxalate metabolic process);GO:0046564(oxalate decarboxylase activity)	NA	auxin-binding protein ABP19a [Beta vulgaris subsp. vulgaris]	5.65697	3.99802	4.28911	33.4061	31.262	33.7926	7.0611	2.81989	2.62411e-215	up
Bv_001140_kftk	GO:0005618(cell wall);GO:0033609(oxalate metabolic process);GO:0046564(oxalate decarboxylase activity)	NA	auxin-binding protein ABP19a [Beta vulgaris subsp. vulgaris]	0.0595926	0.0383572	0.0638321	12.4776	13.6785	13.5382	245.356	7.93873	0	up
Bv_001150_xsws	GO:0005618(cell wall);GO:0033609(oxalate metabolic process);GO:0046564(oxalate decarboxylase activity)	NA	auxin-binding protein ABP19a [Beta vulgaris subsp. vulgaris]	11.0404	9.4885	10.4347	38.5906	41.9802	38.1707	3.83486	1.93917	4.41702e-141	up
Bv_001160_dwis	NA	NA	hypothetical protein BVRB_001160 [Beta vulgaris subsp. vulgaris]	560.871	548.62	548.166	147.658	139.781	143.843	0.260176	-1.94244	0	down
Bv_001180_mjzm	GO:0005618(cell wall);GO:0033609(oxalate metabolic process);GO:0046564(oxalate decarboxylase activity)	NA	auxin-binding protein ABP19b-like [Beta vulgaris subsp. vulgaris]	1.81778	1.90577	2.57884	104.629	115.028	115.689	53.2094	5.73361	0	up
Bv_001190_wdef	GO:0005618(cell wall);GO:0033609(oxalate metabolic process);GO:0046564(oxalate decarboxylase activity)	NA	auxin-binding protein ABP19b-like [Beta vulgaris subsp. vulgaris]	5.77489	7.76152	6.48828	73.086	76.3063	69.5577	10.934	3.45075	0	up
Bv_001210_dqhn	GO:0005618(cell wall);GO:0033609(oxalate metabolic process);GO:0046564(oxalate decarboxylase activity)	NA	auxin-binding protein ABP19b-like [Beta vulgaris subsp. vulgaris]	5.55549	6.21599	5.28021	20.4217	22.7484	21.4936	3.79222	1.92304	1.05991e-250	up
Bv_001220_icqt	GO:0005618(cell wall);GO:0033609(oxalate metabolic process);GO:0046564(oxalate decarboxylase activity)	NA	auxin-binding protein ABP19b-like [Beta vulgaris subsp. vulgaris]	18.9009	16.8914	18.3492	55.6027	56.5789	54.8041	3.08425	1.62492	3.07843e-198	up
Bv_001250_pikf	NA	NA	uncharacterized protein DDB_G0283357 [Beta vulgaris subsp. vulgaris]	0.335385	0.493243	0.490775	6.94831	6.60686	6.6384	15.3051	3.93594	3.77864e-172	up
Bv_001270_ijji	GO:0005634(nucleus)	NA	uncharacterized protein LOC104883458 [Beta vulgaris subsp. vulgaris]	8.3687	8.29876	8.37776	3.21892	2.66401	4.0359	0.396036	-1.33629	1.55701e-09	down
Bv_001310_nzto	GO:0004835(tubulin-tyrosine ligase activity);GO:0005524(ATP binding);GO:0005737(cytoplasm);GO:0005829(cytosol);GO:0006464(cellular protein modification process);GO:0009507(chloroplast);GO:0016874(ligase activity)	NA	tubulin--tyrosine ligase-like protein 12 isoform X2 [Beta vulgaris subsp. vulgaris]	24.6062	24.4502	23.8657	8.1951	10.2494	9.05964	0.377171	-1.40671	1.56693e-57	down
Bv_001320_mryz	GO:0005618(cell wall);GO:0033609(oxalate metabolic process);GO:0046564(oxalate decarboxylase activity)	NA	auxin-binding protein ABP19b [Beta vulgaris subsp. vulgaris]	0.749784	0.362322	0.22518	3.24302	3.00306	3.4559	7.25498	2.85897	5.24064e-17	up
Bv_001330_toxj	GO:0005618(cell wall);GO:0033609(oxalate metabolic process);GO:0046564(oxalate decarboxylase activity)	NA	auxin-binding protein ABP19b [Beta vulgaris subsp. vulgaris]	0.701755	1.03974	0.905212	2.4626	2.51063	2.13836	2.68696	1.42597	1.23648e-13	up
Bv_001340_hitp	GO:0005618(cell wall);GO:0033609(oxalate metabolic process);GO:0046564(oxalate decarboxylase activity)	NA	auxin-binding protein ABP19b [Beta vulgaris subsp. vulgaris]	26.8956	27.0057	32.5091	169.034	165.895	172.773	5.87547	2.5547	0	up
Bv_001371z34	NA	NA	hypothetical protein BVRB_004600 [Beta vulgaris subsp. vulgaris]	0.671069	0.455947	0.313301	1.32672	1.42181	1.90886	3.23359	1.69314	3.80537e-07	up
Bv_001400_entg	GO:0000981(RNA polymerase II transcription factor activity, sequence-specific DNA binding);GO:0001135(transcription factor activity, RNA polymerase II transcription factor recruiting);GO:0003677(DNA binding);GO:0003700(DNA binding transcription factor activity);GO:0005634(nucleus);GO:0006351(transcription, DNA-templated);GO:0006355(regulation of transcription, DNA-templated);GO:0006357(regulation…	NA	transcription factor MYB108 [Beta vulgaris subsp. vulgaris]	3.91019	4.61118	4.25752	115.224	118.057	113.005	27.0983	4.76013	0	up
Bv_001420_prpq	NA	NA	hypothetical protein BVRB_001420 [Beta vulgaris subsp. vulgaris]	0.718007	0.636118	0.671276	0	0	0	-inf	-inf	1.79851e-26	down
Bv_001450_xrfo	GO:0005351(carbohydrate:proton symporter activity);GO:0005355(glucose transmembrane transporter activity);GO:0005887(integral component of plasma membrane);GO:0046323(glucose import)	NA	sugar transporter ERD6-like 16 [Beta vulgaris subsp. vulgaris]	13.4249	12.6103	12.3771	0.556323	0.666049	0.305833	0.0397843	-4.65166	1.13932e-116	down
Bv_001510_jfau	GO:0004356(glutamate-ammonia ligase activity)	00630(Glyoxylate and dicarboxylate metabolism);00910(Nitrogen metabolism);00250(Alanine, aspartate and glutamate metabolism);00220(Arginine biosynthesis)	glutamine synthetase leaf isozyme, chloroplastic [Beta vulgaris subsp. vulgaris]	193.156	184.317	193.138	37.4428	38.8031	36.9165	0.198318	-2.33412	0	down
Bv_001600_kqhf	GO:0003735(structural constituent of ribosome);GO:0006412(translation);GO:0022625(cytosolic large ribosomal subunit)	03010(Ribosome)	60S ribosomal protein L18a [Beta vulgaris subsp. vulgaris]	235.722	232.729	237.067	65.1303	65.9844	65.8863	0.279229	-1.84048	0	down
Bv_001670_stnf	GO:0003677(DNA binding);GO:0003700(DNA binding transcription factor activity);GO:0005634(nucleus);GO:0006351(transcription, DNA-templated);GO:0006355(regulation of transcription, DNA-templated);GO:0009873(ethylene-activated signaling pathway);GO:0009908(flower development);GO:0010102(lateral root morphogenesis);GO:0010432(bract development);GO:0010451(floral meristem growth);GO:0010582(floral mer…	NA	ethylene-responsive transcription factor ERF086-like [Beta vulgaris subsp. vulgaris]	0.560864	0.449891	0.569688	0.091808	0.101545	0.11341	0.194099	-2.36513	7.38591e-08	down
Bv_001690_zgyt	GO:0003674(molecular_function);GO:0005634(nucleus);GO:0006364(rRNA processing);GO:0009553(embryo sac development);GO:0009555(pollen development)	NA	bystin-like [Beta vulgaris subsp. vulgaris]	4.44887	4.70168	4.71543	2.32715	2.1812	2.37017	0.496072	-1.01138	1.19095e-12	down
Bv_001700_nhis	GO:0005742(mitochondrial outer membrane translocase complex);GO:0030150(protein import into mitochondrial matrix);GO:0031307(integral component of mitochondrial outer membrane);GO:0045040(protein import into mitochondrial outer membrane)	NA	mitochondrial import receptor subunit TOM9-2 [Beta vulgaris subsp. vulgaris]	35.9799	35.279	36.3828	16.7568	15.8793	14.2766	0.435823	-1.19819	2.28371e-52	down
Bv_001770_edcp	GO:0003954(NADH dehydrogenase activity);GO:0005768(endosome);GO:0005794(Golgi apparatus);GO:0005802(trans-Golgi network);GO:0005886(plasma membrane);GO:0016021(integral component of membrane);GO:0051536(iron-sulfur cluster binding)	NA	CASP-like protein Ni6 [Beta vulgaris subsp. vulgaris]	22.1919	24.2342	20.8268	148.767	152.072	153.991	6.76298	2.75766	0	up
Bv_001820_swtc	NA	NA	uncharacterized protein LOC104883554 [Beta vulgaris subsp. vulgaris]	1.73431	1.77139	2.06311	6.74051	6.67223	5.77156	3.44496	1.78449	1.31722e-65	up
Bv_001830_xauc	GO:0004806(triglyceride lipase activity);GO:0005576(extracellular region);GO:0006629(lipid metabolic process);GO:0016787(hydrolase activity)	00564(Glycerophospholipid metabolism);00592(alpha-Linolenic acid metabolism)	probable feruloyl esterase A isoform X1 [Beta vulgaris subsp. vulgaris]	12.9032	12.0084	13.3635	30.999	29.4823	28.9443	2.33639	1.22428	3.96244e-152	up
Bv_001870_wzao	GO:0005515(protein binding);GO:0005576(extracellular region);GO:0005886(plasma membrane);GO:0009651(response to salt stress);GO:0009737(response to abscisic acid);GO:0009739(response to gibberellin);GO:0009740(gibberellic acid mediated signaling pathway);GO:2000377(regulation of reactive oxygen species metabolic process)	NA	gibberellin-regulated protein 14 [Beta vulgaris subsp. vulgaris]	35.1542	35.7885	39.5859	1.8922	2.09383	2.7481	0.0609266	-4.03678	4.15716e-238	down
Bv_001980_cqef	NA	NA	hypothetical protein BVRB_001980 [Beta vulgaris subsp. vulgaris]	1.51254	2.03588	1.7775	0.947658	0.574439	0	0.285791	-1.80697	0.0292882	down
Bv_002030_yxkc	GO:0004022(alcohol dehydrogenase (NAD) activity);GO:0004181(metallocarboxypeptidase activity);GO:0005737(cytoplasm);GO:0006508(proteolysis);GO:0008270(zinc ion binding);GO:0016021(integral component of membrane);GO:0055114(oxidation-reduction process)	00010(Glycolysis / Gluconeogenesis);00071(Fatty acid degradation);00350(Tyrosine metabolism)	alcohol dehydrogenase-like 7 isoform X1 [Beta vulgaris subsp. vulgaris]	12.0808	10.6722	11.843	50.2766	50.5826	50.6945	4.38067	2.13115	0	up
Bv_002040_nnjq	GO:0004022(alcohol dehydrogenase (NAD) activity);GO:0004181(metallocarboxypeptidase activity);GO:0005737(cytoplasm);GO:0006508(proteolysis);GO:0008270(zinc ion binding);GO:0016021(integral component of membrane);GO:0055114(oxidation-reduction process)	00010(Glycolysis / Gluconeogenesis);00071(Fatty acid degradation);00350(Tyrosine metabolism)	alcohol dehydrogenase-like 7 isoform X1 [Beta vulgaris subsp. vulgaris]	0.346351	0.385866	0.61151	2.48435	2.85734	2.48512	5.8247	2.54218	1.22815e-42	up
Bv_002050_augj	GO:0004022(alcohol dehydrogenase (NAD) activity);GO:0004181(metallocarboxypeptidase activity);GO:0005737(cytoplasm);GO:0006508(proteolysis);GO:0008270(zinc ion binding);GO:0016021(integral component of membrane);GO:0055114(oxidation-reduction process)	00010(Glycolysis / Gluconeogenesis);00071(Fatty acid degradation);00350(Tyrosine metabolism)	alcohol dehydrogenase-like 7 [Beta vulgaris subsp. vulgaris]	65.9817	63.7917	69.8957	26.4806	27.9187	31.62	0.430809	-1.21488	4.86297e-51	down
Bv_002130_pcwx	NA	NA	hypothetical protein BVRB_002130 [Beta vulgaris subsp. vulgaris]	0.801212	0.581643	0.610167	0.183843	0.391774	0.34945	0.464153	-1.10733	0.01561	down
Bv_002160_fnot	GO:0005829(cytosol);GO:0006107(oxaloacetate metabolic process);GO:0006108(malate metabolic process);GO:0006807(nitrogen compound metabolic process);GO:0008270(zinc ion binding);GO:0009507(chloroplast);GO:0009570(chloroplast stroma);GO:0016810(hydrolase activity, acting on carbon-nitrogen (but not peptide) bonds);GO:0050152(omega-amidase activity)	00250(Alanine, aspartate and glutamate metabolism)	omega-amidase, chloroplastic-like isoform X1 [Beta vulgaris subsp. vulgaris]	17.1774	13.4496	14.3274	5.63971	8.49603	6.78381	0.46535	-1.10361	2.8367e-08	down
Bv_002220_ajio	GO:0007165(signal transduction);GO:0016020(membrane)	NA	hypothetical protein BVRB_002220 [Beta vulgaris subsp. vulgaris]	3.75388	2.26865	3.13864	1.70366	1.18207	0.887246	0.411844	-1.27983	0.00370366	down
Bv_002230_nduj	GO:0003674(molecular_function)	NA	rabankyrin-5 [Beta vulgaris subsp. vulgaris]	0.398081	0.835387	0.656959	0	0.179645	0.0808724	0.137809	-2.85926	5.45225e-05	down
Bv_002280_qsmz	GO:0006555(methionine metabolic process)	00270(Cysteine and methionine metabolism)	1,2-dihydroxy-3-keto-5-methylthiopentene dioxygenase 1 [Beta vulgaris subsp. vulgaris]	60.6776	59.9736	56.9019	23.6709	29.5038	23.4819	0.431739	-1.21177	1.52448e-26	down
Bv_002310_kwap	GO:0015194(L-serine transmembrane transporter activity);GO:0016021(integral component of membrane)	NA	probable serine incorporator isoform X1 [Beta vulgaris subsp. vulgaris]	3.04165	2.9484	3.06681	6.36369	6.37979	5.95195	2.06423	1.0456	8.34985e-30	up
Bv_002380_uwse	GO:0004674(protein serine/threonine kinase activity);GO:0005515(protein binding);GO:0005524(ATP binding);GO:0005634(nucleus);GO:0005886(plasma membrane);GO:0006468(protein phosphorylation);GO:0009506(plasmodesma);GO:0009755(hormone-mediated signaling pathway);GO:0010183(pollen tube guidance);GO:0016020(membrane);GO:0016021(integral component of membrane);GO:0016301(kinase activity);GO:0090406(pol…	NA	hypothetical protein BVRB_002380 [Beta vulgaris subsp. vulgaris]	7.44312	8.20894	6.04691	3.05679	4.03472	3.55258	0.490534	-1.02757	1.6859e-06	down
Bv_002390_qwck	GO:0005737(cytoplasm);GO:0009055(electron transfer activity);GO:0015035(protein disulfide oxidoreductase activity);GO:0045454(cell redox homeostasis)	NA	glutaredoxin-C11 [Beta vulgaris subsp. vulgaris]	0.385355	0.453246	0.404557	8.86749	7.62829	8.57951	20.1706	4.33419	2.48185e-133	up
Bv_002410_rsak	GO:0005737(cytoplasm);GO:0009055(electron transfer activity);GO:0015035(protein disulfide oxidoreductase activity);GO:0045454(cell redox homeostasis)	NA	glutaredoxin-C11 [Beta vulgaris subsp. vulgaris]	0.0269838	0	0	0.737735	0.629927	0.656895	75.0285	6.22937	2.11112e-29	up
Bv_002460_hkyd	GO:0005737(cytoplasm);GO:0008757(S-adenosylmethionine-dependent methyltransferase activity);GO:0032259(methylation)	NA	uncharacterized protein LOC104883647 [Beta vulgaris subsp. vulgaris]	102.681	108.262	103.971	15.7147	14.7964	14.8899	0.14417	-2.79416	0	down
Bv_002490_pmdf	GO:0000463(maturation of LSU-rRNA from tricistronic rRNA transcript (SSU-rRNA, 5.8S rRNA, LSU-rRNA));GO:0003729(mRNA binding);GO:0003735(structural constituent of ribosome);GO:0006412(translation);GO:0022625(cytosolic large ribosomal subunit)	03010(Ribosome)	60S ribosomal protein L35 [Beta vulgaris subsp. vulgaris]	316.776	294.621	298.622	115.105	114.34	114.507	0.377962	-1.40369	2.82911e-252	down
Bv_002500_dhzq	GO:0009705(plant-type vacuole membrane)	NA	two-pore potassium channel 3 [Beta vulgaris subsp. vulgaris]	1.70313	2.00492	2.29599	4.34705	4.26761	4.21819	2.13737	1.09584	2.26721e-26	up
Bv_002510_sgmx	GO:0003700(DNA binding transcription factor activity);GO:0005634(nucleus);GO:0006351(transcription, DNA-templated);GO:0006355(regulation of transcription, DNA-templated);GO:0043565(sequence-specific DNA binding)	04016(MAPK signaling pathway - plant);04626(Plant-pathogen interaction)	probable WRKY transcription factor 71 [Beta vulgaris subsp. vulgaris]	0.347507	0.377829	0.198861	21.911	21.9858	23.0892	72.4802	6.17952	0	up
Bv_002570_dmif	GO:0009416(response to light stimulus);GO:0009535(chloroplast thylakoid membrane);GO:0009768(photosynthesis, light harvesting in photosystem I);GO:0009941(chloroplast envelope);GO:0010287(plastoglobule);GO:0016168(chlorophyll binding);GO:0031409(pigment binding)	00196(Photosynthesis - antenna proteins)	chlorophyll a-b binding protein, chloroplastic-like [Beta vulgaris subsp. vulgaris]	0.668588	0.50703	0.517762	1.22329	1.97896	1.20335	2.60166	1.37943	1.19302e-07	up
Bv_002620_tqpy	GO:0000380(alternative mRNA splicing, via spliceosome);GO:0003690(double-stranded DNA binding);GO:0003697(single-stranded DNA binding);GO:0003723(RNA binding);GO:0003729(mRNA binding);GO:0005515(protein binding);GO:0005634(nucleus);GO:0005737(cytoplasm);GO:0005739(mitochondrion);GO:0005777(peroxisome);GO:0005829(cytosol);GO:0006406(mRNA export from nucleus);GO:0006970(response to osmotic stress);…	NA	glycine-rich RNA-binding protein-like [Beta vulgaris subsp. vulgaris]	3.70982	4.40605	4.39565	0.753946	0.770963	0.472521	0.159647	-2.64704	1.67291e-26	down
Bv_002650_kgiw	GO:0016791(phosphatase activity);GO:0016791(phosphatase activity)	00750(Vitamin B6 metabolism);00750(Vitamin B6 metabolism)	hypothetical protein BVRB_002650 isoform B [Beta vulgaris subsp. vulgaris]	6.30877	6.66294	6.01075	16.0369	15.0979	15.702	2.46737	1.30298	6.7456e-160	up
Bv_002690_qmyh	GO:0000775(chromosome, centromeric region);GO:0000785(chromatin);GO:0003689(DNA clamp loader activity);GO:0005654(nucleoplasm);GO:0006275(regulation of DNA replication);GO:0031390(Ctf18 RFC-like complex);GO:0034088(maintenance of mitotic sister chromatid cohesion)	NA	sister chromatid cohesion protein DCC1 [Beta vulgaris subsp. vulgaris]	6.39513	7.76711	6.85409	2.58315	4.26061	3.59553	0.496723	-1.00949	0.000340882	down
Bv_002740_jipx	GO:0005515(protein binding);GO:0009507(chloroplast);GO:0009528(plastid inner membrane);GO:0009706(chloroplast inner membrane);GO:0010020(chloroplast fission);GO:0016021(integral component of membrane);GO:0043572(plastid fission);GO:0043621(protein self-association)	00020(Citrate cycle (TCA cycle));00640(Propanoate metabolism)	plastid division protein CDP1, chloroplastic isoform X2 [Beta vulgaris subsp. vulgaris]	9.5795	9.03225	8.89141	3.59712	3.44066	3.15322	0.370539	-1.4323	3.13438e-28	down
Bv_002800_rahc	NA	NA	hypothetical protein BVRB_002800 [Beta vulgaris subsp. vulgaris]	4.13783	4.91995	5.13288	1.00952	0.855523	0.99914	0.201836	-2.30875	1.12743e-27	down
Bv_002801z93	GO:0005737(cytoplasm);GO:0016740(transferase activity);GO:0016747(transferase activity, transferring acyl groups other than amino-acyl groups)	NA	uncharacterized acetyltransferase At3g50280-like [Beta vulgaris subsp. vulgaris]	1.37561	1.46646	0.825314	3.4434	3.09295	3.90249	2.8464	1.50914	3.8783e-12	up
Bv_002860_djnm	NA	NA	hypothetical protein BVRB_002860 [Beta vulgaris subsp. vulgaris]	1.06813	0.595033	0.640617	0.125088	0.17112	0.159259	0.197704	-2.33858	7.7056e-08	down
Bv_002870_azxq	GO:0005737(cytoplasm);GO:0016740(transferase activity);GO:0016747(transferase activity, transferring acyl groups other than amino-acyl groups)	NA	uncharacterized acetyltransferase At3g50280 [Beta vulgaris subsp. vulgaris]	1.70519	2.14384	3.04137	4.56832	5.72442	5.06129	2.22832	1.15596	2.00328e-09	up
Bv_002900_dwsk	NA	NA	hypothetical protein BVRB_002900 [Beta vulgaris subsp. vulgaris]	0.351256	0.345899	0.353148	1.72136	1.27183	1.04198	3.84192	1.94183	2.64978e-09	up
Bv_002930_jzcq	NA	NA	hypothetical protein BVRB_002930 [Beta vulgaris subsp. vulgaris]	1.71663	2.02831	1.76674	0.584958	0.691175	0.785391	0.374028	-1.41878	6.85649e-07	down
Bv_003100_ecdj	GO:0004312(fatty acid synthase activity);GO:0004315(3-oxoacyl-[acyl-carrier-protein] synthase activity);GO:0006633(fatty acid biosynthetic process);GO:0006636(unsaturated fatty acid biosynthetic process);GO:0009507(chloroplast);GO:0009536(plastid);GO:0009570(chloroplast stroma);GO:0009631(cold acclimation);GO:0009793(embryo development ending in seed dormancy)	00061(Fatty acid biosynthesis);00780(Biotin metabolism)	3-oxoacyl-[acyl-carrier-protein] synthase I, chloroplastic [Beta vulgaris subsp. vulgaris]	49.466	48.5814	51.3044	24.6717	24.9984	24.0078	0.493318	-1.01941	8.95446e-62	down
Bv_003110_wnzs	GO:0000347(THO complex);GO:0003677(DNA binding);GO:0004386(helicase activity);GO:0005515(protein binding);GO:0005524(ATP binding);GO:0005634(nucleus);GO:0006268(DNA unwinding involved in DNA replication);GO:0006270(DNA replication initiation);GO:0007049(cell cycle);GO:0008094(DNA-dependent ATPase activity);GO:0042555(MCM complex)	03030(DNA replication)	DNA replication licensing factor MCM3 [Beta vulgaris subsp. vulgaris]	12.1084	11.9729	12.1221	5.54123	5.73051	4.73214	0.442055	-1.1777	6.43891e-32	down
Bv_003130_dxru	NA	NA	hypothetical protein BVRB_003130 [Beta vulgaris subsp. vulgaris]	11.8906	10.0374	10.797	0.0615328	0.0867008	0.123918	0.0083163	-6.90984	2e-300	down
Bv_003170_ugrw	GO:0004806(triglyceride lipase activity);GO:0006629(lipid metabolic process);GO:0009507(chloroplast);GO:0016020(membrane)	NA	uncharacterized protein LOC104883749 [Beta vulgaris subsp. vulgaris]	0.821758	0.630579	0.835528	1.88532	1.45182	1.74545	2.22154	1.15156	6.82249e-08	up
Bv_003180_cgpj	NA	NA	hypothetical protein BVRB_003180 [Beta vulgaris subsp. vulgaris]	5.01241	5.27215	5.38717	0.0314318	0.163344	0.0332136	0.0145478	-6.10305	5.93418e-61	down
Bv_003210_fkxn	GO:0004497(monooxygenase activity);GO:0044550(secondary metabolite biosynthetic process)	00906(Carotenoid biosynthesis)	zeaxanthin epoxidase, chloroplastic [Beta vulgaris subsp. vulgaris]	7.90837	7.31775	8.0766	25.2402	22.4965	25.1326	3.12707	1.64481	2.76445e-142	up
Bv_003220_kikm	GO:0003674(molecular_function);GO:0005634(nucleus);GO:0008150(biological_process)	00520(Amino sugar and nucleotide sugar metabolism)	uncharacterized protein LOC104883754 [Beta vulgaris subsp. vulgaris]	51.8201	56.5805	52.9188	25.7542	24.6829	28.1651	0.487245	-1.03728	6.11298e-31	down
Bv_003250_arsd	GO:0005634(nucleus)	NA	heat shock factor protein HSF24 [Beta vulgaris subsp. vulgaris]	27.9508	26.8194	28.3404	142.6	141.693	143.858	5.15158	2.36501	0	up
Bv_003270_tkam	GO:0003677(DNA binding);GO:0003682(chromatin binding);GO:0003886(DNA (cytosine-5-)-methyltransferase activity);GO:0005634(nucleus);GO:0006306(DNA methylation);GO:0006351(transcription, DNA-templated);GO:0006355(regulation of transcription, DNA-templated);GO:0009294(DNA mediated transformation);GO:0016569(covalent chromatin modification)	00270(Cysteine and methionine metabolism)	putative DNA (cytosine-5)-methyltransferase CMT1 [Beta vulgaris subsp. vulgaris]	4.01658	4.60349	4.98764	1.32251	1.47438	1.39893	0.308341	-1.6974	4.03871e-20	down
Bv_003290_defs	GO:0016020(membrane)	00500(Starch and sucrose metabolism)	pentatricopeptide repeat-containing protein At3g16610 [Beta vulgaris subsp. vulgaris]	0.497851	0.496795	0.546092	0.145235	0.0941487	0.0820742	0.208639	-2.26092	1.02754e-09	down
Bv_003300_iwmx	GO:0003677(DNA binding);GO:0003700(DNA binding transcription factor activity);GO:0005634(nucleus);GO:0006351(transcription, DNA-templated);GO:0006355(regulation of transcription, DNA-templated);GO:0009873(ethylene-activated signaling pathway);GO:0010087(phloem or xylem histogenesis);GO:0010200(response to chitin);GO:0050832(defense response to fungus);GO:0051301(cell division)	NA	ethylene-responsive transcription factor ERF109 [Beta vulgaris subsp. vulgaris]	1.1036	1.19683	1.55897	22.7851	24.1352	23.9376	18.3598	4.19848	1.07838e-198	up
Bv_003330_fefj	GO:0003677(DNA binding);GO:0003700(DNA binding transcription factor activity);GO:0005634(nucleus);GO:0006351(transcription, DNA-templated);GO:0006355(regulation of transcription, DNA-templated);GO:0009873(ethylene-activated signaling pathway);GO:0045893(positive regulation of transcription, DNA-templated);GO:0048510(regulation of timing of transition from vegetative to reproductive phase)	NA	ethylene-responsive transcription factor ERF098 [Beta vulgaris subsp. vulgaris]	0.306262	0.483802	0.233564	3.87989	3.09989	4.01887	10.7448	3.42556	2.56564e-40	up
Bv_003350_iuqc	GO:0006855(drug transmembrane transport)	NA	protein DETOXIFICATION 49 [Beta vulgaris subsp. vulgaris]	16.8158	16.5903	17.7564	1.60776	1.0833	1.31286	0.0782588	-3.6756	2.32872e-178	down
Bv_003360_fhpd	GO:0005509(calcium ion binding)	04626(Plant-pathogen interaction)	calcium-binding protein CML24 [Beta vulgaris subsp. vulgaris]	20.2729	21.6195	18.0349	55.9324	66.1017	63.4014	3.09434	1.62963	6.45203e-133	up
Bv_003370_sjdg	GO:0008285(negative regulation of cell proliferation)	NA	cell number regulator 1-like [Beta vulgaris subsp. vulgaris]	21.9385	22.6754	20.9405	8.17094	7.85892	7.21541	0.354595	-1.49575	2.00671e-52	down
Bv_003380_hacn	GO:0005634(nucleus);GO:0016301(kinase activity);GO:0016310(phosphorylation)	NA	uncharacterized protein LOC104883768 [Beta vulgaris subsp. vulgaris]	20.2661	17.701	20.3327	1.41166	1.45169	1.07335	0.0675251	-3.88843	1.95115e-190	down
Bv_003450_iwad	GO:0003674(molecular_function);GO:0005576(extracellular region);GO:0008150(biological_process);GO:0016021(integral component of membrane)	NA	uncharacterized membrane protein At3g27390 isoform X1 [Beta vulgaris subsp. vulgaris]	10.8966	10.3071	10.0376	35.4722	36.6537	35.8392	3.45584	1.78904	0	up
Bv_003600_wirm	GO:0003918(DNA topoisomerase type II (ATP-hydrolyzing) activity);GO:0006265(DNA topological change);GO:0006268(DNA unwinding involved in DNA replication);GO:0007059(chromosome segregation);GO:0009295(nucleoid);GO:0009330(DNA topoisomerase complex (ATP-hydrolyzing))	NA	DNA gyrase subunit A, chloroplastic/mitochondrial [Beta vulgaris subsp. vulgaris]	33.3849	32.8795	34.9163	9.9764	13.7057	12.1642	0.354279	-1.49704	2.20524e-46	down
Bv_003630_owdy	NA	NA	uncharacterized protein LOC104883799 [Beta vulgaris subsp. vulgaris]	0.83794	1.05905	0.783969	8.32901	7.01037	7.31352	8.44957	3.07888	6.25937e-82	up
Bv_003650_hdmc	GO:0009416(response to light stimulus);GO:0045487(gibberellin catabolic process);GO:0052634(C-19 gibberellin 2-beta-dioxygenase activity)	00904(Diterpenoid biosynthesis)	hypothetical protein BVRB_003650 [Beta vulgaris subsp. vulgaris]	0.251778	0.199759	0.262621	5.19088	5.28395	5.08184	21.7832	4.44515	2.78582e-140	up
Bv_003700_ccxy	NA	NA	hypothetical protein BVRB_003700 [Beta vulgaris subsp. vulgaris]	3.62344	3.51903	3.92669	1.06356	1.08093	0.932204	0.277951	-1.8471	1.14384e-18	down
Bv_003710_agio	NA	NA	hypothetical protein BVRB_003710 [Beta vulgaris subsp. vulgaris]	12.5077	12.3864	11.8625	3.0712	2.38489	2.65433	0.220652	-2.18015	3.5853e-63	down
Bv_003720_jzxs	GO:0009705(plant-type vacuole membrane)	NA	two-pore potassium channel 1 [Beta vulgaris subsp. vulgaris]	42.7894	45.0766	44.909	23.2144	20.7486	20.117	0.48262	-1.05104	1.091e-35	down
Bv_003730_pwqa	GO:0000373(Group II intron splicing);GO:0000374(Group III intron splicing);GO:0003723(RNA binding);GO:0003964(RNA-directed DNA polymerase activity);GO:0004519(endonuclease activity);GO:0005739(mitochondrion);GO:0006278(RNA-dependent DNA biosynthetic process);GO:0006314(intron homing);GO:0006521(regulation of cellular amino acid metabolic process);GO:0007005(mitochondrion organization);GO:0008380(…	03010(Ribosome)	hypothetical protein BVRB_003730 [Beta vulgaris subsp. vulgaris]	0.835454	0.684569	0.684881	0.257796	0.206285	0.505796	0.439873	-1.18484	0.0140251	down
Bv_003880_zunm	GO:0000243(commitment complex);GO:0000395(mRNA 5'-splice site recognition);GO:0005685(U1 snRNP);GO:0030627(pre-mRNA 5'-splice site binding);GO:0071004(U2-type prespliceosome)	NA	uncharacterized protein LOC104883831 isoform X1 [Beta vulgaris subsp. vulgaris]	8.78438	9.14623	9.32749	3.94095	3.08895	2.9962	0.367821	-1.44292	2.73729e-24	down
Bv_003990_rwzr	GO:0005634(nucleus);GO:0005777(peroxisome);GO:0005829(cytosol);GO:0008891(glycolate oxidase activity);GO:0009506(plasmodesma);GO:0009507(chloroplast);GO:0009570(chloroplast stroma);GO:0009735(response to cytokinin);GO:0009854(oxidative photosynthetic carbon pathway);GO:0010181(FMN binding);GO:0016020(membrane);GO:0016491(oxidoreductase activity);GO:0022626(cytosolic ribosome);GO:0042742(defense r…	00630(Glyoxylate and dicarboxylate metabolism);04146(Peroxisome)	peroxisomal (S)-2-hydroxy-acid oxidase GLO1 isoform X1 [Beta vulgaris subsp. vulgaris]	52.765	50.886	53.0931	127.504	126.239	125.336	2.41846	1.27409	0	up
Bv_004000_mpnk	GO:0003714(transcription corepressor activity);GO:0005634(nucleus);GO:0009611(response to wounding);GO:0031347(regulation of defense response);GO:1903507(negative regulation of nucleic acid-templated transcription);GO:2000022(regulation of jasmonic acid mediated signaling pathway)	NA	protein TIFY 5A [Beta vulgaris subsp. vulgaris]	0	0.0855173	0	0.647245	0.67973	0.782579	24.6682	4.62458	2.79852e-15	up
Bv_004010_xgeu	GO:0003674(molecular_function);GO:0005576(extracellular region);GO:0008150(biological_process);GO:0016021(integral component of membrane)	NA	uncharacterized protein LOC104883852 isoform X2 [Beta vulgaris subsp. vulgaris]	15.5607	15.182	16.7842	6.8965	6.20606	6.80004	0.418765	-1.25579	1.51382e-44	down
Bv_004030_awpp	NA	NA	hypothetical protein BVRB_004030 [Beta vulgaris subsp. vulgaris]	0.616088	0.650948	0.812867	0.0485517	0.0338722	0.017615	0.0480979	-4.37788	9.94135e-19	down
Bv_004050_xzzo	GO:0009414(response to water deprivation);GO:0009507(chloroplast);GO:0009535(chloroplast thylakoid membrane);GO:0009579(thylakoid);GO:0009688(abscisic acid biosynthetic process);GO:0010162(seed dormancy process);GO:0045549(9-cis-epoxycarotenoid dioxygenase activity);GO:0046872(metal ion binding);GO:0055114(oxidation-reduction process)	00906(Carotenoid biosynthesis)	probable 9-cis-epoxycarotenoid dioxygenase NCED5, chloroplastic [Beta vulgaris subsp. vulgaris]	0.0430417	0.128192	0.189109	5.52394	4.47506	7.75588	49.2722	5.6227	6.40659e-43	up
Bv_004080_fexr	NA	NA	uncharacterized protein LOC104885068 [Beta vulgaris subsp. vulgaris]	1.23474	1.14783	0.948867	0.385461	0.298569	0.590507	0.382579	-1.38617	0.000798374	down
Bv_004090_iain	GO:0003674(molecular_function);GO:0005739(mitochondrion);GO:0032981(mitochondrial respiratory chain complex I assembly)	NA	uncharacterized protein LOC104883865 isoform X1 [Beta vulgaris subsp. vulgaris]	11.8732	10.2021	12.1459	4.91588	6.67105	5.36513	0.495368	-1.01343	9.12426e-06	down
Bv_004100_ujuf	GO:0000326(protein storage vacuole);GO:0005515(protein binding);GO:0005783(endoplasmic reticulum);GO:0005789(endoplasmic reticulum membrane);GO:0005886(plasma membrane);GO:0006623(protein targeting to vacuole);GO:0016021(integral component of membrane);GO:0032586(protein storage vacuole membrane)	00230(Purine metabolism);00240(Pyrimidine metabolism);03020(RNA polymerase)	protein SRC2 [Beta vulgaris subsp. vulgaris]	0.0276538	0.0915381	0.0310078	1.75523	2.27635	2.21684	41.6008	5.37854	1.37191e-43	up
Bv_004130_fkwc	GO:0004674(protein serine/threonine kinase activity);GO:0005886(plasma membrane);GO:0006468(protein phosphorylation)	NA	G-type lectin S-receptor-like serine/threonine-protein kinase LECRK3 [Beta vulgaris subsp. vulgaris]	0.503428	0.31665	0.500796	2.20336	2.18895	1.62901	4.55858	2.18859	1.73818e-19	up
Bv_004140_dujg	GO:0005739(mitochondrion);GO:0008150(biological_process);GO:0008270(zinc ion binding)	NA	pentatricopeptide repeat-containing protein At5g40410, mitochondrial [Beta vulgaris subsp. vulgaris]	3.86146	6.49881	5.73685	1.43303	0.944644	0.94157	0.206201	-2.27787	1.47982e-09	down
Bv_004280_axqp	GO:0003676(nucleic acid binding);GO:0005634(nucleus);GO:0008150(biological_process);GO:0008270(zinc ion binding)	NA	zinc finger AN1 and C2H2 domain-containing stress-associated protein 11 [Beta vulgaris subsp. vulgaris]	10.7771	9.18645	8.69975	20.3363	20.1642	18.9778	2.07507	1.05316	8.26527e-63	up
Bv_004290_qdmn	GO:0003735(structural constituent of ribosome);GO:0006412(translation);GO:0022627(cytosolic small ribosomal subunit)	03010(Ribosome)	40S ribosomal protein S2-2 [Beta vulgaris subsp. vulgaris]	787.129	761.146	768.364	326.113	311.419	324.463	0.415255	-1.26793	3.50354e-247	down
Bv_004350_hhxi	GO:0003674(molecular_function);GO:0005886(plasma membrane);GO:0008150(biological_process);GO:0031225(anchored component of membrane)	NA	uncharacterized GPI-anchored protein At3g06035 [Beta vulgaris subsp. vulgaris]	7.70953	6.89077	7.53813	1.73383	1.4041	2.02982	0.233429	-2.09894	4.40602e-34	down
Bv_004370_qire	GO:0004004(ATP-dependent RNA helicase activity);GO:0010501(RNA secondary structure unwinding);GO:0010501(RNA secondary structure unwinding)	03018(RNA degradation);03018(RNA degradation)	DEAD-box ATP-dependent RNA helicase 58, chloroplastic isoform X1 [Beta vulgaris subsp. vulgaris]	1.81032	2.096	1.36958	0.679937	0.716991	0.799685	0.416348	-1.26414	5.92908e-07	down
Bv_004440_xdnd	GO:0000079(regulation of cyclin-dependent protein serine/threonine kinase activity);GO:0004693(cyclin-dependent protein serine/threonine kinase activity);GO:0005515(protein binding);GO:0005634(nucleus);GO:0007049(cell cycle);GO:0019901(protein kinase binding);GO:0051301(cell division);GO:0051726(regulation of cell cycle)	00480(Glutathione metabolism)	cyclin-U1-1 [Beta vulgaris subsp. vulgaris]	0.0971319	0	0.0367212	0.727513	1.01908	0.453159	16.4341	4.03862	6.28286e-12	up
Bv_004550_dzif	GO:0005515(protein binding);GO:0005737(cytoplasm);GO:0008219(cell death);GO:0008289(lipid binding);GO:0009751(response to salicylic acid);GO:0009816(defense response to bacterium, incompatible interaction);GO:0010175(sphingosine transmembrane transporter activity);GO:0120009(intermembrane lipid transfer);GO:0120013(intermembrane lipid transfer activity)	NA	accelerated cell death 11 [Beta vulgaris subsp. vulgaris]	0	0	0	6.52261	5.83168	4.29514	inf	inf	6.3173e-53	up
Bv_004560_rcsg	GO:0004849(uridine kinase activity);GO:0005829(cytosol);GO:0006206(pyrimidine nucleobase metabolic process);GO:0009507(chloroplast);GO:0043097(pyrimidine nucleoside salvage)	00240(Pyrimidine metabolism)	hypothetical protein BVRB_004560 [Beta vulgaris subsp. vulgaris]	2.61901	2.75794	2.09249	0.388504	0.65958	0.462489	0.202234	-2.3059	5.41803e-11	down
Bv_004720_idme	GO:0005515(protein binding);GO:0005737(cytoplasm);GO:0009693(ethylene biosynthetic process);GO:0009835(fruit ripening);GO:0016847(1-aminocyclopropane-1-carboxylate synthase activity);GO:0030170(pyridoxal phosphate binding);GO:0042802(identical protein binding)	00270(Cysteine and methionine metabolism)	1-aminocyclopropane-1-carboxylate synthase 7 isoform X1 [Beta vulgaris subsp. vulgaris]	3.07405	3.20301	2.63844	0.530861	0.629856	0.449838	0.180646	-2.46876	7.77549e-32	down
Bv_004730_eymh	GO:0004623(phospholipase A2 activity);GO:0005509(calcium ion binding);GO:0005576(extracellular region);GO:0005783(endoplasmic reticulum);GO:0005794(Golgi apparatus);GO:0006644(phospholipid metabolic process);GO:0009555(pollen development);GO:0009846(pollen germination);GO:0009860(pollen tube growth);GO:0016042(lipid catabolic process);GO:0050482(arachidonic acid secretion);GO:0102567(phospholipas…	00564(Glycerophospholipid metabolism);00565(Ether lipid metabolism);00590(Arachidonic acid metabolism);00591(Linoleic acid metabolism);00592(alpha-Linolenic acid metabolism)	probable phospholipase A2 homolog 1 [Beta vulgaris subsp. vulgaris]	3.07746	2.95359	3.19506	0.687965	0.868947	0.822791	0.257931	-1.95494	8.44602e-33	down
Bv_004780_erug	GO:0005886(plasma membrane);GO:0006857(oligopeptide transport);GO:0016021(integral component of membrane);GO:0022857(transmembrane transporter activity);GO:0055085(transmembrane transport)	NA	probable metal-nicotianamine transporter YSL7 [Beta vulgaris subsp. vulgaris]	0.159292	0.13745	0.176648	0.699623	0.573913	0.587465	3.93123	1.97498	2.60919e-09	up
Bv_004810_cadi	GO:0003674(molecular_function);GO:0006952(defense response);GO:0009507(chloroplast);GO:0009607(response to biotic stimulus)	03030(DNA replication)	MLP-like protein 43 [Beta vulgaris subsp. vulgaris]	2.31162	2.31651	2.30256	1.31622	1.24684	0.855435	0.49324	-1.01964	1.08401e-05	down
Bv_004850_qfwo	NA	NA	hypothetical protein BVRB_1g022620 [Beta vulgaris subsp. vulgaris]	6.88968	7.37256	8.12712	0.11413	0	0	0.0050975	-7.616	2.02644e-49	down
Bv_004980_rjip	GO:0006812(cation transport);GO:0006813(potassium ion transport);GO:0006814(sodium ion transport);GO:0015297(antiporter activity);GO:0015491(cation:cation antiporter activity);GO:0016021(integral component of membrane);GO:0055085(transmembrane transport)	NA	cation/calcium exchanger 4-like [Beta vulgaris subsp. vulgaris]	9.44852	10.0354	8.29597	52.2937	50.6591	47.8512	5.42853	2.44056	0	up
Bv_005000_jwid	GO:0006952(defense response)	NA	protein LURP-one-related 6 [Beta vulgaris subsp. vulgaris]	0.849306	0.383647	0.529328	9.9305	11.4373	12.2784	19.0924	4.25493	7.95265e-121	up
Bv_005020_qsty	GO:0004252(serine-type endopeptidase activity);GO:0005618(cell wall)	NA	subtilisin-like protease SBT1.8 [Beta vulgaris subsp. vulgaris]	34.3957	35.559	36.2474	13.691	15.2391	14.2708	0.40678	-1.29768	7.20275e-83	down
Bv_005040_cxok	GO:0009416(response to light stimulus);GO:0009535(chloroplast thylakoid membrane);GO:0009768(photosynthesis, light harvesting in photosystem I);GO:0009941(chloroplast envelope);GO:0010287(plastoglobule);GO:0016168(chlorophyll binding);GO:0031409(pigment binding)	00196(Photosynthesis - antenna proteins)	chlorophyll a-b binding protein CP24, chloroplastic [Beta vulgaris subsp. vulgaris]	0.444788	0.138478	0.302032	0.62917	0.861335	0.736485	2.51552	1.33086	6.27433e-05	up
Bv_005060_xrpy	GO:0015079(potassium ion transmembrane transporter activity);GO:0016020(membrane)	NA	potassium transporter 8 [Beta vulgaris subsp. vulgaris]	14.4282	16.1004	16.0652	5.7369	6.23975	5.77719	0.381034	-1.39201	2.75453e-44	down
Bv_005140_kxpq	GO:0005887(integral component of plasma membrane);GO:0015179(L-amino acid transmembrane transporter activity);GO:0015297(antiporter activity)	NA	cationic amino acid transporter 2, vacuolar [Beta vulgaris subsp. vulgaris]	183.486	180.892	184.261	449.955	439.526	448.541	2.4388	1.28617	0	up
Bv_005160_kgnt	GO:0001054(RNA polymerase I activity);GO:0005736(DNA-directed RNA polymerase I complex)	00230(Purine metabolism);00240(Pyrimidine metabolism);03020(RNA polymerase)	DNA-directed RNA polymerase I subunit 1 [Beta vulgaris subsp. vulgaris]	111.582	111.002	110.02	41.7769	44.0787	45.7026	0.39554	-1.3381	2.36745e-158	down
Bv_005250_atya	GO:0005634(nucleus);GO:0006272(leading strand elongation);GO:0006298(mismatch repair);GO:0019985(translesion synthesis);GO:0030337(DNA polymerase processivity factor activity);GO:0043626(PCNA complex)	03030(DNA replication);03410(Base excision repair);03420(Nucleotide excision repair);03430(Mismatch repair)	hypothetical protein BVRB_5g106290 [Beta vulgaris subsp. vulgaris]	0.692847	0.472464	0.708845	1.45931	1.31993	1.29895	2.17601	1.12169	1.85558e-07	up
Bv_005260_ynpx	GO:0005576(extracellular region);GO:0005737(cytoplasm);GO:0009055(electron transfer activity);GO:0016614(oxidoreductase activity, acting on CH-OH group of donors);GO:0045551(cinnamyl-alcohol dehydrogenase activity);GO:0050268(coniferyl-alcohol dehydrogenase activity);GO:0050660(flavin adenine dinucleotide binding);GO:0052747(sinapyl alcohol dehydrogenase activity);GO:0055114(oxidation-reduction p…	00052(Galactose metabolism);00500(Starch and sucrose metabolism)	berberine bridge enzyme-like 13 [Beta vulgaris subsp. vulgaris]	49.7849	49.6029	52.5014	273.648	271.435	287.702	5.48284	2.45492	0	up
Bv_005270_awxc	GO:0004364(glutathione transferase activity);GO:0005737(cytoplasm);GO:0006749(glutathione metabolic process);GO:0009407(toxin catabolic process)	00480(Glutathione metabolism)	glutathione S-transferase U9 [Beta vulgaris subsp. vulgaris]	1.55781	2.04727	2.67805	0.621694	0.488529	0.447772	0.247965	-2.01179	7.28382e-07	down
Bv_005340_fsgj	GO:0005634(nucleus);GO:0008150(biological_process);GO:0018024(histone-lysine N-methyltransferase activity);GO:0046872(metal ion binding)	00230(Purine metabolism);00240(Pyrimidine metabolism);03030(DNA replication);03410(Base excision repair);03420(Nucleotide excision repair);03440(Homologous recombination)	histone-lysine N-methyltransferase ATXR2 [Beta vulgaris subsp. vulgaris]	31.5399	28.9962	26.4593	8.57929	9.30073	7.27423	0.289144	-1.79014	8.93108e-30	down
Bv_005400_spzc	GO:0005737(cytoplasm);GO:0008270(zinc ion binding);GO:0009735(response to cytokinin);GO:0009809(lignin biosynthetic process);GO:0045551(cinnamyl-alcohol dehydrogenase activity);GO:0048046(apoplast);GO:0052747(sinapyl alcohol dehydrogenase activity);GO:0055114(oxidation-reduction process)	00940(Phenylpropanoid biosynthesis)	probable cinnamyl alcohol dehydrogenase 6 [Beta vulgaris subsp. vulgaris]	3.22795	3.04568	2.57969	9.06207	9.86956	9.16877	3.174	1.6663	3.51263e-37	up
Bv_005420_cekd	GO:0003674(molecular_function);GO:0005634(nucleus)	00040(Pentose and glucuronate interconversions);00053(Ascorbate and aldarate metabolism);00520(Amino sugar and nucleotide sugar metabolism)	protein Simiate [Beta vulgaris subsp. vulgaris]	8.49221	7.37466	8.8842	3.38712	3.97168	3.465	0.437307	-1.19328	2.75335e-15	down
Bv_005440_mdgf	GO:0005576(extracellular region);GO:0005618(cell wall);GO:0009664(plant-type cell wall organization);GO:0009826(unidimensional cell growth);GO:0009828(plant-type cell wall loosening);GO:0009831(plant-type cell wall modification involved in multidimensional cell growth);GO:0016020(membrane)	NA	expansin-A11 [Beta vulgaris subsp. vulgaris]	24.3485	24.8164	26.8141	9.58671	7.14988	9.62012	0.346895	-1.52743	1.19717e-17	down
Bv_005470_eskm	GO:0003727(single-stranded RNA binding);GO:0005739(mitochondrion);GO:0006970(response to osmotic stress);GO:0008380(RNA splicing);GO:0009507(chloroplast);GO:0009651(response to salt stress);GO:0009658(chloroplast organization);GO:0009737(response to abscisic acid);GO:0019843(rRNA binding);GO:0032502(developmental process);GO:0042255(ribosome assembly)	NA	transcription termination factor MTERF5, chloroplastic [Beta vulgaris subsp. vulgaris]	24.589	23.2255	23.4196	7.87363	8.81645	8.26518	0.350327	-1.51323	6.85446e-30	down
Bv_005490_qmph	GO:0016787(hydrolase activity)	NA	phosphate metabolism protein 8 [Beta vulgaris subsp. vulgaris]	53.8608	55.2464	54.622	962.8	970.297	948.059	17.5971	4.13726	0	up
Bv_005500_wdcq	GO:0005737(cytoplasm);GO:0006596(polyamine biosynthetic process);GO:0010487(thermospermine synthase activity)	NA	thermospermine synthase ACAULIS5 [Beta vulgaris subsp. vulgaris]	1.79556	1.6363	1.76663	0.970657	0.529465	0.89896	0.461496	-1.11561	0.00177568	down
Bv_005510_pcnt	GO:0005507(copper ion binding);GO:0005576(extracellular region);GO:0005618(cell wall);GO:0008131(primary amine oxidase activity);GO:0009308(amine metabolic process);GO:0009753(response to jasmonic acid);GO:0009834(plant-type secondary cell wall biogenesis);GO:0009867(jasmonic acid mediated signaling pathway);GO:0043067(regulation of programmed cell death);GO:0048038(quinone binding);GO:0052593(tr…	00260(Glycine, serine and threonine metabolism);00350(Tyrosine metabolism);00360(Phenylalanine metabolism);00410(beta-Alanine metabolism);00950(Isoquinoline alkaloid biosynthesis);00960(Tropane, piperidine and pyridine alkaloid biosynthesis)	primary amine oxidase [Beta vulgaris subsp. vulgaris]	1.81173	2.20017	1.71322	0.703661	1.10114	1.04987	0.498622	-1.00398	0.00285278	down
Bv_005520_ekpg	GO:0005829(cytosol);GO:0006412(translation);GO:0015935(small ribosomal subunit);GO:0042254(ribosome biogenesis)	03010(Ribosome)	40S ribosomal protein S18-like [Chenopodium quinoa]	74.9991	71.5058	70.5532	25.537	24.9752	23.8678	0.342673	-1.5451	2.67954e-227	down
Bv_005530_uwua	GO:0005524(ATP binding);GO:0005737(cytoplasm);GO:0006457(protein folding);GO:0009408(response to heat);GO:0009644(response to high light intensity);GO:0031072(heat shock protein binding);GO:0042026(protein refolding);GO:0042542(response to hydrogen peroxide);GO:0044183(protein binding involved in protein folding)	NA	heat shock 70 kDa protein 8 [Beta vulgaris subsp. vulgaris]	99.0846	95.7878	94.4764	210.329	213.813	213.252	2.20286	1.13938	0	up
Bv_005550_xpwy	NA	NA		0.234088	0	0	0.836741	0.931179	1.17406	12.5678	3.65166	7.66122e-06	up
Bv_005580_xtwf	GO:0004674(protein serine/threonine kinase activity);GO:0005634(nucleus);GO:0005737(cytoplasm);GO:0005886(plasma membrane);GO:0035556(intracellular signal transduction)	04016(MAPK signaling pathway - plant)	serine/threonine-protein kinase OXI1 [Beta vulgaris subsp. vulgaris]	2.61184	3.38699	3.14801	34.2373	34.3948	29.9977	10.783	3.43068	0	up
Bv_005610_wgew	GO:0003674(molecular_function);GO:0005739(mitochondrion);GO:0005744(mitochondrial inner membrane presequence translocase complex);GO:0030150(protein import into mitochondrial matrix);GO:0032981(mitochondrial respiratory chain complex I assembly);GO:0033617(mitochondrial respiratory chain complex IV assembly);GO:0090351(seedling development);GO:0090351(seedling development)	NA	probable mitochondrial import inner membrane translocase subunit TIM21 isoform X2 [Beta vulgaris subsp. vulgaris]	28.2591	24.231	27.0285	9.19054	10.1303	11.3325	0.385487	-1.37525	2.93425e-24	down
Bv_005620_cgzh	GO:0005886(plasma membrane);GO:0007275(multicellular organism development);GO:0009506(plasmodesma);GO:0009507(chloroplast);GO:0016020(membrane);GO:0016021(integral component of membrane);GO:0046872(metal ion binding);GO:0055114(oxidation-reduction process)	NA	auxin-induced in root cultures protein 12 [Beta vulgaris subsp. vulgaris]	5.34632	6.83264	5.92602	54.7814	56.6763	62.5391	9.61044	3.2646	2.94404e-289	up
Bv_005630_drhc	GO:0005886(plasma membrane);GO:0007275(multicellular organism development);GO:0009506(plasmodesma);GO:0009507(chloroplast);GO:0016020(membrane);GO:0016021(integral component of membrane);GO:0046872(metal ion binding);GO:0055114(oxidation-reduction process);GO:0055114(oxidation-reduction process)	NA	hypothetical protein BVRB_005630 isoform B [Beta vulgaris subsp. vulgaris]	32.4992	33.2578	32.7077	67.9552	72.3076	69.0526	2.12579	1.088	2.22207e-230	up
Bv_005650_tayg	GO:0003924(GTPase activity);GO:0005525(GTP binding);GO:0005794(Golgi apparatus);GO:0005829(cytosol);GO:0005886(plasma membrane);GO:0015031(protein transport);GO:0042470(melanosome)	NA	ras-related protein RABA5e [Beta vulgaris subsp. vulgaris]	42.259	46.5298	41.3372	17.045	16.4927	17.6761	0.393571	-1.3453	4.24847e-40	down
Bv_005660_puqw	GO:0003674(molecular_function);GO:0005576(extracellular region);GO:0080167(response to karrikin)	NA	cysteine-rich repeat secretory protein 55 [Beta vulgaris subsp. vulgaris]	131.99	129.227	126.409	723.203	717.719	703.87	5.53314	2.4681	0	up
Bv_005670_dspm	GO:0003674(molecular_function);GO:0005576(extracellular region);GO:0080167(response to karrikin)	NA	cysteine-rich repeat secretory protein 55 [Beta vulgaris subsp. vulgaris]	35.728	35.9762	35.7661	783.283	779.904	783.07	21.8317	4.44835	0	up
Bv_005680_ikut	NA	NA	hypothetical protein BVRB_005680 [Beta vulgaris subsp. vulgaris]	17.6614	21.2207	18.8491	7.18012	6.93024	6.4852	0.356749	-1.48702	5.50305e-22	down
Bv_005770_atmm	GO:0005634(nucleus);GO:0005829(cytosol);GO:0005983(starch catabolic process);GO:0009414(response to water deprivation);GO:0009507(chloroplast);GO:0016161(beta-amylase activity);GO:0102229(amylopectin maltohydrolase activity)	00500(Starch and sucrose metabolism)	beta-amylase 1, chloroplastic [Beta vulgaris subsp. vulgaris]	6.90754	6.97071	7.9296	127.721	123.495	130.185	17.4891	4.12839	0	up
Bv_005810_knjd	GO:0005634(nucleus)	04016(MAPK signaling pathway - plant);04075(Plant hormone signal transduction)	transcription factor bHLH18-like [Beta vulgaris subsp. vulgaris]	3.85646	4.17371	4.04636	1.23805	1.22197	1.69311	0.343901	-1.53993	1.93685e-10	down
Bv_005840_cfsq	GO:0003677(DNA binding);GO:0003700(DNA binding transcription factor activity);GO:0005634(nucleus);GO:0006351(transcription, DNA-templated);GO:0006355(regulation of transcription, DNA-templated);GO:0046983(protein dimerization activity)	NA	uncharacterized protein LOC104884083 [Beta vulgaris subsp. vulgaris]	1.82807	1.63892	2.68947	15.5071	22.3077	21.6002	9.65085	3.27066	1.8309e-62	up
Bv_005850_mrzk	GO:0008150(biological_process)	NA	plant intracellular Ras-group-related LRR protein 6 [Beta vulgaris subsp. vulgaris]	8.69362	8.94767	9.18641	67.2267	72.512	66.9392	7.7039	2.94559	0	up
Bv_005960_stuc	GO:0003674(molecular_function);GO:0005634(nucleus);GO:0008150(biological_process)	NA	protein FANTASTIC FOUR 1 [Beta vulgaris subsp. vulgaris]	8.63081	8.82958	9.58415	1.88572	1.59254	1.77785	0.19435	-2.36327	3.2021e-38	down
Bv_006010_ajds	GO:0003677(DNA binding);GO:0003700(DNA binding transcription factor activity);GO:0005515(protein binding);GO:0005634(nucleus);GO:0006351(transcription, DNA-templated);GO:0006355(regulation of transcription, DNA-templated);GO:0007275(multicellular organism development);GO:0009873(ethylene-activated signaling pathway);GO:0043565(sequence-specific DNA binding);GO:0050832(defense response to fungus)	03040(Spliceosome)	ethylene-responsive transcription factor ERF114 [Beta vulgaris subsp. vulgaris]	3.43039	1.24251	2.42569	147.762	146.406	151.712	62.8126	5.97298	0	up
Bv_006080_hoye	GO:0005215(transporter activity);GO:0005634(nucleus);GO:0006810(transport)	03015(mRNA surveillance pathway)	random slug protein 5 [Beta vulgaris subsp. vulgaris]	4.23794	3.50154	3.87103	1.01059	1.02603	0.683842	0.23431	-2.09351	1.06858e-14	down
Bv_006240_wiim	NA	NA	uncharacterized protein LOC104884131 [Beta vulgaris subsp. vulgaris]	1.52365	0.868183	1.1434	8.21043	8.62799	9.01235	7.31231	2.87033	4.24e-85	up
Bv_006310_uzha	GO:0003861(3-isopropylmalate dehydratase activity);GO:0005739(mitochondrion);GO:0009098(leucine biosynthetic process);GO:0009507(chloroplast);GO:0009536(plastid);GO:0009570(chloroplast stroma);GO:0009651(response to salt stress);GO:0009658(chloroplast organization);GO:0016836(hydro-lyase activity);GO:0019761(glucosinolate biosynthetic process);GO:0048229(gametophyte development)	00660(C5-Branched dibasic acid metabolism);00290(Valine, leucine and isoleucine biosynthesis)	3-isopropylmalate dehydratase small subunit 3 [Beta vulgaris subsp. vulgaris]	2.06896	1.44616	1.37182	0.277385	0.72555	0.467339	0.300857	-1.73285	3.10294e-05	down
Bv_006320_qjtt	GO:0002181(cytoplasmic translation);GO:0003735(structural constituent of ribosome);GO:0022625(cytosolic large ribosomal subunit)	03010(Ribosome)	60S ribosomal protein L15-1 [Beta vulgaris subsp. vulgaris]	157.037	162.815	162.122	63.6421	61.0092	64.9459	0.393377	-1.34602	6.24788e-226	down
Bv_006350_msrg	NA	NA	uncharacterized protein LOC104884141 [Beta vulgaris subsp. vulgaris]	5.33478	2.02694	3.36383	6.99813	7.96057	6.97817	2.04529	1.03231	1.27529e-07	up
Bv_006360_wsxd	NA	NA	uncharacterized protein LOC104884142 [Beta vulgaris subsp. vulgaris]	18.888	12.8065	13.8919	38.7754	40.2236	40.3164	2.61735	1.38811	4.33306e-41	up
Bv_006450_cyhp	GO:0003735(structural constituent of ribosome);GO:0022625(cytosolic large ribosomal subunit)	03010(Ribosome)	60S ribosomal protein L4 [Beta vulgaris subsp. vulgaris]	152.782	153.823	148.951	64.4865	62.3066	60.2546	0.410592	-1.28422	4.69287e-221	down
Bv_006460_trdy	GO:0003824(catalytic activity);GO:0004553(hydrolase activity, hydrolyzing O-glycosyl compounds);GO:0005737(cytoplasm);GO:0006979(response to oxidative stress);GO:0009506(plasmodesma);GO:0034484(raffinose catabolic process);GO:0047274(galactinol-sucrose galactosyltransferase activity);GO:0052692(raffinose alpha-galactosidase activity);GO:0080167(response to karrikin)	00052(Galactose metabolism)	probable galactinol--sucrose galactosyltransferase 2 isoform X1 [Beta vulgaris subsp. vulgaris]	80.5241	80.4302	79.0179	183.008	185.276	185.953	2.30959	1.20764	0	up
Bv_006480_erwy	NA	NA	hypothetical protein BVRB_006480 [Beta vulgaris subsp. vulgaris]	0.228799	0.298184	0.401311	0.0366836	0.039774	0.0231526	0.107305	-3.22022	2.53002e-09	down
Bv_006490_cpjn	GO:0000977(RNA polymerase II regulatory region sequence-specific DNA binding);GO:0005515(protein binding);GO:0005768(endosome);GO:0005794(Golgi apparatus);GO:0005802(trans-Golgi network);GO:0005886(plasma membrane);GO:0006952(defense response);GO:0009506(plasmodesma);GO:0009809(lignin biosynthetic process);GO:0009833(plant-type primary cell wall biogenesis);GO:0009834(plant-type secondary cell wa…	NA	cellulose synthase A catalytic subunit 3 [UDP-forming] [Beta vulgaris subsp. vulgaris]	575.979	574.143	588.502	167.396	157.399	168.223	0.283569	-1.81823	0	down
Bv_006540_tyfw	NA	NA	hypothetical protein BVRB_006540 isoform B [Beta vulgaris subsp. vulgaris]	1.28384	0.927735	1.27156	0.193814	0.476752	0.554245	0.351641	-1.50783	0.00179683	down
Bv_006560_pkyc	NA	NA	hypothetical protein BVRB_006560 [Beta vulgaris subsp. vulgaris]	0.326424	0.196121	0.314481	1.36028	1.1978	1.18312	4.46963	2.16015	6.52186e-13	up
Bv_006570_ytdf	GO:0032543(mitochondrial translation);GO:0050567(glutaminyl-tRNA synthase (glutamine-hydrolyzing) activity);GO:0070681(glutaminyl-tRNAGln biosynthesis via transamidation)	00970(Aminoacyl-tRNA biosynthesis)	glutamyl-tRNA(Gln) amidotransferase subunit B, chloroplastic/mitochondrial isoform X1 [Beta vulgaris subsp. vulgaris]	155.484	165.488	168.25	78.6744	71.62	73.9428	0.458356	-1.12546	6.72329e-57	down
Bv_006630_kche	GO:0003723(RNA binding);GO:0003729(mRNA binding);GO:0005829(cytosol);GO:0006913(nucleocytoplasmic transport)	NA	putative G3BP-like protein isoform X2 [Beta vulgaris subsp. vulgaris]	20.0364	18.7239	19.6922	6.7533	6.2069	6.9043	0.33984	-1.55707	1.96481e-72	down
Bv_006640_nywr	GO:0005524(ATP binding);GO:0005886(plasma membrane);GO:0009507(chloroplast);GO:0010287(plastoglobule);GO:0016301(kinase activity);GO:0016310(phosphorylation)	NA	hypothetical protein BVRB_006640 [Beta vulgaris subsp. vulgaris]	2.04218	1.98228	1.22206	9.10179	7.6851	7.50155	4.62943	2.21084	4.44698e-21	up
Bv_006650_ggha	GO:0003824(catalytic activity);GO:0005524(ATP binding);GO:0005975(carbohydrate metabolic process);GO:0005982(starch metabolic process);GO:0005983(starch catabolic process);GO:0009507(chloroplast);GO:0009536(plastid);GO:0009570(chloroplast stroma);GO:0016301(kinase activity);GO:0016310(phosphorylation);GO:0019200(carbohydrate kinase activity);GO:0046777(protein autophosphorylation);GO:0046872(meta…	NA	hypothetical protein BVRB_006640 [Beta vulgaris subsp. vulgaris]	1.59875	1.67405	1.53636	5.36818	4.78713	4.52106	3.05175	1.60964	4.86868e-27	up
Bv_006860_iixk	GO:0005575(cellular_component);GO:0008168(methyltransferase activity);GO:0032259(methylation)	NA	uncharacterized protein LOC104884213 [Beta vulgaris subsp. vulgaris]	7.25808	6.9036	7.15309	1.30472	1.52389	1.30912	0.194125	-2.36494	3.68252e-35	down
Bv_006870_yzgj	GO:0005737(cytoplasm);GO:0016740(transferase activity);GO:0016747(transferase activity, transferring acyl groups other than amino-acyl groups)	NA	uncharacterized acetyltransferase At3g50280 [Beta vulgaris subsp. vulgaris]	9.90353	9.53588	9.29783	62.3573	59.7428	61.236	6.37974	2.6735	0	up
Bv_006880_rert	GO:0004252(serine-type endopeptidase activity);GO:0005618(cell wall)	NA	cucumisin-like [Beta vulgaris subsp. vulgaris]	0.772771	0.839931	0.567833	0	0	0.116322	0.0533457	-4.22849	1.02743e-08	down
Bv_006920_mfhx	GO:0004864(protein phosphatase inhibitor activity);GO:0005634(nucleus);GO:0005737(cytoplasm);GO:0009738(abscisic acid-activated signaling pathway);GO:0010427(abscisic acid binding);GO:0080163(regulation of protein serine/threonine phosphatase activity)	04016(MAPK signaling pathway - plant);04075(Plant hormone signal transduction)	abscisic acid receptor PYL2 [Beta vulgaris subsp. vulgaris]	2.31478	2.02234	1.96458	0.632844	0.746025	0.69134	0.328516	-1.60597	2.29712e-07	down
Bv_006930_iwfp	NA	NA	hypothetical protein BVRB_006930 [Beta vulgaris subsp. vulgaris]	6.97216	6.36101	5.90745	0.571415	0.902929	1.51187	0.155204	-2.68776	9.40562e-20	down
Bv_006970_jqxr	GO:0005509(calcium ion binding);GO:0005515(protein binding);GO:0005737(cytoplasm);GO:0005768(endosome);GO:0005886(plasma membrane);GO:0009507(chloroplast);GO:0009705(plant-type vacuole membrane);GO:0042538(hyperosmotic salinity response);GO:0043266(regulation of potassium ion transport)	NA	calcineurin B-like protein 10 isoform X2 [Beta vulgaris subsp. vulgaris]	9.38259	10.4983	10.3557	23.1293	24.124	25.0512	2.39129	1.25779	1.13267e-101	up
Bv_006990_wzoy	NA	NA	probable basic-leucine zipper transcription factor R isoform X2 [Beta vulgaris subsp. vulgaris]	1.57935	2.15191	2.7122	0.554932	0.511793	1.21346	0.353876	-1.49868	0.000958386	down
Bv_007030_wter	GO:0004553(hydrolase activity, hydrolyzing O-glycosyl compounds);GO:0004565(beta-galactosidase activity);GO:0005576(extracellular region);GO:0005618(cell wall);GO:0005773(vacuole);GO:0005975(carbohydrate metabolic process);GO:0048046(apoplast)	00052(Galactose metabolism);00600(Sphingolipid metabolism);00531(Glycosaminoglycan degradation);00604(Glycosphingolipid biosynthesis - ganglio series);00511(Other glycan degradation)	putative beta-galactosidase [Beta vulgaris subsp. vulgaris]	24.7776	25.5022	25.3848	84.3425	82.1358	81.3279	3.27506	1.71152	0	up
Bv_007050_uogk	GO:0005737(cytoplasm);GO:0005739(mitochondrion);GO:0008131(primary amine oxidase activity);GO:0048510(regulation of timing of transition from vegetative to reproductive phase);GO:0055114(oxidation-reduction process);GO:1990534(thermospermine oxidase activity)	00330(Arginine and proline metabolism);00410(beta-Alanine metabolism)	hypothetical protein BVRB_007050 [Beta vulgaris subsp. vulgaris]	9.57926	9.28627	8.73387	1.42353	1.8992	1.32913	0.168549	-2.56876	7.14984e-47	down
Bv_007070_ohox	GO:0005739(mitochondrion);GO:0008150(biological_process)	NA	pentatricopeptide repeat-containing protein At2g26790, mitochondrial [Beta vulgaris subsp. vulgaris]	6.2191	7.16387	6.74755	2.39883	2.04804	3.14148	0.376957	-1.40753	2.32566e-15	down
Bv_007110_oqme	GO:0003674(molecular_function);GO:0008150(biological_process);GO:0009507(chloroplast)	NA	transmembrane protein 258 [Beta vulgaris subsp. vulgaris]	44.8008	46.773	43.1067	20.354	21.5498	21.4799	0.470623	-1.08736	2.01519e-62	down
Bv_007160_phes	NA	NA	phosphoprotein ECPP44 [Beta vulgaris subsp. vulgaris]	1893.82	1936.24	1932.39	5280.95	5387.94	5384.2	2.78581	1.4781	0	up
Bv_007190_effr	GO:0004022(alcohol dehydrogenase (NAD) activity);GO:0004181(metallocarboxypeptidase activity);GO:0005737(cytoplasm);GO:0006508(proteolysis);GO:0008270(zinc ion binding);GO:0016021(integral component of membrane);GO:0055114(oxidation-reduction process)	00010(Glycolysis / Gluconeogenesis);00071(Fatty acid degradation);00350(Tyrosine metabolism)	alcohol dehydrogenase-like 7 [Beta vulgaris subsp. vulgaris]	10.5506	9.41917	10.1083	2.78119	2.33476	2.60243	0.256611	-1.96235	8.45643e-32	down
Bv_007210_orig	GO:0004564(beta-fructofuranosidase activity);GO:0004575(sucrose alpha-glucosidase activity);GO:0005576(extracellular region);GO:0005739(mitochondrion);GO:0007623(circadian rhythm);GO:0010029(regulation of seed germination);GO:0048510(regulation of timing of transition from vegetative to reproductive phase)	03010(Ribosome)	alkaline/neutral invertase A, mitochondrial [Beta vulgaris subsp. vulgaris]	2.44878	2.95471	3.0769	8.77275	8.62829	9.40258	3.16066	1.66023	3.87462e-126	up
Bv_007350_ozzh	GO:0003723(RNA binding);GO:0003729(mRNA binding);GO:0005634(nucleus);GO:0009414(response to water deprivation);GO:0009507(chloroplast);GO:0009651(response to salt stress);GO:0009737(response to abscisic acid);GO:0010029(regulation of seed germination)	03040(Spliceosome)	probable RNA-binding protein ARP1 isoform X2 [Beta vulgaris subsp. vulgaris]	44.3359	44.2624	40.7949	11.2282	9.22946	8.72452	0.225531	-2.1486	8.94519e-109	down
Bv_007460_nigw	GO:0016020(membrane);GO:0016709(oxidoreductase activity, acting on paired donors, with incorporation or reduction of molecular oxygen, NAD(P)H as one donor, and incorporation of one atom of oxygen);GO:0044550(secondary metabolite biosynthetic process)	NA	cytochrome P450 78A7 [Beta vulgaris subsp. vulgaris]	2.51949	2.38277	1.49078	0.44704	0.551187	0.388668	0.216938	-2.20464	1.04063e-07	down
Bv_007550_ymqy	GO:0003735(structural constituent of ribosome);GO:0006412(translation);GO:0022627(cytosolic small ribosomal subunit)	03010(Ribosome)	unnamed protein product [Coffea canephora]	695.37	692.634	690.182	236.578	229.824	230.472	0.335328	-1.57636	0	down
Bv_007560_riio	NA	NA	hypothetical protein BVRB_007560 [Beta vulgaris subsp. vulgaris]	4.88035	4.81038	3.69132	1.94005	1.72407	2.62579	0.470026	-1.08919	6.36034e-05	down
Bv_007570_mdhp	GO:0051219(phosphoprotein binding)	NA	interactor of constitutive active ROPs 2, chloroplastic isoform X1 [Beta vulgaris subsp. vulgaris]	72.9222	74.7495	76.8853	16.9383	13.1751	15.0767	0.201241	-2.313	2.60616e-142	down
Bv_007580_turd	GO:0009409(response to cold);GO:0016021(integral component of membrane);GO:0042538(hyperosmotic salinity response)	NA	low temperature-induced protein lt101.2 [Beta vulgaris subsp. vulgaris]	32.6116	33.6405	31.3046	124.583	128.604	126.578	3.89275	1.96079	0	up
Bv_007630_cnyg	GO:0000139(Golgi membrane);GO:0005794(Golgi apparatus);GO:0006486(protein glycosylation);GO:0008378(galactosyltransferase activity);GO:0016021(integral component of membrane);GO:0016757(transferase activity, transferring glycosyl groups);GO:0016758(transferase activity, transferring hexosyl groups)	NA	probable beta-1,3-galactosyltransferase 12 [Beta vulgaris subsp. vulgaris]	7.71753	7.60034	9.24805	3.58541	4.22417	3.66713	0.46718	-1.09795	4.4126e-11	down
Bv_007670_ndmh	GO:0005515(protein binding);GO:0005789(endoplasmic reticulum membrane);GO:0005794(Golgi apparatus);GO:0009306(protein secretion);GO:0015031(protein transport);GO:0015450(P-P-bond-hydrolysis-driven protein transmembrane transporter activity);GO:0016020(membrane);GO:0016021(integral component of membrane)	03060(Protein export);04141(Protein processing in endoplasmic reticulum);04145(Phagosome)	protein transport protein Sec61 subunit alpha-like isoform X3 [Beta vulgaris subsp. vulgaris]	0.320562	0.324279	0.193348	1.3549	1.05584	0.955849	4.0165	2.00594	5.75302e-10	up
Bv_007770_urju	GO:0000166(nucleotide binding);GO:0005634(nucleus);GO:0008150(biological_process);GO:0080008(Cul4-RING E3 ubiquitin ligase complex)	NA	glutamate-rich WD repeat-containing protein 1 [Beta vulgaris subsp. vulgaris]	31.9206	34.415	31.7922	9.79842	9.31621	8.28877	0.279263	-1.84031	6.85222e-108	down
Bv_007840_zutx	GO:0003676(nucleic acid binding);GO:0003700(DNA binding transcription factor activity);GO:0005634(nucleus);GO:0006351(transcription, DNA-templated);GO:0006355(regulation of transcription, DNA-templated);GO:0010044(response to aluminum ion);GO:0010200(response to chitin);GO:0010447(response to acidic pH);GO:0046872(metal ion binding)	NA	zinc finger protein STOP1 homolog [Beta vulgaris subsp. vulgaris]	109.616	110.878	109.225	30.6951	30.1682	29.8494	0.275121	-1.86186	0	down
Bv_007870_nesr	GO:0003676(nucleic acid binding);GO:0003700(DNA binding transcription factor activity);GO:0005634(nucleus);GO:0006351(transcription, DNA-templated);GO:0006355(regulation of transcription, DNA-templated);GO:0010044(response to aluminum ion);GO:0010200(response to chitin);GO:0010447(response to acidic pH);GO:0046872(metal ion binding)	NA	hypothetical protein BVRB_007870 [Beta vulgaris subsp. vulgaris]	4.05333	4.21216	3.34001	0.878055	0.547897	0.94657	0.204431	-2.29031	3.14533e-16	down
Bv_007880_mscr	GO:0003676(nucleic acid binding);GO:0003700(DNA binding transcription factor activity);GO:0005634(nucleus);GO:0006351(transcription, DNA-templated);GO:0006355(regulation of transcription, DNA-templated);GO:0010044(response to aluminum ion);GO:0010200(response to chitin);GO:0010447(response to acidic pH);GO:0046872(metal ion binding)	NA	protein SENSITIVE TO PROTON RHIZOTOXICITY 1 [Beta vulgaris subsp. vulgaris]	1.22809	1.19585	1.02169	0.587198	0.639076	0.359418	0.460205	-1.11965	0.00233038	down
Bv_007910_uwzj	GO:0003677(DNA binding);GO:0003700(DNA binding transcription factor activity);GO:0005634(nucleus);GO:0006351(transcription, DNA-templated);GO:0006355(regulation of transcription, DNA-templated);GO:0046983(protein dimerization activity);GO:0046983(protein dimerization activity)	NA	transcription factor bHLH35 isoform X2 [Beta vulgaris subsp. vulgaris]	0	0	0	0.90069	1.57435	1.24572	inf	inf	3.60444e-32	up
Bv_008000_efrt	GO:0009506(plasmodesma);GO:0019722(calcium-mediated signaling)	NA	hypothetical protein BVRB_008000 [Beta vulgaris subsp. vulgaris]	13.7973	12.4572	13.4248	3.99292	4.79945	5.02247	0.348163	-1.52217	2.49289e-15	down
Bv_008010_uzsh	GO:0000049(tRNA binding);GO:0002196(Ser-tRNA(Ala) hydrolase activity);GO:0006450(regulation of translational fidelity)	00970(Aminoacyl-tRNA biosynthesis)	uncharacterized protein LOC104884372 isoform X1 [Beta vulgaris subsp. vulgaris]	8.84026	8.55438	8.99198	4.0837	3.61143	4.47203	0.461111	-1.11681	5.55506e-14	down
Bv_008100_rggz	GO:0004126(cytidine deaminase activity);GO:0005829(cytosol);GO:0008270(zinc ion binding);GO:0009972(cytidine deamination)	00240(Pyrimidine metabolism)	cytidine deaminase 1 [Beta vulgaris subsp. vulgaris]	5.90912	7.01511	6.54114	27.6915	26.3476	25.8521	4.10428	2.03713	2.4306e-125	up
Bv_008110_nwgk	GO:0051213(dioxygenase activity)	00270(Cysteine and methionine metabolism)	1-aminocyclopropane-1-carboxylate oxidase 1 [Beta vulgaris subsp. vulgaris]	41.9029	42.4253	41.7694	10.873	11.6128	10.4805	0.261435	-1.93548	0	down
Bv_008150_pfms	GO:0004190(aspartic-type endopeptidase activity);GO:0006508(proteolysis);GO:0030163(protein catabolic process)	NA	basic 7S globulin [Beta vulgaris subsp. vulgaris]	267.916	277.079	273.203	1004.46	989.246	986.495	3.6424	1.86489	0	up
Bv_008170_qogx	GO:0004252(serine-type endopeptidase activity);GO:0005737(cytoplasm);GO:0006508(proteolysis)	NA	prolyl endopeptidase [Beta vulgaris subsp. vulgaris]	0.0568535	0.172147	0.142837	0.44232	0.878735	0.630975	5.24969	2.39223	4.25459e-09	up
Bv_008210_nptc	GO:0005777(peroxisome);GO:0016491(oxidoreductase activity);GO:0033542(fatty acid beta-oxidation, unsaturated, even number);GO:0080023(3R-hydroxyacyl-CoA dehydratase activity)	NA	enoyl-CoA hydratase 2, peroxisomal [Beta vulgaris subsp. vulgaris]	32.1268	32.364	33.7011	16.0568	15.1282	17.835	0.499227	-1.00223	1.63369e-23	down
Bv_008230_hsqu	GO:0005507(copper ion binding);GO:0005576(extracellular region);GO:0005618(cell wall);GO:0005829(cytosol);GO:0009505(plant-type cell wall);GO:0009506(plasmodesma);GO:0016722(oxidoreductase activity, oxidizing metal ions);GO:0048046(apoplast);GO:0055114(oxidation-reduction process)	NA	L-ascorbate oxidase homolog [Beta vulgaris subsp. vulgaris]	94.0531	94.1073	94.2323	13.4422	14.8358	14.5508	0.151664	-2.72105	0	down
Bv_008270_xszx	GO:0043161(proteasome-mediated ubiquitin-dependent protein catabolic process);GO:0061630(ubiquitin protein ligase activity)	NA	E3 ubiquitin ligase BIG BROTHER-related [Beta vulgaris subsp. vulgaris]	2.25132	2.30355	1.52408	18.6676	18.4955	20.9721	9.56336	3.25752	4.84305e-121	up
Bv_008350_uuss	GO:0003987(acetate-CoA ligase activity);GO:0005524(ATP binding);GO:0005829(cytosol);GO:0006083(acetate metabolic process);GO:0006631(fatty acid metabolic process);GO:0009507(chloroplast);GO:0009514(glyoxysome);GO:0009570(chloroplast stroma);GO:0016208(AMP binding);GO:0019427(acetyl-CoA biosynthetic process from acetate)	00010(Glycolysis / Gluconeogenesis);00620(Pyruvate metabolism);00630(Glyoxylate and dicarboxylate metabolism);00640(Propanoate metabolism)	hypothetical protein BVRB_008350 [Beta vulgaris subsp. vulgaris]	3.48068	2.43255	2.42857	0.927125	1.64534	1.10488	0.440834	-1.18169	0.00320955	down
Bv_008400_ipip	GO:0004553(hydrolase activity, hydrolyzing O-glycosyl compounds);GO:0005576(extracellular region);GO:0005886(plasma membrane);GO:0008810(cellulase activity);GO:0030245(cellulose catabolic process);GO:0071555(cell wall organization)	00500(Starch and sucrose metabolism)	endoglucanase 2 [Beta vulgaris subsp. vulgaris]	57.6121	58.4217	59.4722	7.95046	8.24013	8.75691	0.142146	-2.81455	1.47007e-257	down
Bv_008410_outo	GO:0005634(nucleus);GO:0005829(cytosol);GO:0009691(cytokinin biosynthetic process);GO:0016799(hydrolase activity, hydrolyzing N-glycosyl compounds)	NA	probable cytokinin riboside 5'-monophosphate phosphoribohydrolase LOGL10 [Beta vulgaris subsp. vulgaris]	4.0868	4.23774	2.97038	8.72767	10.7664	11.3163	2.72781	1.44774	8.36076e-27	up
Bv_008420_amoy	GO:0005516(calmodulin binding);GO:0005575(cellular_component);GO:0009733(response to auxin)	04075(Plant hormone signal transduction)	auxin-responsive protein SAUR50-like [Beta vulgaris subsp. vulgaris]	2.51414	2.25388	3.60372	6.18376	6.11812	5.11501	2.08044	1.05689	1.17347e-06	up
Bv_008430_qdfk	GO:0007165(signal transduction);GO:0016020(membrane)	NA	ankyrin-3 [Beta vulgaris subsp. vulgaris]	2.51421	2.27425	1.89033	0.143329	0.447154	0.438368	0.154047	-2.69855	3.73086e-11	down
Bv_008520_xfex	GO:0009506(plasmodesma);GO:0019722(calcium-mediated signaling)	NA	protein RALF-like 34 [Beta vulgaris subsp. vulgaris]	3.47861	3.77113	3.7246	0.113047	0.0945563	0.0411916	0.0226706	-5.46303	9.09442e-97	down
Bv_008530_hmem	GO:0000139(Golgi membrane);GO:0005739(mitochondrion);GO:0005794(Golgi apparatus);GO:0005976(polysaccharide metabolic process);GO:0009808(lignin metabolic process);GO:0016021(integral component of membrane);GO:0030775(glucuronoxylan 4-O-methyltransferase activity);GO:0032259(methylation);GO:0045491(xylan metabolic process);GO:0045492(xylan biosynthetic process)	NA	glucuronoxylan 4-O-methyltransferase 3 [Beta vulgaris subsp. vulgaris]	29.0063	31.621	27.4129	9.52716	8.77957	9.0473	0.310699	-1.68641	2.67296e-41	down
Bv_008540_puhq	GO:0004674(protein serine/threonine kinase activity);GO:0005524(ATP binding);GO:0005737(cytoplasm);GO:0005886(plasma membrane);GO:0007346(regulation of mitotic cell cycle);GO:0023014(signal transduction by protein phosphorylation);GO:0031098(stress-activated protein kinase signaling cascade);GO:0032147(activation of protein kinase activity);GO:0042981(regulation of apoptotic process)	04016(MAPK signaling pathway - plant)	mitogen-activated protein kinase kinase kinase A [Beta vulgaris subsp. vulgaris]	0.400646	0.55057	0.241943	4.56304	4.67792	4.50242	11.5185	3.52588	5.66044e-76	up
Bv_008590_puhr	GO:0005658(alpha DNA polymerase:primase complex);GO:0006272(leading strand elongation);GO:0006273(lagging strand elongation);GO:0006303(double-strand break repair via nonhomologous end joining)	00230(Purine metabolism);00240(Pyrimidine metabolism);03030(DNA replication)	DNA polymerase alpha catalytic subunit [Beta vulgaris subsp. vulgaris]	26.3128	25.556	23.8997	11.8874	11.4112	12.5296	0.472864	-1.0805	2.61309e-36	down
Bv_008630_zneq	GO:0005737(cytoplasm)	NA	F-box protein At5g67140 [Beta vulgaris subsp. vulgaris]	7.37967	7.14457	6.4079	36.5844	34.9713	41.3623	5.39448	2.43148	7.40652e-204	up
Bv_008680_mhfn	GO:0005351(carbohydrate:proton symporter activity);GO:0005355(glucose transmembrane transporter activity);GO:0005887(integral component of plasma membrane);GO:0046323(glucose import)	NA	sugar transport protein 13 [Beta vulgaris subsp. vulgaris]	3.99619	4.14191	3.88256	250.322	248.28	251.835	62.4289	5.96414	0	up
Bv_008740_tmsg	GO:0004579(dolichyl-diphosphooligosaccharide-protein glycotransferase activity);GO:0006487(protein N-linked glycosylation);GO:0008250(oligosaccharyltransferase complex)	00510(N-Glycan biosynthesis);04141(Protein processing in endoplasmic reticulum)	hypothetical protein BVRB_008740 [Beta vulgaris subsp. vulgaris]	0.349555	0.364828	0.579658	1.38992	1.59961	1.3577	3.35942	1.74821	6.08706e-11	up
Bv_008850_myfh	NA	NA	uncharacterized protein LOC104890275 [Beta vulgaris subsp. vulgaris]	9.721	9.86396	9.68452	2.93996	3.21857	2.48537	0.295321	-1.75964	2.63044e-53	down
Bv_008890_geoc	NA	NA	hypothetical protein BVRB_008880 [Beta vulgaris subsp. vulgaris]	7.98924	8.30789	8.70593	22.1807	16.4773	21.9447	2.42381	1.27728	4.01643e-28	up
Bv_008900_mkqp	GO:0000303(response to superoxide);GO:0003950(NAD+ ADP-ribosyltransferase activity);GO:0005515(protein binding);GO:0005634(nucleus);GO:0005737(cytoplasm);GO:0006809(nitric oxide biosynthetic process);GO:0006970(response to osmotic stress);GO:0006979(response to oxidative stress);GO:0009414(response to water deprivation);GO:0009651(response to salt stress);GO:0009723(response to ethylene);GO:00097…	NA	probable inactive poly [ADP-ribose] polymerase SRO1 [Beta vulgaris subsp. vulgaris]	16.9023	16.4317	17.7067	54.1912	49.0811	50.9809	3.02216	1.59558	2.82138e-281	up
Bv_008930_hcuf	NA	NA	pentatricopeptide repeat-containing protein At4g19890 [Beta vulgaris subsp. vulgaris]	6.5182	4.64354	5.82614	1.56335	2.21024	1.53142	0.312282	-1.67908	4.43334e-11	down
Bv_008940_grar	GO:0003333(amino acid transmembrane transport);GO:0005886(plasma membrane);GO:0015171(amino acid transmembrane transporter activity)	NA	amino acid permease 6 [Beta vulgaris subsp. vulgaris]	18.1145	19.2459	20.7173	36.9642	40.6145	39.0571	2.00827	1.00596	1.96795e-59	up
Bv_008970_jjsa	GO:0004856(xylulokinase activity);GO:0005737(cytoplasm);GO:0005997(xylulose metabolic process)	00040(Pentose and glucuronate interconversions)	xylulose kinase [Beta vulgaris subsp. vulgaris]	3.11424	3.48851	3.23946	1.3991	1.75444	1.40435	0.463096	-1.11062	3.20825e-08	down
Bv_008990_sxxw	GO:0003824(catalytic activity);GO:0005739(mitochondrion)	NA	uncharacterized protein LOC104884503 [Beta vulgaris subsp. vulgaris]	8.25674	8.29789	9.47072	4.73262	3.525	4.07829	0.473996	-1.07705	1.58442e-08	down
Bv_009030_uxzf	GO:0003674(molecular_function);GO:0005634(nucleus);GO:0005886(plasma membrane);GO:0008150(biological_process);GO:0008150(biological_process)	NA	uncharacterized protein At1g76070 isoform X1 [Beta vulgaris subsp. vulgaris]	10.5495	11.4125	10.4553	32.4137	34.8486	34.9363	3.15259	1.65654	2.1247e-247	up
Bv_009040_aywm	GO:0000103(sulfate assimilation);GO:0005737(cytoplasm);GO:0006457(protein folding);GO:0015035(protein disulfide oxidoreductase activity);GO:0016671(oxidoreductase activity, acting on a sulfur group of donors, disulfide as acceptor);GO:0034599(cellular response to oxidative stress);GO:0045454(cell redox homeostasis);GO:0055114(oxidation-reduction process)	NA	thioredoxin-like protein CDSP32, chloroplastic [Beta vulgaris subsp. vulgaris]	1.81843	1.12581	1.59247	3.98091	4.78078	5.57409	3.15995	1.6599	1.36534e-17	up
Bv_009070_xuck	GO:0003674(molecular_function);GO:0005575(cellular_component);GO:0008150(biological_process)	NA	uncharacterized protein LOC104884509 [Beta vulgaris subsp. vulgaris]	13.2596	15.6902	14.516	5.97334	5.77606	5.88964	0.405814	-1.30111	1.08807e-35	down
Bv_009100_dzhx	NA	NA	hypothetical protein BVRB_009100 [Beta vulgaris subsp. vulgaris]	145.618	145.626	148.985	26.593	29.042	27.0501	0.187823	-2.41256	0	down
Bv_009110_ftjm	GO:0003723(RNA binding);GO:0004519(endonuclease activity);GO:0005739(mitochondrion);GO:0009451(RNA modification);GO:0043231(intracellular membrane-bounded organelle)	00500(Starch and sucrose metabolism)	hypothetical protein BVRB_009110 [Beta vulgaris subsp. vulgaris]	1.71208	1.71242	1.52415	0.51301	0.340944	0.600521	0.293914	-1.76653	1.20545e-08	down
Bv_009140_fcst	GO:0051213(dioxygenase activity)	00941(Flavonoid biosynthesis)	protein SRG1-like, partial [Beta vulgaris subsp. vulgaris]	0.396941	0.408563	0.324763	1.39784	1.1134	1.13203	3.22337	1.68857	3.81549e-11	up
Bv_009210_rtie	GO:0004364(glutathione transferase activity);GO:0005737(cytoplasm);GO:0005777(peroxisome);GO:0006749(glutathione metabolic process);GO:0009407(toxin catabolic process)	NA	hypothetical protein BVRB_009210 [Beta vulgaris subsp. vulgaris]	4.35037	4.81692	5.53873	0.502115	0.777282	0.669154	0.1325	-2.91593	4.87053e-20	down
Bv_009220_ijcy	NA	NA	hypothetical protein BVRB_009220 [Beta vulgaris subsp. vulgaris]	1.05722	1.49938	1.10207	0.284206	0.223611	0.14265	0.177788	-2.49177	3.25704e-08	down
Bv_009250_kguh	GO:0016020(membrane);GO:0016709(oxidoreductase activity, acting on paired donors, with incorporation or reduction of molecular oxygen, NAD(P)H as one donor, and incorporation of one atom of oxygen);GO:0044550(secondary metabolite biosynthetic process)	00590(Arachidonic acid metabolism);00591(Linoleic acid metabolism)	hypothetical protein BVRB_009250 [Beta vulgaris subsp. vulgaris]	0.0465221	0.126234	0.0362618	6.12168	5.63515	6.43707	87.0449	6.44369	4.82703e-200	up
Bv_009300_xpqm	GO:0003677(DNA binding);GO:0005634(nucleus);GO:0006351(transcription, DNA-templated);GO:0006355(regulation of transcription, DNA-templated)	NA	B3 domain-containing protein At5g42700 [Beta vulgaris subsp. vulgaris]	1.10823	1.20736	1.29938	0.706715	0.475484	0.53539	0.475133	-1.0736	0.00161064	down
Bv_009330_muai	NA	NA	hypothetical protein BVRB_009330 isoform B [Beta vulgaris subsp. vulgaris]	5.33028	3.8985	5.80231	0	0.442057	0.224093	0.0443181	-4.49596	1.01996e-13	down
Bv_009350_ffzn	GO:0005516(calmodulin binding);GO:0016874(ligase activity)	NA	uncharacterized protein LOC104884549 [Beta vulgaris subsp. vulgaris]	21.8952	19.0305	20.7879	8.95243	8.92794	9.7983	0.448502	-1.15681	3.93288e-22	down
Bv_009370_qwwe	GO:0003674(molecular_function);GO:0008150(biological_process);GO:0016020(membrane);GO:0016021(integral component of membrane)	NA	uncharacterized protein LOC104884553 [Beta vulgaris subsp. vulgaris]	27.2506	26.0139	27.7737	242.767	253.06	243.661	9.12518	3.18985	0	up
Bv_009420_cuzo	GO:0003674(molecular_function);GO:0005634(nucleus);GO:0008150(biological_process)	NA	hypothetical protein BVRB_009420 [Beta vulgaris subsp. vulgaris]	8.32391	5.94026	6.1198	1.53421	1.80019	2.13712	0.268422	-1.89742	1.38473e-10	down
Bv_009430_arje	GO:0000287(magnesium ion binding);GO:0004743(pyruvate kinase activity);GO:0005524(ATP binding);GO:0005829(cytosol);GO:0006096(glycolytic process);GO:0006629(lipid metabolic process);GO:0009507(chloroplast);GO:0009570(chloroplast stroma);GO:0010431(seed maturation);GO:0016301(kinase activity);GO:0030955(potassium ion binding);GO:0046686(response to cadmium ion)	00010(Glycolysis / Gluconeogenesis);00620(Pyruvate metabolism);00230(Purine metabolism)	hypothetical protein BVRB_009430 [Beta vulgaris subsp. vulgaris]	2.27325	1.10095	1.93014	0	0.405266	0	0.0764026	-3.71023	1.36123e-05	down
Bv_009450_upnr	GO:0003677(DNA binding);GO:0003700(DNA binding transcription factor activity);GO:0005515(protein binding);GO:0005634(nucleus);GO:0006351(transcription, DNA-templated);GO:0006355(regulation of transcription, DNA-templated);GO:0009733(response to auxin);GO:0043565(sequence-specific DNA binding)	NA	homeobox-leucine zipper protein HAT7-like isoform X1 [Beta vulgaris subsp. vulgaris]	31.9058	33.3888	34.2034	4.02136	4.35316	2.79365	0.112245	-3.15527	1.2991e-101	down
Bv_009480_cuqt	GO:0003674(molecular_function);GO:0005829(cytosol);GO:0008150(biological_process)	NA	uncharacterized protein LOC104884567 [Beta vulgaris subsp. vulgaris]	10.692	9.8215	10.8383	22.321	24.7153	23.0555	2.23565	1.1607	2.35007e-84	up
Bv_009500_jddd	NA	NA	hypothetical protein BVRB_009500 [Beta vulgaris subsp. vulgaris]	0.345758	0.405895	0	2.647	3.51674	2.2353	11.1741	3.48209	1.29568e-11	up
Bv_009570_ecew	NA	NA	hypothetical protein BVRB_009570 isoform B [Beta vulgaris subsp. vulgaris]	8.66877	8.96141	9.54791	22.1288	21.9213	23.4428	2.48336	1.31229	2.68692e-146	up
Bv_009580_arzk	GO:0004364(glutathione transferase activity);GO:0005737(cytoplasm);GO:0006749(glutathione metabolic process);GO:0009407(toxin catabolic process)	00480(Glutathione metabolism)	glutathione transferase GST 23 [Beta vulgaris subsp. vulgaris]	98.1932	103.903	99.2536	44.7043	48.4	46.9489	0.464754	-1.10546	6.81191e-90	down
Bv_009610_gxwx	GO:0003674(molecular_function);GO:0008150(biological_process);GO:0009507(chloroplast)	NA	MAR-binding filament-like protein 1 isoform X1 [Beta vulgaris subsp. vulgaris]	29.5723	28.1039	29.0027	3.60527	5.06713	4.85876	0.156107	-2.67939	5.17121e-86	down
Bv_009630_xgdu	GO:0016491(oxidoreductase activity);GO:0055114(oxidation-reduction process)	NA	transmembrane ascorbate ferrireductase 1 [Beta vulgaris subsp. vulgaris]	5.11594	5.42601	5.17141	45.8888	45.3467	45.2388	8.68524	3.11857	0	up
Bv_009720_gdwh	GO:0003674(molecular_function);GO:0005634(nucleus);GO:0008150(biological_process)	NA	F-box/LRR-repeat protein At3g58940-like [Beta vulgaris subsp. vulgaris]	5.68649	5.26164	5.46897	2.69864	2.48315	2.29563	0.455465	-1.13459	1.08257e-11	down
Bv_009750_ugoi	NA	NA	hypothetical protein BVRB_009750 [Beta vulgaris subsp. vulgaris]	32.4455	30.7062	29.4843	13.2044	13.9563	14.9875	0.454988	-1.1361	1.76543e-13	down
Bv_009770_rkut	NA	NA	uncharacterized protein LOC104884595 [Beta vulgaris subsp. vulgaris]	1.58558	1.09107	1.84252	0.134438	0.598959	0.469607	0.2662	-1.90942	0.000663088	down
Bv_009790_mqfe	GO:0005351(carbohydrate:proton symporter activity);GO:0005355(glucose transmembrane transporter activity);GO:0005887(integral component of plasma membrane);GO:0046323(glucose import)	NA	sugar transporter ERD6-like 7 isoform X1 [Beta vulgaris subsp. vulgaris]	12.0501	9.30062	12.3174	55.4414	59.2956	61.9618	5.24826	2.39184	3.23002e-125	up
Bv_009830_rhjw	GO:0005783(endoplasmic reticulum);GO:0016021(integral component of membrane)	NA	endoplasmic reticulum metallopeptidase 1 [Beta vulgaris subsp. vulgaris]	59.3649	54.3575	58.6367	26.2652	27.8272	26.0468	0.464955	-1.10484	1.35374e-33	down
Bv_009870_fkkk	GO:0005515(protein binding);GO:0005737(cytoplasm);GO:0005829(cytosol);GO:0009809(lignin biosynthetic process);GO:0009963(positive regulation of flavonoid biosynthetic process);GO:0010252(auxin homeostasis);GO:0016020(membrane);GO:0016740(transferase activity);GO:0047172(shikimate O-hydroxycinnamoyltransferase activity);GO:0047205(quinate O-hydroxycinnamoyltransferase activity);GO:0071555(cell wal…	00940(Phenylpropanoid biosynthesis);00945(Stilbenoid, diarylheptanoid and gingerol biosynthesis);00941(Flavonoid biosynthesis)	hypothetical protein BVRB_009870 [Beta vulgaris subsp. vulgaris]	30.7137	30.4044	31.1868	1.59153	1.29045	1.56091	0.0481328	-4.37684	2.13169e-236	down
Bv_009890_gpmg	GO:0005576(extracellular region);GO:0009055(electron transfer activity);GO:0009507(chloroplast);GO:0016614(oxidoreductase activity, acting on CH-OH group of donors);GO:0050660(flavin adenine dinucleotide binding);GO:0055114(oxidation-reduction process)	00052(Galactose metabolism);00500(Starch and sucrose metabolism)	berberine bridge enzyme-like 8 [Beta vulgaris subsp. vulgaris]	1.257	1.90808	2.23207	0.135052	0.368082	0.1882	0.128092	-2.96475	1.47551e-11	down
Bv_010120_aqsr	GO:0005739(mitochondrion)	00190(Oxidative phosphorylation);00195(Photosynthesis)	hypothetical protein BemaM_p133 (mitochondrion) [Beta macrocarpa]	2.32083	1.67329	1.87489	7.29509	6.66325	7.96269	3.73505	1.90113	1.03259e-40	up
Bv_010510_emcw	GO:0005634(nucleus);GO:0005829(cytosol);GO:0005886(plasma membrane);GO:0006629(lipid metabolic process);GO:0009536(plastid);GO:0009741(response to brassinosteroid);GO:0009742(brassinosteroid mediated signaling pathway);GO:0019210(kinase inhibitor activity)	04075(Plant hormone signal transduction)	probable membrane-associated kinase regulator 1 [Beta vulgaris subsp. vulgaris]	13.3466	13.4278	11.9598	1.91593	1.81138	1.60755	0.13773	-2.86008	5.71213e-147	down
Bv_010530_ceig	GO:0004497(monooxygenase activity);GO:0004497(monooxygenase activity)	00905(Brassinosteroid biosynthesis);00905(Brassinosteroid biosynthesis)	hypothetical protein BVRB_010530 isoform B [Beta vulgaris subsp. vulgaris]	21.3552	23.3109	20.6776	82.8235	96.1516	94.8282	4.1902	2.06702	0	up
Bv_010540_iifo	NA	NA	putative disease resistance protein RGA3 [Beta vulgaris subsp. vulgaris]	1.31528	1.79895	1.63696	0	0.522784	0	0.110032	-3.184	0.000367719	down
Bv_010550_zfso	GO:0005576(extracellular region);GO:0016021(integral component of membrane);GO:0016301(kinase activity);GO:0016310(phosphorylation);GO:0030247(polysaccharide binding)	NA	uncharacterized protein LOC104884627 [Beta vulgaris subsp. vulgaris]	1.65043	1.39828	1.22101	0.531911	0.580421	0.61162	0.403763	-1.30842	0.000232054	down
Bv_010620_uanq	NA	NA	hypothetical protein BVRB_010620 [Beta vulgaris subsp. vulgaris]	1.78165	1.51175	1.58645	0	0.725828	0.483885	0.247899	-2.01217	0.0108666	down
Bv_010630_tqit	GO:0017148(negative regulation of translation);GO:0043023(ribosomal large subunit binding);GO:0090071(negative regulation of ribosome biogenesis)	NA	protein Iojap-related, mitochondrial [Beta vulgaris subsp. vulgaris]	8.28402	8.16524	7.91564	2.75305	3.35401	3.09204	0.377555	-1.40524	3.84635e-24	down
Bv_010680_tsww	GO:0005887(integral component of plasma membrane);GO:0015116(sulfate transmembrane transporter activity)	NA	sulfate transporter 1.2 isoform X1 [Beta vulgaris subsp. vulgaris]	19.5169	19.8701	21.9279	10.5464	10.2131	7.85668	0.466708	-1.09941	2.16206e-11	down
Bv_010800_kmqi	GO:0005886(plasma membrane);GO:0006820(anion transport);GO:0008381(mechanosensitive ion channel activity);GO:0050982(detection of mechanical stimulus)	NA	mechanosensitive ion channel protein 10 [Beta vulgaris subsp. vulgaris]	82.7203	84.4927	90.841	11.9294	11.5682	11.8583	0.13701	-2.86765	0	down
Bv_010820_snrf	GO:0003684(damaged DNA binding);GO:0003735(structural constituent of ribosome);GO:0005634(nucleus);GO:0006281(DNA repair);GO:0008534(oxidized purine nucleobase lesion DNA N-glycosylase activity);GO:0022627(cytosolic small ribosomal subunit)	03010(Ribosome)	40S ribosomal protein S3-1 [Beta vulgaris subsp. vulgaris]	1043.03	1010.7	1012.03	425.864	414.528	409.8	0.407792	-1.2941	4.86343e-285	down
Bv_010870_ottc	GO:0004497(monooxygenase activity);GO:0055114(oxidation-reduction process)	00380(Tryptophan metabolism)	probable indole-3-pyruvate monooxygenase YUCCA3 [Beta vulgaris subsp. vulgaris]	2.09105	2.67242	2.82706	0	0.08501	0	0.0111995	-6.48043	8.29943e-29	down
Bv_010890_doqw	GO:0004364(glutathione transferase activity);GO:0005737(cytoplasm);GO:0006749(glutathione metabolic process);GO:0009407(toxin catabolic process)	00480(Glutathione metabolism)	probable glutathione S-transferase [Beta vulgaris subsp. vulgaris]	17.1857	17.411	17.151	3.66249	3.6206	3.76408	0.213481	-2.22782	7.05352e-206	down
Bv_010950_yxpu	GO:0005886(plasma membrane);GO:0009705(plant-type vacuole membrane);GO:0016021(integral component of membrane);GO:0022821(potassium ion antiporter activity);GO:0090333(regulation of stomatal closure)	03040(Spliceosome)	protein ZINC INDUCED FACILITATOR 1-like [Beta vulgaris subsp. vulgaris]	10.6434	11.4683	10.6936	34.6174	35.5088	35.5045	3.21993	1.68703	0	up
Bv_010960_shnn	NA	NA	hypothetical protein BVRB_010960 [Beta vulgaris subsp. vulgaris]	8.81867	8.22265	11.0729	2.91763	3.29899	2.53105	0.311147	-1.68433	1.63424e-17	down
Bv_011070_qnct	GO:0005739(mitochondrion)	00190(Oxidative phosphorylation)	hypothetical protein Ccrd_001132, partial [Cynara cardunculus var. scolymus]	0	0	0.526362	0.726214	0	1.04368	3.3625	1.74953	0.0134044	up
Bv_011140_cxqc	GO:0003674(molecular_function);GO:0005575(cellular_component);GO:0008150(biological_process)	03010(Ribosome)	hypothetical protein LSAT_5X16200 [Lactuca sativa]	4.89949	5.65254	4.37057	14.4094	12.7798	13.8293	2.74875	1.45877	2.96074e-66	up
Bv_011290_fsuj	GO:0004674(protein serine/threonine kinase activity);GO:0005634(nucleus);GO:0046777(protein autophosphorylation)	NA	uncharacterized protein LOC104884696 [Beta vulgaris subsp. vulgaris]	793.366	789.974	806.221	344.33	328.444	327.155	0.418457	-1.25685	1.45019e-171	down
Bv_011310_hynm	GO:0003674(molecular_function);GO:0005886(plasma membrane);GO:0008150(biological_process);GO:0016021(integral component of membrane)	NA	cell number regulator 1 [Beta vulgaris subsp. vulgaris]	66.0564	66.844	65.8927	186.075	185.942	182.395	2.78889	1.47969	0	up
Bv_011320_jpwp	GO:0016020(membrane);GO:0016709(oxidoreductase activity, acting on paired donors, with incorporation or reduction of molecular oxygen, NAD(P)H as one donor, and incorporation of one atom of oxygen);GO:0044550(secondary metabolite biosynthetic process)	NA	hypothetical protein BVRB_011320 [Beta vulgaris subsp. vulgaris]	1.88085	1.29786	1.18207	5.87095	6.71101	6.24289	4.31686	2.10998	1.17232e-42	up
Bv_011420_aoao	GO:0003700(DNA binding transcription factor activity);GO:0005634(nucleus);GO:0006355(regulation of transcription, DNA-templated);GO:0030154(cell differentiation);GO:0043565(sequence-specific DNA binding);GO:0048831(regulation of shoot system development)	04075(Plant hormone signal transduction)	scarecrow-like protein 15 [Beta vulgaris subsp. vulgaris]	9.11937	8.75806	8.39728	19.8135	20.1347	18.7946	2.23572	1.16074	1.33448e-101	up
Bv_011430_fxkz	GO:0061484(hematopoietic stem cell homeostasis)	03010(Ribosome)	hypothetical protein BVRB_011430, partial [Beta vulgaris subsp. vulgaris]	2.78236	3.71572	2.22788	0.993051	0.738749	1.0487	0.318647	-1.64997	1.89621e-06	down
Bv_011450_unyu	GO:0004674(protein serine/threonine kinase activity);GO:0005524(ATP binding);GO:0005886(plasma membrane);GO:0006468(protein phosphorylation);GO:0007169(transmembrane receptor protein tyrosine kinase signaling pathway);GO:0009507(chloroplast);GO:0016021(integral component of membrane);GO:0016301(kinase activity)	NA	hypothetical protein BVRB_011450 [Beta vulgaris subsp. vulgaris]	1.55483	1.60997	1.97021	4.0237	3.78128	3.28921	2.1605	1.11137	1.16582e-13	up
Bv_011460_ojrs	GO:0009416(response to light stimulus);GO:0009686(gibberellin biosynthetic process);GO:0009740(gibberellic acid mediated signaling pathway);GO:0009826(unidimensional cell growth);GO:0009908(flower development);GO:0045544(gibberellin 20-oxidase activity)	00904(Diterpenoid biosynthesis)	gibberellin 20 oxidase 1-D [Beta vulgaris subsp. vulgaris]	1.99148	2.13496	1.77526	0	0.0454832	0.0591774	0.017734	-5.81734	8.38921e-28	down
Bv_011610_tatm	GO:0003677(DNA binding);GO:0003700(DNA binding transcription factor activity);GO:0005515(protein binding);GO:0005634(nucleus);GO:0005737(cytoplasm);GO:0006351(transcription, DNA-templated);GO:0006355(regulation of transcription, DNA-templated);GO:0009723(response to ethylene);GO:0042803(protein homodimerization activity);GO:0043565(sequence-specific DNA binding);GO:0050793(regulation of developme…	NA	protein BASIC PENTACYSTEINE4 [Beta vulgaris subsp. vulgaris]	1.40804	1.27717	1.67872	0.561218	0.667045	0.609526	0.421132	-1.24766	1.42418e-08	down
Bv_011620_efmr	GO:0003865(3-oxo-5-alpha-steroid 4-dehydrogenase activity);GO:0005737(cytoplasm);GO:0005783(endoplasmic reticulum);GO:0005789(endoplasmic reticulum membrane);GO:0005794(Golgi apparatus);GO:0006487(protein N-linked glycosylation);GO:0006629(lipid metabolic process);GO:0016021(integral component of membrane);GO:0016627(oxidoreductase activity, acting on the CH-CH group of donors);GO:0055114(oxidati…	00905(Brassinosteroid biosynthesis)	polyprenol reductase 2 isoform X1 [Beta vulgaris subsp. vulgaris]	1.43492	1.51834	1.83279	0.405658	0.474178	0.258572	0.23786	-2.07182	1.06975e-11	down
Bv_011700_hzec	GO:0004672(protein kinase activity);GO:0004674(protein serine/threonine kinase activity);GO:0005524(ATP binding);GO:0005886(plasma membrane);GO:0006468(protein phosphorylation);GO:0007169(transmembrane receptor protein tyrosine kinase signaling pathway);GO:0009506(plasmodesma);GO:0016021(integral component of membrane)	NA	probable inactive leucine-rich repeat receptor-like protein kinase At3g03770 isoform X1 [Beta vulgaris subsp. vulgaris]	9.31761	10.6691	8.93986	1.74936	1.99293	1.17779	0.170089	-2.55564	5.35981e-28	down
Bv_011780_eues	GO:0004672(protein kinase activity);GO:0004674(protein serine/threonine kinase activity);GO:0005524(ATP binding);GO:0005886(plasma membrane);GO:0006468(protein phosphorylation);GO:0006979(response to oxidative stress);GO:0007169(transmembrane receptor protein tyrosine kinase signaling pathway);GO:0009506(plasmodesma);GO:0009845(seed germination);GO:0016301(kinase activity);GO:0046777(protein auto…	NA	receptor-like protein kinase HAIKU2 [Beta vulgaris subsp. vulgaris]	61.0265	60.9145	61.0372	169.304	174.042	173.108	2.82249	1.49697	0	up
Bv_011790_qkdw	GO:0005634(nucleus);GO:0006351(transcription, DNA-templated);GO:0043565(sequence-specific DNA binding)	04075(Plant hormone signal transduction)	protein DOG1-like 4 [Beta vulgaris subsp. vulgaris]	1.88292	1.70108	1.84364	7.98371	7.89459	8.22327	4.44052	2.15073	1.81382e-79	up
Bv_011800_xokj	GO:0000977(RNA polymerase II regulatory region sequence-specific DNA binding);GO:0003700(DNA binding transcription factor activity);GO:0006357(regulation of transcription by RNA polymerase II);GO:0090575(RNA polymerase II transcription factor complex)	NA	transcription factor bHLH36-like isoform X2 [Beta vulgaris subsp. vulgaris]	0	0	0.190442	6.70191	5.70086	7.67517	105.428	6.72012	2.40883e-47	up
Bv_011810_jmqe	GO:0003674(molecular_function);GO:0005576(extracellular region);GO:0008150(biological_process)	NA	non-classical arabinogalactan protein 31 [Beta vulgaris subsp. vulgaris]	4.36715	3.68286	3.20135	0.283247	0.204531	0.315226	0.0713696	-3.80855	1.49279e-65	down
Bv_011921z367	NA	NA		0.105457	0.0852559	0.149824	2.22285	1.85097	2.06992	18.0413	4.17324	1.00667e-38	up
Bv_011940_hhhh	GO:0003674(molecular_function);GO:0005634(nucleus);GO:0008150(biological_process)	NA	uncharacterized protein LOC104884774 [Beta vulgaris subsp. vulgaris]	1.49058	1.45089	1.76684	0.229346	0.0719191	0	0.0639859	-3.9661	6.75602e-11	down
Bv_012030_qtir	GO:0005388(calcium-transporting ATPase activity);GO:0005887(integral component of plasma membrane);GO:0043231(intracellular membrane-bounded organelle)	NA	putative calcium-transporting ATPase 13, plasma membrane-type [Beta vulgaris subsp. vulgaris]	6.81833	6.26887	6.55663	222.214	221.502	225.161	34.0502	5.08959	0	up
Bv_012050_ouqs	NA	NA	uncharacterized protein LOC104884785 [Beta vulgaris subsp. vulgaris]	18.0965	17.6827	17.4252	8.36707	9.7409	7.70735	0.485211	-1.04332	2.49174e-13	down
Bv_012480_pxer	GO:0004523(RNA-DNA hybrid ribonuclease activity);GO:0006298(mismatch repair);GO:0032299(ribonuclease H2 complex);GO:0043137(DNA replication, removal of RNA primer)	03030(DNA replication)	ribonuclease H2 subunit A [Beta vulgaris subsp. vulgaris]	5.2081	5.43546	5.47133	2.60327	2.81973	2.60473	0.498156	-1.00533	9.63545e-18	down
Bv_012510_pmfa	GO:0003735(structural constituent of ribosome);GO:0022625(cytosolic large ribosomal subunit)	03010(Ribosome)	60S ribosomal protein L27-3 [Beta vulgaris subsp. vulgaris]	672.199	674.774	681.216	215.241	212.139	208.868	0.313703	-1.67253	0	down
Bv_012540_irjx	GO:0005739(mitochondrion);GO:0072684(mitochondrial tRNA 3'-trailer cleavage, endonucleolytic)	03013(RNA transport)	zinc phosphodiesterase ELAC protein 2 isoform X2 [Beta vulgaris subsp. vulgaris]	17.0993	16.4094	15.6209	7.12479	8.0792	6.96598	0.451255	-1.14798	6.8897e-22	down
Bv_012590_wzit	GO:0005507(copper ion binding);GO:0016722(oxidoreductase activity, oxidizing metal ions)	00330(Arginine and proline metabolism)	hypothetical protein BVRB_012590 [Beta vulgaris subsp. vulgaris]	12.7422	10.4987	11.0822	4.86522	5.2822	6.21956	0.476851	-1.06839	1.23142e-07	down
Bv_012750_mrxx	GO:0005576(extracellular region);GO:0006869(lipid transport);GO:0008289(lipid binding)	NA	non-specific lipid-transfer protein 2 [Beta vulgaris subsp. vulgaris]	6.53126	5.3384	6.81078	2.58566	1.73169	1.55981	0.314616	-1.66834	6.03043e-14	down
Bv_012760_trfp	NA	NA	hypothetical protein BVRB_012760 [Beta vulgaris subsp. vulgaris]	16.3226	17.2851	17.7163	8.71529	7.94063	8.31419	0.486519	-1.03943	6.70054e-15	down
Bv_012790_tgpg	GO:0003674(molecular_function);GO:0005886(plasma membrane);GO:0009814(defense response, incompatible interaction);GO:0009863(salicylic acid mediated signaling pathway)	NA	protein YLS9 [Beta vulgaris subsp. vulgaris]	88.8425	92.2191	90.7726	183.606	182.394	185.242	2.02786	1.01996	0	up
Bv_012820_ufjj	GO:0009507(chloroplast);GO:0016787(hydrolase activity)	NA	uncharacterized protein LOC104884869 [Beta vulgaris subsp. vulgaris]	7.40021	8.23232	7.39612	26.0042	26.714	25.842	3.41141	1.77037	1e-302	up
Bv_012880_tgcx	GO:0005886(plasma membrane);GO:0006810(transport);GO:0022857(transmembrane transporter activity);GO:0022857(transmembrane transporter activity)	NA	WAT1-related protein At3g28050 isoform X1 [Beta vulgaris subsp. vulgaris]	7.17711	6.26031	6.84712	3.46309	3.41809	3.11786	0.492939	-1.02052	3.27982e-10	down
Bv_012890_xxtp	GO:0003700(DNA binding transcription factor activity);GO:0005515(protein binding);GO:0005622(intracellular);GO:0005634(nucleus);GO:0006355(regulation of transcription, DNA-templated);GO:0008270(zinc ion binding);GO:0009409(response to cold);GO:0009555(pollen development)	NA	hypothetical protein BVRB_012890 [Beta vulgaris subsp. vulgaris]	2.06493	3.24329	2.36118	1.17324	1.24618	0.945583	0.438757	-1.18851	0.000137403	down
Bv_012920_igyd	GO:0003700(DNA binding transcription factor activity);GO:0005634(nucleus);GO:0007275(multicellular organism development);GO:0044212(transcription regulatory region DNA binding);GO:0046872(metal ion binding);GO:0046872(metal ion binding)	03060(Protein export);03060(Protein export)	hypothetical protein BVRB_012920 isoform A [Beta vulgaris subsp. vulgaris]	16.3335	15.6438	15.5628	2.65329	2.37592	2.12024	0.150388	-2.73324	3.35236e-48	down
Bv_012960_tscq	GO:0009717(isoflavonoid biosynthetic process);GO:0033987(2-hydroxyisoflavanone dehydratase activity);GO:0046287(isoflavonoid metabolic process);GO:0052689(carboxylic ester hydrolase activity)	00943(Isoflavonoid biosynthesis)	2-hydroxyisoflavanone dehydratase [Beta vulgaris subsp. vulgaris]	2.3035	1.94025	1.68442	0.526982	0.645593	0.362605	0.258964	-1.94918	2.29555e-12	down
Bv_013010_rjyp	GO:0005515(protein binding);GO:0005737(cytoplasm);GO:0005886(plasma membrane);GO:0008017(microtubule binding);GO:0010090(trichome morphogenesis);GO:0046785(microtubule polymerization)	NA	filament-like plant protein 7 [Beta vulgaris subsp. vulgaris]	27.4846	24.3032	25.3213	4.66106	3.96156	4.20202	0.166318	-2.58798	7.60098e-235	down
Bv_013030_haee	GO:0003674(molecular_function);GO:0005634(nucleus)	NA	uncharacterized protein LOC104884903 [Beta vulgaris subsp. vulgaris]	3.11804	2.87591	2.5492	0.870061	0.996828	0.699042	0.30035	-1.73529	2.51882e-17	down
Bv_013040_ymrd	GO:0004842(ubiquitin-protein transferase activity);GO:0019005(SCF ubiquitin ligase complex);GO:0031146(SCF-dependent proteasomal ubiquitin-dependent protein catabolic process)	NA	F-box/kelch-repeat protein At3g23880-like [Beta vulgaris subsp. vulgaris]	0.614585	0.478425	0.392059	3.13649	2.49476	2.43592	5.43218	2.44153	4.97835e-18	up
Bv_013050_yutj	GO:0005515(protein binding);GO:0005634(nucleus);GO:0005737(cytoplasm)	NA	B2 protein [Beta vulgaris subsp. vulgaris]	424.981	419.704	427.841	929.776	948.938	934.767	2.21094	1.14466	0	up
Bv_013060_wwro	GO:0003674(molecular_function);GO:0009507(chloroplast)	NA	hypothetical protein BVRB_013060 [Beta vulgaris subsp. vulgaris]	4.65714	4.44374	3.96722	1.00095	0.821788	0.447674	0.173737	-2.52502	3.56128e-17	down
Bv_013110_okxw	GO:0004674(protein serine/threonine kinase activity);GO:0005829(cytosol);GO:0006468(protein phosphorylation);GO:0035556(intracellular signal transduction)	NA	probable serine/threonine-protein kinase WNK11 [Beta vulgaris subsp. vulgaris]	5.16946	4.65918	5.83893	27.6922	28.5744	26.3892	5.27559	2.39933	0	up
Bv_013120_egdr	GO:0004797(thymidine kinase activity);GO:0006259(DNA metabolic process);GO:0046104(thymidine metabolic process)	00240(Pyrimidine metabolism)	thymidine kinase a [Beta vulgaris subsp. vulgaris]	4.22925	3.1636	2.99812	1.39149	1.30321	1.94585	0.446595	-1.16296	7.17356e-05	down
Bv_013130_zudu	GO:0003824(catalytic activity);GO:0004451(isocitrate lyase activity);GO:0008152(metabolic process);GO:0009507(chloroplast);GO:0009570(chloroplast stroma)	00630(Glyoxylate and dicarboxylate metabolism)	petal death protein [Beta vulgaris subsp. vulgaris]	96.6856	99.9285	95.4234	1391.21	1390.88	1403.39	14.332	3.84117	0	up
Bv_013200_xmgc	GO:0003677(DNA binding);GO:0005634(nucleus);GO:0005677(chromatin silencing complex);GO:0005737(cytoplasm);GO:0006342(chromatin silencing);GO:0006355(regulation of transcription, DNA-templated);GO:0016787(hydrolase activity);GO:0046872(metal ion binding);GO:0070403(NAD+ binding);GO:0070403(NAD+ binding)	NA	hypothetical protein BVRB_013200 isoform E [Beta vulgaris subsp. vulgaris]	1.32389	1.44997	1.43859	0.330723	0.301365	0.069749	0.16661	-2.58545	2.47464e-09	down
Bv_013220_ctfu	GO:0005789(endoplasmic reticulum membrane);GO:0006506(GPI anchor biosynthetic process);GO:0051377(mannose-ethanolamine phosphotransferase activity);GO:0051377(mannose-ethanolamine phosphotransferase activity)	00563(Glycosylphosphatidylinositol(GPI)-anchor biosynthesis);00563(Glycosylphosphatidylinositol(GPI)-anchor biosynthesis)	GPI ethanolamine phosphate transferase 1 isoform X1 [Beta vulgaris subsp. vulgaris]	20.1864	19.2206	19.5611	6.15099	5.93699	5.56517	0.299368	-1.74001	1.1603e-65	down
Bv_013300_ndyt	GO:0004553(hydrolase activity, hydrolyzing O-glycosyl compounds);GO:0005576(extracellular region);GO:0005618(cell wall);GO:0010411(xyloglucan metabolic process);GO:0016762(xyloglucan:xyloglucosyl transferase activity);GO:0016798(hydrolase activity, acting on glycosyl bonds);GO:0042546(cell wall biogenesis);GO:0048046(apoplast);GO:0071555(cell wall organization)	NA	xyloglucan endotransglucosylase/hydrolase protein 9 [Beta vulgaris subsp. vulgaris]	31.4672	30.5216	31.5981	1.2413	1.4543	1.27703	0.0424487	-4.55814	0	down
Bv_013360_irfm	GO:0004672(protein kinase activity);GO:0004674(protein serine/threonine kinase activity);GO:0005515(protein binding);GO:0005524(ATP binding);GO:0005886(plasma membrane);GO:0006468(protein phosphorylation);GO:0007169(transmembrane receptor protein tyrosine kinase signaling pathway);GO:0009506(plasmodesma);GO:0010067(procambium histogenesis);GO:0010087(phloem or xylem histogenesis);GO:0010183(polle…	NA	MDIS1-interacting receptor like kinase 1 [Beta vulgaris subsp. vulgaris]	29.2999	32.0352	29.0621	2.17039	2.16206	2.69131	0.0776988	-3.68596	4.10236e-170	down
Bv_013390_dkyh	GO:0004497(monooxygenase activity);GO:0007275(multicellular organism development);GO:0010268(brassinosteroid homeostasis);GO:0016125(sterol metabolic process);GO:0016132(brassinosteroid biosynthetic process)	NA	hypothetical protein BVRB_013390 [Beta vulgaris subsp. vulgaris]	2.81015	4.16891	3.2315	1.06239	1.49952	1.21046	0.369457	-1.43652	1.35316e-08	down
Bv_013450_uatd	NA	NA	23 kDa jasmonate-induced protein [Beta vulgaris subsp. vulgaris]	2.47019	1.9232	2.11082	1.28078	1.08406	0.831126	0.491369	-1.02512	0.00420869	down
Bv_013460_qonx	NA	NA	23 kDa jasmonate-induced protein [Beta vulgaris subsp. vulgaris]	1.71435	1.47446	1.52394	0.139231	0.0864419	0	0.0478857	-4.38426	1.64939e-15	down
Bv_013550_czrc	NA	NA	uncharacterized protein LOC104884995 [Beta vulgaris subsp. vulgaris]	2.01174	1.43787	1.64883	5.13257	6.37207	6.13223	3.45927	1.79047	1.67507e-16	up
Bv_013570_qxdk	GO:0005886(plasma membrane);GO:0009705(plant-type vacuole membrane);GO:0016021(integral component of membrane);GO:0022821(potassium ion antiporter activity);GO:0090333(regulation of stomatal closure);GO:0090333(regulation of stomatal closure)	03040(Spliceosome);03040(Spliceosome)	hypothetical protein BVRB_013570 isoform B [Beta vulgaris subsp. vulgaris]	22.1099	23.2372	24.6786	102.432	99.6692	107.008	4.41423	2.14216	0	up
Bv_013590_rzuf	NA	04016(MAPK signaling pathway - plant);04626(Plant-pathogen interaction)	hypothetical protein BVRB_013590 [Beta vulgaris subsp. vulgaris]	0.974028	0.635111	0.728113	0.275435	0.586877	0.16713	0.44045	-1.18295	0.0466548	down
Bv_013630_hwdr	GO:0005576(extracellular region);GO:0005773(vacuole)	NA	protein CREG1-like [Beta vulgaris subsp. vulgaris]	3.64563	4.00623	4.76108	16.0394	16.1531	15.726	3.86036	1.94874	7.54914e-116	up
Bv_013640_epzh	GO:0005576(extracellular region);GO:0005773(vacuole)	NA	protein CREG1 [Beta vulgaris subsp. vulgaris]	23.2591	21.7271	22.6221	6.92236	7.34636	10.2482	0.362631	-1.46343	1.14048e-16	down
Bv_013670_ednq	GO:0000243(commitment complex);GO:0008187(poly-pyrimidine tract binding);GO:0016607(nuclear speck);GO:0030628(pre-mRNA 3'-splice site binding);GO:0071004(U2-type prespliceosome);GO:0089701(U2AF)	03040(Spliceosome)	hypothetical protein SOVF_119780 [Spinacia oleracea]	6.00725	7.76864	7.31836	2.60288	2.5208	3.12703	0.391136	-1.35426	9.6614e-15	down
Bv_013680_duaf	NA	NA	hypothetical protein BVRB_013690 [Beta vulgaris subsp. vulgaris]	2.68617	2.30397	1.98804	0	0.693439	0.876952	0.225043	-2.15173	0.00815139	down
Bv_013690_ckrd	NA	NA	hypothetical protein BVRB_013690 [Beta vulgaris subsp. vulgaris]	5.42492	8.1425	7.72189	3.41384	2.2763	2.25859	0.373367	-1.42133	6.45168e-07	down
Bv_013700_xrqx	GO:0003674(molecular_function);GO:0005773(vacuole);GO:0005774(vacuolar membrane);GO:0008150(biological_process)	NA	uncharacterized protein LOC104885010 [Beta vulgaris subsp. vulgaris]	54.5899	53.3937	53.8434	24.5101	23.0955	24.6038	0.446214	-1.16419	5.87056e-62	down
Bv_013730_gqhq	GO:0005634(nucleus);GO:0008168(methyltransferase activity);GO:0032259(methylation)	NA	putative methyltransferase C9orf114 [Beta vulgaris subsp. vulgaris]	26.0031	23.8995	25.5539	10.13	9.73618	9.38354	0.387637	-1.36722	1.57587e-37	down
Bv_013760_kcxs	NA	NA	hypothetical protein BVRB_013760 [Beta vulgaris subsp. vulgaris]	1.75475	2.45552	2.28119	0.328982	0.730172	0.801108	0.286571	-1.80304	6.64618e-06	down
Bv_013860_sach	GO:0004672(protein kinase activity);GO:0004674(protein serine/threonine kinase activity);GO:0005524(ATP binding);GO:0005886(plasma membrane);GO:0006468(protein phosphorylation);GO:0006979(response to oxidative stress);GO:0007169(transmembrane receptor protein tyrosine kinase signaling pathway);GO:0009506(plasmodesma);GO:0009845(seed germination);GO:0016301(kinase activity);GO:0046777(protein auto…	NA	hypothetical protein BVRB_013860 [Beta vulgaris subsp. vulgaris]	2.73114	2.87694	2.5104	10.8559	10.0277	9.56656	3.75072	1.90717	1.17461e-112	up
Bv_013890_qozt	GO:0003676(nucleic acid binding);GO:0003677(DNA binding);GO:0003723(RNA binding);GO:0005634(nucleus);GO:0046872(metal ion binding)	NA	zinc finger CCCH domain-containing protein 46 isoform X1 [Beta vulgaris subsp. vulgaris]	7.47207	9.18013	9.41315	1.67625	1.40124	1.48642	0.175095	-2.51379	2.45805e-54	down
Bv_013900_azxe	GO:0003674(molecular_function);GO:0008150(biological_process);GO:0009507(chloroplast);GO:0009507(chloroplast)	04626(Plant-pathogen interaction);04626(Plant-pathogen interaction)	hypothetical protein BVRB_013900 isoform A [Beta vulgaris subsp. vulgaris]	10.2326	10.2937	11.028	4.93661	5.66665	4.78208	0.487584	-1.03628	2.33376e-17	down
Bv_014030_jjnp	GO:0003333(amino acid transmembrane transport);GO:0015171(amino acid transmembrane transporter activity)	NA	lysine histidine transporter-like 8 [Beta vulgaris subsp. vulgaris]	3.89675	3.19111	3.49588	1.9254	1.85086	1.14792	0.46526	-1.10389	0.00172883	down
Bv_014060_jzds	GO:0004674(protein serine/threonine kinase activity);GO:0005886(plasma membrane);GO:0006468(protein phosphorylation);GO:0006952(defense response);GO:0009506(plasmodesma)	NA	hypothetical protein BVRB_014060 [Beta vulgaris subsp. vulgaris]	0.875926	0.691263	0.489098	17.1808	18.6919	14.4565	24.4758	4.61328	2.31403e-189	up
Bv_014080_ghud	NA	NA	hypothetical protein BVRB_014080 [Beta vulgaris subsp. vulgaris]	15.7987	13.7592	12.2671	37.4176	38.7566	30.7921	2.55747	1.35472	1.14222e-39	up
Bv_014110_grnq	GO:0003674(molecular_function);GO:0005634(nucleus);GO:0009733(response to auxin)	00510(N-Glycan biosynthesis)	hypothetical protein BVRB_014110 [Beta vulgaris subsp. vulgaris]	1.46953	1.28237	0.671949	3.43145	2.54263	2.51247	2.47866	1.30956	4.19882e-06	up
Bv_014120_yigo	NA	NA	hypothetical protein BVRB_014120 [Beta vulgaris subsp. vulgaris]	1.37102	1.56115	1.10616	0.0927135	0.143482	0.275906	0.12681	-2.97926	5.30314e-09	down
Bv_014140_kpne	GO:0016787(hydrolase activity)	00460(Cyanoamino acid metabolism)	salicylic acid-binding protein 2 [Beta vulgaris subsp. vulgaris]	0.365837	0.576922	0.156278	2.80483	3.2952	2.8331	8.12813	3.02292	8.39166e-19	up
Bv_014150_ihrm	GO:0016787(hydrolase activity);GO:0016787(hydrolase activity)	00460(Cyanoamino acid metabolism);00460(Cyanoamino acid metabolism)	hypothetical protein SOVF_196010, partial [Spinacia oleracea]	0.477471	0.197308	0.349476	2.45854	2.94064	3.05987	8.25874	3.04592	1.85132e-26	up
Bv_014170_nniw	GO:0003674(molecular_function);GO:0005739(mitochondrion);GO:0008150(biological_process)	NA	hypothetical protein BVRB_014170 [Beta vulgaris subsp. vulgaris]	0.752003	0.824758	0.881103	0.27337	0.535637	0.348223	0.470828	-1.08673	0.00932229	down
Bv_014210_ycea	GO:0005524(ATP binding);GO:0005739(mitochondrion);GO:0006457(protein folding);GO:0009408(response to heat);GO:0031072(heat shock protein binding);GO:0046872(metal ion binding);GO:0051082(unfolded protein binding);GO:0051082(unfolded protein binding)	NA	chaperone protein dnaJ 1, mitochondrial isoform X2 [Beta vulgaris subsp. vulgaris]	9.61287	9.66028	10.1714	4.36736	4.26113	3.08954	0.39797	-1.32927	6.46469e-20	down
Bv_014220_dzey	GO:0005634(nucleus);GO:0009056(catabolic process);GO:0009860(pollen tube growth);GO:0052689(carboxylic ester hydrolase activity)	NA	probable carboxylesterase 18 [Beta vulgaris subsp. vulgaris]	2.25545	2.44763	1.97855	0.777195	0.943668	0.811814	0.379051	-1.39954	1.32222e-05	down
Bv_014290_tcfw	GO:0051213(dioxygenase activity)	00940(Phenylpropanoid biosynthesis)	1-aminocyclopropane-1-carboxylate oxidase homolog 1 [Beta vulgaris subsp. vulgaris]	60.2014	50.3569	48.3451	146.331	142.257	148.332	2.7496	1.45922	1.56817e-142	up
Bv_014350_iiui	NA	NA	hypothetical protein BVRB_014350 [Beta vulgaris subsp. vulgaris]	0.762177	1.05338	0.596104	0.202919	0.174545	0.152416	0.219716	-2.18629	3.16159e-07	down
Bv_014380_hzww	NA	NA	uncharacterized protein LOC104885105 [Beta vulgaris subsp. vulgaris]	5.85009	6.84879	6.80888	3.2361	2.55815	3.24879	0.463562	-1.10917	3.36861e-08	down
Bv_014480_mdnz	GO:0004674(protein serine/threonine kinase activity);GO:0005886(plasma membrane);GO:0006468(protein phosphorylation);GO:0006952(defense response);GO:0009506(plasmodesma)	NA	cysteine-rich repeat secretory protein 1-like [Beta vulgaris subsp. vulgaris]	2.83226	2.68495	2.69814	0.275555	0.233565	0.320385	0.10097	-3.308	2.43136e-36	down
Bv_014500_mzfz	GO:0012505(endomembrane system)	NA	reticulon-like protein B17 isoform X1 [Beta vulgaris subsp. vulgaris]	1.50419	1.78978	1.55404	0.449007	0.969192	0.961499	0.49086	-1.02662	0.0102253	down
Bv_014550_jhjw	GO:0003674(molecular_function);GO:0005634(nucleus);GO:0005886(plasma membrane);GO:0008150(biological_process)	NA	uncharacterized protein At1g76660 isoform X2 [Beta vulgaris subsp. vulgaris]	48.6431	50.2366	45.9581	17.0516	16.235	18.1072	0.354837	-1.49477	2.46921e-66	down
Bv_014570_mwee	GO:0000325(plant-type vacuole);GO:0004674(protein serine/threonine kinase activity);GO:0005515(protein binding);GO:0005524(ATP binding);GO:0005886(plasma membrane);GO:0006468(protein phosphorylation);GO:0007169(transmembrane receptor protein tyrosine kinase signaling pathway);GO:0007172(signal complex assembly);GO:0009506(plasmodesma);GO:0009934(regulation of meristem structural organization);GO:…	NA	hypothetical protein BVRB_014570 [Beta vulgaris subsp. vulgaris]	0.208896	0.268279	0.0299524	2.72009	2.31948	2.4522	14.773	3.88489	9.58026e-19	up
Bv_014630_ghzh	GO:0005215(transporter activity);GO:0005886(plasma membrane);GO:0006857(oligopeptide transport);GO:0016020(membrane);GO:0016021(integral component of membrane);GO:0022857(transmembrane transporter activity);GO:0055085(transmembrane transport)	NA	protein NRT1/ PTR FAMILY 5.6-like [Beta vulgaris subsp. vulgaris]	2.07676	1.91286	2.39403	0.159163	0.112931	0.367986	0.100269	-3.31806	4.09258e-17	down
Bv_014640_neyh	GO:0051213(dioxygenase activity)	00941(Flavonoid biosynthesis)	hypothetical protein BVRB_014640 [Beta vulgaris subsp. vulgaris]	0.485167	0.307581	0.559809	0.170205	0.221701	0.139075	0.392576	-1.34896	0.00189914	down
Bv_014690_nntk	NA	NA	hypothetical protein BVRB_014690 [Beta vulgaris subsp. vulgaris]	0.398288	0.661998	0.280759	0.0393961	0	0.0959054	0.100893	-3.30911	8.06358e-06	down
Bv_014700_rayx	NA	NA	hypothetical protein BVRB_014700, partial [Beta vulgaris subsp. vulgaris]	0.771076	0.604668	1.11671	0.107203	0.171748	0.194955	0.190136	-2.39489	2.63489e-06	down
Bv_014710_acgk	GO:0003885(D-arabinono-1,4-lactone oxidase activity);GO:0005576(extracellular region);GO:0005618(cell wall);GO:0016020(membrane);GO:0019853(L-ascorbic acid biosynthetic process);GO:0050105(L-gulonolactone oxidase activity);GO:0050660(flavin adenine dinucleotide binding);GO:0055114(oxidation-reduction process)	NA	hypothetical protein BVRB_014710, partial [Beta vulgaris subsp. vulgaris]	11.1981	11.5308	12.2083	60.9383	57.3602	59.1728	5.07972	2.34475	0	up
Bv_014720_pzck	NA	NA	hypothetical protein BVRB_014720 [Beta vulgaris subsp. vulgaris]	7.30277	7.11393	7.62789	2.07408	1.70701	2.16669	0.269807	-1.89	1.13505e-47	down
Bv_014730_ecgt	NA	NA	uncharacterized protein LOC104885153 [Beta vulgaris subsp. vulgaris]	29.275	28.2263	27.9526	7.53692	6.23737	6.35346	0.235539	-2.08596	5.94151e-161	down
Bv_014760_wdyn	GO:0003674(molecular_function);GO:0005634(nucleus);GO:0008150(biological_process)	00053(Ascorbate and aldarate metabolism)	F-box protein At5g03100 [Beta vulgaris subsp. vulgaris]	0.336236	0.0612066	0.459408	2.24971	3.3505	2.65361	9.63274	3.26795	8.12718e-14	up
Bv_014780_hfsy	NA	NA	glycine-rich cell wall structural protein 1.8-like [Beta vulgaris subsp. vulgaris]	18.3702	18.8463	21.7547	77.5624	76.7316	75.466	3.89614	1.96204	0	up
Bv_014840_nxio	GO:0005737(cytoplasm);GO:0016740(transferase activity);GO:0016747(transferase activity, transferring acyl groups other than amino-acyl groups)	00940(Phenylpropanoid biosynthesis);00945(Stilbenoid, diarylheptanoid and gingerol biosynthesis);00941(Flavonoid biosynthesis)	hypothetical protein BVRB_014840 [Beta vulgaris subsp. vulgaris]	0	0	0	0.521581	1.2608	1.48337	inf	inf	9.40106e-18	up
Bv_014870_ozde	GO:0001054(RNA polymerase I activity);GO:0005736(DNA-directed RNA polymerase I complex)	00230(Purine metabolism);00240(Pyrimidine metabolism);03020(RNA polymerase)	DNA-directed RNA polymerase I subunit rpa49 [Beta vulgaris subsp. vulgaris]	11.8509	13.9604	12.706	4.48691	6.9014	7.24981	0.48389	-1.04725	2.99156e-05	down
Bv_014890_rzso	NA	00230(Purine metabolism);00240(Pyrimidine metabolism);03020(RNA polymerase)	hypothetical protein BVRB_014890, partial [Beta vulgaris subsp. vulgaris]	4.14649	3.52979	3.4258	1.85122	1.73054	1.8542	0.489634	-1.03022	6.66907e-07	down
Bv_014940_jffc	GO:0003942(N-acetyl-gamma-glutamyl-phosphate reductase activity);GO:0005507(copper ion binding);GO:0005730(nucleolus);GO:0005737(cytoplasm);GO:0006520(cellular amino acid metabolic process);GO:0006526(arginine biosynthetic process);GO:0009507(chloroplast);GO:0009570(chloroplast stroma);GO:0016020(membrane);GO:0016620(oxidoreductase activity, acting on the aldehyde or oxo group of donors, NAD or N…	00220(Arginine biosynthesis)	probable N-acetyl-gamma-glutamyl-phosphate reductase, chloroplastic [Beta vulgaris subsp. vulgaris]	19.4612	20.6177	20.6673	6.0556	6.59601	6.51404	0.315504	-1.66427	3.91495e-56	down
Bv_014970_xhmi	GO:0007165(signal transduction);GO:0016020(membrane)	NA	ankyrin repeat-containing protein NPR4 [Beta vulgaris subsp. vulgaris]	13.0074	13.0952	13.9571	29.9915	27.7681	28.8244	2.16137	1.11195	1.71654e-142	up
Bv_015180_kgni	NA	NA	hypothetical protein BVRB_015180, partial [Beta vulgaris subsp. vulgaris]	2.21951	2.05901	1.6332	0.312628	0.361786	0.166117	0.14218	-2.8142	7.45124e-10	down
Bv_015210_ydnm	GO:0000723(telomere maintenance);GO:0000781(chromosome, telomeric region);GO:0003697(single-stranded DNA binding);GO:0005515(protein binding);GO:0006457(protein folding);GO:0009408(response to heat);GO:0009507(chloroplast);GO:0010521(telomerase inhibitor activity);GO:0019827(stem cell population maintenance);GO:0044183(protein binding involved in protein folding);GO:0048367(shoot system developme…	NA	CST complex subunit TEN1 [Beta vulgaris subsp. vulgaris]	4.35001	3.49868	3.12682	0.335641	0	0	0.0305809	-5.03123	6.53973e-15	down
Bv_015240_xdwi	NA	NA	hypothetical protein BVRB_015240 [Beta vulgaris subsp. vulgaris]	0.0510131	0.031578	0.176758	3.14825	4.1197	3.31663	40.8121	5.35092	2.983e-64	up
Bv_015260_ckez	GO:0000209(protein polyubiquitination);GO:0003755(peptidyl-prolyl cis-trans isomerase activity);GO:0005634(nucleus);GO:0034450(ubiquitin-ubiquitin ligase activity);GO:0034450(ubiquitin-ubiquitin ligase activity)	NA	hypothetical protein BVRB_015260 isoform C [Beta vulgaris subsp. vulgaris]	70.7856	73.2331	80.2832	34.9863	37.2347	36.2907	0.483776	-1.04759	8.17601e-29	down
Bv_015280_xzpp	GO:0000103(sulfate assimilation);GO:0005737(cytoplasm);GO:0006457(protein folding);GO:0015035(protein disulfide oxidoreductase activity);GO:0016671(oxidoreductase activity, acting on a sulfur group of donors, disulfide as acceptor);GO:0034599(cellular response to oxidative stress);GO:0045454(cell redox homeostasis);GO:0055114(oxidation-reduction process)	NA	thioredoxin-like protein CITRX, chloroplastic [Beta vulgaris subsp. vulgaris]	9.06086	7.95294	7.45709	3.5803	3.27722	3.60319	0.427476	-1.22608	1.51257e-16	down
Bv_015350_enhx	NA	NA	glycine-rich cell wall structural protein 1.8-like isoform X1 [Beta vulgaris subsp. vulgaris]	150.77	166.777	153.862	24.6949	26.3708	27.8516	0.167407	-2.57857	0	down
Bv_015430_xnje	NA	NA	hypothetical protein BVRB_015430, partial [Beta vulgaris subsp. vulgaris]	0.203509	0.239378	0.119094	0.786251	0.847927	0.700098	4.15366	2.05438	7.86019e-09	up
Bv_015450_wuxw	GO:0005634(nucleus);GO:0005737(cytoplasm)	NA	hypothetical protein BVRB_015450, partial [Beta vulgaris subsp. vulgaris]	0.351616	0.59402	0.593268	0.966754	1.87825	1.10284	2.56536	1.35916	1.49922e-05	up
Bv_015490_fxjt	NA	NA	hypothetical protein BVRB_015490 [Beta vulgaris subsp. vulgaris]	1.70388	1.48902	1.94082	0.618454	0.24945	0.235807	0.214992	-2.21764	1.54247e-08	down
Bv_015530_kjxx	NA	NA	proteoglycan 4 [Beta vulgaris subsp. vulgaris]	2.65345	2.96776	2.89396	79.6719	77.9651	66.775	26.3544	4.71997	0	up
Bv_015550_cwtn	GO:0006952(defense response)	03013(RNA transport)	protein LURP-one-related 11-like [Beta vulgaris subsp. vulgaris]	6.53853	5.70941	5.33396	0.588277	0.653307	0.992988	0.127095	-2.97602	2.00085e-36	down
Bv_015590_wdpm	GO:0005576(extracellular region);GO:0005783(endoplasmic reticulum);GO:0006869(lipid transport);GO:0008289(lipid binding);GO:0009409(response to cold);GO:0009505(plant-type cell wall);GO:0009506(plasmodesma);GO:0009651(response to salt stress);GO:0009682(induced systemic resistance);GO:0009707(chloroplast outer membrane);GO:0009737(response to abscisic acid);GO:0050832(defense response to fungus)	NA	hypothetical protein BVRB_015590 [Beta vulgaris subsp. vulgaris]	423.125	427.561	420.442	54.8581	55.5625	54.0528	0.129392	-2.95018	0	down
Bv_015600_waju	GO:0006869(lipid transport);GO:0008289(lipid binding)	NA	cuticle collagen 1 [Beta vulgaris subsp. vulgaris]	37.7893	34.6474	37.0054	11.464	13.8075	14.1923	0.36059	-1.47157	4.51239e-48	down
Bv_015610_phrj	GO:0005777(peroxisome);GO:0005886(plasma membrane);GO:0009507(chloroplast);GO:0016798(hydrolase activity, acting on glycosyl bonds)	00240(Pyrimidine metabolism)	hypothetical protein BVRB_015610 isoform B [Beta vulgaris subsp. vulgaris]	0	0	0	4.05998	4.91019	0	inf	inf	1.04435e-10	up
Bv_015630_dkqf	NA	NA	hypothetical protein BVRB_015630 [Beta vulgaris subsp. vulgaris]	1.80966	1.69283	1.64446	0.90687	0.704488	0.836569	0.475608	-1.07216	0.00010874	down
Bv_015850_roze	NA	NA	uncharacterized protein LOC104885318 [Beta vulgaris subsp. vulgaris]	1.98408	1.80473	1.90786	1.0092	0.932592	0.84989	0.490055	-1.02898	0.00109962	down
Bv_015880_gjus	NA	NA	uncharacterized protein LOC104885324 [Beta vulgaris subsp. vulgaris]	1.36793	1.48591	1.31046	3.49494	3.32613	3.13812	2.39157	1.25796	1.77617e-22	up
Bv_015900_zszq	NA	NA	hypothetical protein BVRB_015900 [Beta vulgaris subsp. vulgaris]	4.40679	3.44778	4.42047	2.05998	0.730285	0.62021	0.277838	-1.84768	8.46375e-06	down
Bv_015930_ijrr	GO:0000790(nuclear chromatin);GO:0003677(DNA binding);GO:0006342(chromatin silencing)	NA	histone H2A-beta, sperm [Beta vulgaris subsp. vulgaris]	10.2982	11.6055	10.4894	3.4576	3.37554	2.68318	0.293776	-1.76721	6.43135e-31	down
Bv_015990_wtat	GO:0004672(protein kinase activity);GO:0004675(transmembrane receptor protein serine/threonine kinase activity);GO:0005524(ATP binding);GO:0005886(plasma membrane);GO:0006468(protein phosphorylation);GO:0007166(cell surface receptor signaling pathway);GO:0016021(integral component of membrane);GO:0016301(kinase activity);GO:0042803(protein homodimerization activity)	NA	serine/threonine-protein kinase-like protein CCR1 [Beta vulgaris subsp. vulgaris]	6.41737	5.65563	6.23818	0.752595	1.01736	0.639596	0.131589	-2.92589	3.28192e-69	down
Bv_016050_jqaf	NA	NA	hypothetical protein BVRB_016050 isoform B [Beta vulgaris subsp. vulgaris]	8.16498	10.2784	8.81844	4.25635	4.20208	3.2735	0.430343	-1.21644	1.35727e-10	down
Bv_016060_zqnj	GO:0005381(iron ion transmembrane transporter activity);GO:0005384(manganese ion transmembrane transporter activity);GO:0005783(endoplasmic reticulum);GO:0006880(intracellular sequestering of iron ion);GO:0010168(ER body);GO:0016020(membrane);GO:0030026(cellular manganese ion homeostasis);GO:0071281(cellular response to iron ion);GO:0071421(manganese ion transmembrane transport)	NA	membrane protein of ER body-like protein isoform X2 [Beta vulgaris subsp. vulgaris]	5.21053	6.22751	4.7295	2.59298	2.19168	1.92067	0.41474	-1.26972	4.12553e-09	down
Bv_016200_nnmo	NA	04144(Endocytosis)	hypothetical protein BVRB_016200, partial [Beta vulgaris subsp. vulgaris]	5.5525	6.4338	5.88792	2.77168	2.32062	3.00012	0.452743	-1.14323	5.83014e-06	down
Bv_016230_xpqs	NA	NA	hypothetical protein BVRB_016230 [Beta vulgaris subsp. vulgaris]	1.29042	1.29269	1.21529	0.113871	0.227268	0.363602	0.185536	-2.43023	1.58169e-09	down
Bv_016250_xdmr	GO:0005515(protein binding);GO:0005524(ATP binding);GO:0005576(extracellular region);GO:0006952(defense response);GO:0043531(ADP binding)	NA	hypothetical protein BVRB_016250, partial [Beta vulgaris subsp. vulgaris]	1.20034	0.92431	0.824039	0.533589	0.548633	0.322142	0.476267	-1.07016	0.00527638	down
Bv_016280_siin	GO:0004842(ubiquitin-protein transferase activity);GO:0005576(extracellular region);GO:0005886(plasma membrane);GO:0008270(zinc ion binding)	NA	uncharacterized protein LOC104885371, partial [Beta vulgaris subsp. vulgaris]	0.814869	1.38065	0.992776	0	0	0	-inf	-inf	1.49919e-22	down
Bv_016340_asuu	NA	NA	hypothetical protein BVRB_016340 [Beta vulgaris subsp. vulgaris]	3.63345	2.95966	3.83513	0	0.0278282	0	0.00266855	-8.54973	4.91826e-76	down
Bv_016360_nrhj	GO:0000156(phosphorelay response regulator activity);GO:0000160(phosphorelay signal transduction system);GO:0005515(protein binding);GO:0005634(nucleus);GO:0005737(cytoplasm);GO:0006351(transcription, DNA-templated);GO:0006355(regulation of transcription, DNA-templated);GO:0009735(response to cytokinin);GO:0009736(cytokinin-activated signaling pathway);GO:0009736(cytokinin-activated signaling pat…	04075(Plant hormone signal transduction);04075(Plant hormone signal transduction)	two-component response regulator ARR6 isoform X1 [Beta vulgaris subsp. vulgaris]	11.6682	11.3183	11.3157	2.7046	4.5542	4.62478	0.346438	-1.52933	1.64861e-14	down
Bv_016410_ghpp	GO:0003674(molecular_function);GO:0005739(mitochondrion);GO:0008150(biological_process);GO:0016021(integral component of membrane)	NA	UPF0496 protein At1g20180 [Beta vulgaris subsp. vulgaris]	0.0746107	0.0514216	0.0218272	0.700861	1.37009	1.59871	24.8185	4.63335	9.81614e-24	up
Bv_016430_xjdf	GO:0005737(cytoplasm);GO:0030001(metal ion transport);GO:0046914(transition metal ion binding);GO:0046916(cellular transition metal ion homeostasis)	NA	heavy metal-associated isoprenylated plant protein 47 [Beta vulgaris subsp. vulgaris]	4.17187	4.72101	4.67153	0.0782978	0.0878245	0.275561	0.032562	-4.94067	5.14804e-64	down
Bv_016550_zgoi	NA	NA		2.68573	2.18944	2.41363	0.466833	0.271575	0.519242	0.172546	-2.53495	1.97105e-14	down
Bv_016560_xmri	NA	NA	hypothetical protein BVRB_016560, partial [Beta vulgaris subsp. vulgaris]	26.303	27.5049	26.5339	4.81329	4.48051	4.34274	0.169731	-2.55867	0	down
Bv_016570_otsr	GO:0002229(defense response to oomycetes);GO:0004674(protein serine/threonine kinase activity);GO:0005515(protein binding);GO:0005524(ATP binding);GO:0005886(plasma membrane);GO:0006468(protein phosphorylation);GO:0010726(positive regulation of hydrogen peroxide metabolic process);GO:0010942(positive regulation of cell death);GO:0016021(integral component of membrane);GO:0016301(kinase activity);…	NA	L-type lectin-domain containing receptor kinase IX.1-like [Beta vulgaris subsp. vulgaris]	29.6511	28.3627	30.0598	14.0607	13.5653	13.9492	0.472051	-1.08298	9.83327e-87	down
Bv_016670_hjcs	GO:0005634(nucleus);GO:2000083(negative regulation of L-ascorbic acid biosynthetic process)	00620(Pyruvate metabolism);00710(Carbon fixation in photosynthetic organisms)	putative F-box/kelch-repeat protein At4g12810 [Beta vulgaris subsp. vulgaris]	0.496468	0.659257	0.312035	0.798153	2.0974	1.4611	2.96823	1.5696	7.21121e-05	up
Bv_016710_yihc	GO:0005739(mitochondrion);GO:0005777(peroxisome);GO:0019605(butyrate metabolic process);GO:0047760(butyrate-CoA ligase activity)	NA	hypothetical protein BVRB_016710, partial [Beta vulgaris subsp. vulgaris]	9.58226	9.14043	9.21132	0.836848	1.43299	1.30507	0.127977	-2.96604	7.67393e-56	down
Bv_016720_dyqr	GO:0003333(amino acid transmembrane transport);GO:0015171(amino acid transmembrane transporter activity)	00900(Terpenoid backbone biosynthesis)	hypothetical protein BVRB_016720, partial [Beta vulgaris subsp. vulgaris]	1.53184	1.41541	1.36037	0.520419	0.897383	0.484026	0.441503	-1.1795	0.00945424	down
Bv_016770_zxus	GO:0000302(response to reactive oxygen species);GO:0004130(cytochrome-c peroxidase activity);GO:0004601(peroxidase activity);GO:0005515(protein binding);GO:0005778(peroxisomal membrane);GO:0006979(response to oxidative stress);GO:0009507(chloroplast);GO:0016021(integral component of membrane);GO:0016688(L-ascorbate peroxidase activity);GO:0020037(heme binding);GO:0034599(cellular response to oxid…	00053(Ascorbate and aldarate metabolism);00480(Glutathione metabolism)	L-ascorbate peroxidase 3, peroxisomal [Beta vulgaris subsp. vulgaris]	0.0431092	0	0.0417025	0.632302	0.448552	0.326562	16.5946	4.05264	1.22717e-14	up
Bv_016791z659	GO:0005634(nucleus)	NA	F-box/LRR-repeat protein 13-like [Beta vulgaris subsp. vulgaris]	0	0	0.0263034	0.379658	0.431952	0.457598	48.2527	5.59254	7.47307e-20	up
Bv_016810_rufr	GO:0003674(molecular_function);GO:0009507(chloroplast);GO:0009733(response to auxin)	04075(Plant hormone signal transduction)	auxin-responsive protein SAUR36 [Beta vulgaris subsp. vulgaris]	55.5843	55.5438	53.9609	6.14775	6.69093	5.83646	0.113122	-3.14405	0	down
Bv_016880_kiiq	GO:0051213(dioxygenase activity)	00402(Benzoxazinoid biosynthesis)	hypothetical protein BVRB_016880, partial [Beta vulgaris subsp. vulgaris]	0.331689	0.445157	0.422742	2.75677	2.35234	2.3883	6.24999	2.64385	3.80295e-69	up
Bv_016940_pirw	NA	NA		16.7022	16.559	14.1526	3.06719	2.54089	2.50405	0.171092	-2.54716	8.51993e-24	down
Bv_016960_pfzh	NA	NA	disease resistance protein RGA2-like [Beta vulgaris subsp. vulgaris]	0.683974	0.663291	0.517152	0.21774	0.270842	0.421396	0.488077	-1.03482	0.0156504	down
Bv_016990_meum	NA	NA	hypothetical protein BVRB_016990, partial [Beta vulgaris subsp. vulgaris]	0.137554	0.169354	0.284705	0.508131	0.456427	0.285783	2.11344	1.07959	0.0018868	up
Bv_017000_aukq	GO:0003674(molecular_function);GO:0005739(mitochondrion);GO:0008150(biological_process)	NA	hypothetical protein BVRB_017000 [Beta vulgaris subsp. vulgaris]	2.56865	3.05311	2.19362	0.702241	0.410858	0.453806	0.20049	-2.3184	1.09961e-12	down
Bv_017160_iugp	NA	NA	hypothetical protein BVRB_017160, partial [Beta vulgaris subsp. vulgaris]	0.795992	1.02506	0.998836	0.249113	0.286848	0.168682	0.249883	-2.00068	3.4225e-07	down
Bv_017170_twox	NA	NA		0.892849	0.564453	1.07821	0.142065	0.256534	0.0730173	0.186004	-2.4266	1.14809e-05	down
Bv_017210_dfyr	NA	NA	hypothetical protein BVRB_017210 [Beta vulgaris subsp. vulgaris]	0.63482	0.559217	0.48032	4.16661	3.61815	3.22967	6.5783	2.71772	6.28208e-42	up
Bv_017250_ifes	NA	NA	hypothetical protein BVRB_017250 isoform B, partial [Beta vulgaris subsp. vulgaris]	2.35207	1.6887	2.0484	0.227767	0.322962	0.79759	0.221429	-2.17508	4.84212e-05	down
Bv_017470_urdk	GO:0003674(molecular_function);GO:0005575(cellular_component);GO:0008150(biological_process)	NA	unnamed protein product [Brassica rapa]	0	0.077179	0.0557948	6.46741	6.21045	6.10058	141.219	7.14179	1.63221e-113	up
Bv_017550_wgpy	GO:0051213(dioxygenase activity)	04141(Protein processing in endoplasmic reticulum)	hypothetical protein BVRB_017550, partial [Beta vulgaris subsp. vulgaris]	0.913719	1.40178	0.907297	4.9231	5.11526	5.2833	4.75415	2.24919	8.99444e-41	up
Bv_017570_heqa	NA	NA	hypothetical protein BVRB_017570, partial [Beta vulgaris subsp. vulgaris]	0.563476	0.755148	0.741625	0.141713	0.00388885	0.0410958	0.0906191	-3.46404	9.7112e-09	down
Bv_017580_jjqn	NA	00230(Purine metabolism);00240(Pyrimidine metabolism);03020(RNA polymerase)	hypothetical protein CR513_00089, partial [Mucuna pruriens]	0.0487694	0	0.0234982	0.684341	0.725622	0.771729	30.1891	4.91596	1.70258e-22	up
Bv_017600_emfn	NA	NA	hypothetical protein BVRB_017600, partial [Beta vulgaris subsp. vulgaris]	6.03174	7.2928	6.74934	3.32801	2.8614	3.07745	0.461638	-1.11517	2.3186e-07	down
Bv_017750_hzst	NA	NA	hypothetical protein BVRB_017750, partial [Beta vulgaris subsp. vulgaris]	11.3034	10.3872	9.98048	1.71723	1.35349	1.37412	0.140344	-2.83296	1.99282e-33	down
Bv_018000_nxme	GO:0003674(molecular_function);GO:0005886(plasma membrane);GO:0008150(biological_process);GO:0016021(integral component of membrane)	NA	protein PLANT CADMIUM RESISTANCE 3-like [Chenopodium quinoa]	199.252	199.847	204.877	37.9487	41.8218	39.3219	0.197181	-2.34241	0	down
Bv_018080_nurs	NA	NA	hypothetical protein BVRB_018080, partial [Beta vulgaris subsp. vulgaris]	0.0815647	0.0847434	0.316768	5.00232	5.36662	5.59687	33.0503	5.04659	3.40927e-67	up
Bv_018190_ufjz	GO:0004497(monooxygenase activity)	NA	hypothetical protein BVRB_018190, partial [Beta vulgaris subsp. vulgaris]	0.300276	0.279411	0.494171	28.3988	27.7499	28.4799	78.808	6.30027	0	up
Bv_018251z912	NA	NA	uncharacterized protein LOC104887328 [Beta vulgaris subsp. vulgaris]	1.19471	1.37161	1.23357	2.37266	2.54681	2.98905	2.08125	1.05745	3.79056e-06	up
Bv_018350_tihw	NA	NA	hypothetical protein GOBAR_DD10890 [Gossypium barbadense]	1.47951	0	1.03201	1.88186	2.27305	2.57012	2.67768	1.42098	0.0322545	up
Bv_018550_hshg	GO:0000245(spliceosomal complex assembly);GO:0005681(spliceosomal complex);GO:0005682(U5 snRNP);GO:0046540(U4/U6 x U5 tri-snRNP complex)	03013(RNA transport)	hypothetical protein BVRB_018550 [Beta vulgaris subsp. vulgaris]	0.719225	0.683337	0.968763	1.61182	2.19557	2.29549	2.57362	1.3638	6.77191e-08	up
Bv_018750_iyse	NA	NA	hypothetical protein BVRB_018750 [Beta vulgaris subsp. vulgaris]	1.3346	1.72436	1.44128	0.25696	0.531186	0.461477	0.27768	-1.84851	7.61601e-06	down
Bv_018820_nhke	NA	NA	hypothetical protein BVRB_018820, partial [Beta vulgaris subsp. vulgaris]	2.66854	2.45252	2.47156	0.270211	0.197842	0.277224	0.0981582	-3.34875	4.20488e-39	down
Bv_019100_tpxi	NA	NA	hypothetical protein BVRB_018080, partial [Beta vulgaris subsp. vulgaris]	0	0	0.0104332	0.138663	0.119913	0.0648446	30.9992	4.95416	3.45571e-14	up
Bv_019270_krox	NA	NA	hypothetical protein BVRB_019270, partial [Beta vulgaris subsp. vulgaris]	0	0.363478	0.712076	2.39216	3.93557	4.64764	10.2044	3.35112	1.60642e-09	up
Bv_019600_emcd	NA	NA	uncharacterized protein LOC104884142 [Beta vulgaris subsp. vulgaris]	1.80184	1.07266	1.31725	2.88757	2.70354	3.02283	2.05497	1.03912	1.34813e-09	up
Bv_019750_fzzy	NA	NA	hypothetical protein BVRB_019750, partial [Beta vulgaris subsp. vulgaris]	16.3125	20.5879	15.2816	34.5965	35.5842	42.1132	2.15197	1.10566	1.40931e-42	up
Bv_019820_dtce	NA	NA	unnamed protein product [Brassica rapa]	1.68481	1.88787	2.58812	184.616	179.696	188.055	89.6583	6.48637	0	up
Bv_020171z1320	NA	NA	uncharacterized protein LOC104886476 [Beta vulgaris subsp. vulgaris]	1.05665	1.52038	1.09263	0	0.0612076	0.0517396	0.0307787	-5.02192	1.83577e-16	down
Bv_020840_ysyi	NA	NA	hypothetical protein BVRB_018020 [Beta vulgaris subsp. vulgaris]	2.15853	2.37012	1.82837	0.966987	0.701968	1.06262	0.429693	-1.21862	0.00014412	down
Bv_021380_stkt	NA	NA	hypothetical protein BVRB_021380, partial [Beta vulgaris subsp. vulgaris]	0.447052	0.233488	0.432794	25.9641	26.0373	23.5972	67.9028	6.0854	4.8731e-281	up
Bv_022350_tyrd	NA	NA		0.600833	0.587325	0.743129	0.228251	0.273444	0.395536	0.464577	-1.10601	0.00257652	down
Bv_023030_kfcj	GO:0003677(DNA binding);GO:0003700(DNA binding transcription factor activity);GO:0005515(protein binding);GO:0005622(intracellular);GO:0005634(nucleus);GO:0006351(transcription, DNA-templated);GO:0006355(regulation of transcription, DNA-templated);GO:0006417(regulation of translation);GO:0009733(response to auxin);GO:0009734(auxin-activated signaling pathway);GO:0043565(sequence-specific DNA bind…	04075(Plant hormone signal transduction)	auxin-responsive protein IAA4 [Beta vulgaris subsp. vulgaris]	2.17588	2.69482	2.90909	0.645533	0.582894	0.396675	0.208888	-2.2592	1.34294e-06	down
Bv_025871z2405	NA	NA		1.09466	1.97606	1.72306	0	0	0	-inf	-inf	2.39779e-18	down
Bv_026100_frpm	NA	NA	hypothetical protein BVRB_026100 [Beta vulgaris subsp. vulgaris]	50.4219	50.1425	45.0301	3.0271	3.10807	3.99579	0.0695834	-3.84511	6e-295	down
Bv_026260_auck	NA	NA	hypothetical protein BVRB_026260, partial [Beta vulgaris subsp. vulgaris]	0.168177	0.452161	0.452764	1.92919	1.95615	2.03681	5.51872	2.46433	1.00473e-11	up
Bv_026780_phig	NA	NA	hypothetical protein BVRB_026780, partial [Beta vulgaris subsp. vulgaris]	8.80021	10.2635	11.0383	3.97672	4.49015	3.72926	0.405161	-1.30343	1.9609e-06	down
Bv_028010_dyzz	GO:0016787(hydrolase activity)	00460(Cyanoamino acid metabolism)	salicylic acid-binding protein 2 [Beta vulgaris subsp. vulgaris]	0.406156	0.630502	0.527214	4.50546	2.924	4.29851	7.49931	2.90676	2.29744e-31	up
Bv_029180_rpak	GO:0004497(monooxygenase activity)	NA	hypothetical protein BVRB_029180 [Beta vulgaris subsp. vulgaris]	0.243775	0.227963	0.367111	31.7652	30.242	27.9336	107.219	6.74442	0	up
Bv_031150_uwon	NA	NA	hypothetical protein BVRB_031150, partial [Beta vulgaris subsp. vulgaris]	6.74827	6.32163	6.68849	30.3465	32.1804	32.8094	4.8251	2.27056	9.09433e-222	up
Bv_032070_xrgm	NA	NA	hypothetical protein BVRB_042430, partial [Beta vulgaris subsp. vulgaris]	0.0271811	0	0.00862938	1.75285	1.46999	1.42723	129.852	7.02073	1.10238e-37	up
Bv_032990_kuuz	GO:0004497(monooxygenase activity)	NA	hypothetical protein BVRB_032990, partial [Beta vulgaris subsp. vulgaris]	0.33549	0.108558	0.342808	21.3962	24.8131	22.6247	87.4798	6.45088	3.18992e-193	up
Bv_033151z4336	GO:0003677(DNA binding);GO:0003700(DNA binding transcription factor activity);GO:0005634(nucleus);GO:0006351(transcription, DNA-templated);GO:0006355(regulation of transcription, DNA-templated);GO:0009555(pollen development);GO:0046983(protein dimerization activity);GO:0048658(anther wall tapetum development);GO:0052543(callose deposition in cell wall)	NA	transcription factor bHLH91 [Beta vulgaris subsp. vulgaris]	0.0731058	0.0534783	0.0625682	0.97807	0.224007	0.554506	9.28661	3.21515	1.29229e-08	up
Bv_034450_fxop	NA	NA	hypothetical protein BVRB_041110, partial [Beta vulgaris subsp. vulgaris]	0.0622556	0.0440466	0.0368442	15.1095	14.9653	13.4382	303.976	8.24781	1.59741e-195	up
Bv_034610_ogyd	NA	NA	hypothetical protein BVRB_034610, partial [Beta vulgaris subsp. vulgaris]	0.274494	0.472181	0.385625	4.27497	4.22421	3.66653	10.7443	3.42549	1.73211e-55	up
Bv_035300_ahug	NA	NA	hypothetical protein M569_00222, partial [Genlisea aurea]	0.138949	0.122922	0.350866	6.28269	6.28833	4.18604	27.3479	4.77336	2.5691e-22	up
Bv_036460_scaq	NA	NA	hypothetical protein BVRB_036460, partial [Beta vulgaris subsp. vulgaris]	1.27522	2.06996	1.71771	9.8269	6.86377	7.86364	4.84986	2.27794	5.70289e-17	up
Bv_036590_hhyu	NA	00230(Purine metabolism);00240(Pyrimidine metabolism);03020(RNA polymerase)	hypothetical protein AMTR_s00102p00104790 [Amborella trichopoda]	0.0511783	0.0896481	0.0695503	10.1344	10.1061	10.4775	146.014	7.18997	0	up
Bv_037930_yxjq	NA	NA	hypothetical protein BVRB_037930, partial [Beta vulgaris subsp. vulgaris]	0	0	0	0.61279	0.536306	0.700593	inf	inf	3.30258e-29	up
Bv_038390_gqke	NA	NA	hypothetical protein BVRB_038390, partial [Beta vulgaris subsp. vulgaris]	0.902733	0.770647	0.681271	0.375605	0.276887	0.495916	0.487719	-1.03588	0.0147962	down
Bv_039650_xdmu	NA	NA	hypothetical protein BVRB_039650 [Beta vulgaris subsp. vulgaris]	0.377663	0.350447	0.784716	1.18371	1.10183	1.40882	2.44203	1.28808	0.000204931	up
Bv_040260_punm	NA	NA	hypothetical protein BVRB_040260 [Beta vulgaris subsp. vulgaris]	6.65912	7.00478	6.00924	3.32571	3.04404	2.85497	0.468899	-1.09265	1.99931e-10	down
Bv_041860_nhzh	GO:0003674(molecular_function);GO:0005575(cellular_component);GO:0008150(biological_process)	03010(Ribosome)	hypothetical protein DM860_010205 [Cuscuta australis]	0	0	0.0510838	2.3518	1.88682	2.21938	126.42	6.98208	4.92452e-26	up
Bv_042700_jrnn	NA	NA	hypothetical protein BVRB_042700, partial [Beta vulgaris subsp. vulgaris]	0.982281	0.952805	0.506276	2.93614	3.32018	3.17703	3.86397	1.95008	3.56819e-19	up
Bv_042760_dzns	NA	NA	uncharacterized abhydrolase domain-containing protein DDB_G0269086-like [Beta vulgaris subsp. vulgaris]	0.178664	0.194201	0.0688871	0.755118	1.02432	0.75529	5.73791	2.52053	3.63952e-10	up
Bv_042950_pzmu	NA	NA	hypothetical protein BVRB_042950 [Beta vulgaris subsp. vulgaris]	2.03498	2.75093	2.69721	1.21185	1.15971	0.7186	0.41295	-1.27596	0.00116587	down
Bv1_000050_ctkw	GO:0005886(plasma membrane);GO:0015171(amino acid transmembrane transporter activity);GO:0032973(amino acid export across plasma membrane);GO:0043090(amino acid import);GO:0080144(amino acid homeostasis)	NA	WAT1-related protein At4g08300 [Beta vulgaris subsp. vulgaris]	54.1243	54.6516	54.3967	5.46476	5.81458	5.31928	0.101724	-3.29726	0	down
Bv1_000060_smag	NA	NA	hypothetical protein CISIN_1g022457mg [Citrus sinensis]	2.28883	2.46687	2.1964	0.820121	1.3657	1.21241	0.488806	-1.03267	0.00471973	down
Bv1_000080_ayqs	NA	NA	hypothetical protein BVRB_1g000080 [Beta vulgaris subsp. vulgaris]	4.66925	4.76937	4.67994	1.61944	1.57686	1.78141	0.352565	-1.50404	2.73413e-08	down
Bv1_000090_pnxw	GO:0003677(DNA binding);GO:0003700(DNA binding transcription factor activity);GO:0005634(nucleus);GO:0006351(transcription, DNA-templated);GO:0006355(regulation of transcription, DNA-templated);GO:0009873(ethylene-activated signaling pathway)	NA	ethylene-responsive transcription factor ERF014 [Beta vulgaris subsp. vulgaris]	39.0178	40.8769	41.2346	11.7929	11.6756	12.0631	0.293336	-1.76937	2.33748e-138	down
Bv1_000110_apyy	GO:0004190(aspartic-type endopeptidase activity);GO:0006508(proteolysis);GO:0030163(protein catabolic process)	NA	hypothetical protein BVRB_1g000110 [Beta vulgaris subsp. vulgaris]	3.77562	4.67807	3.86003	1.77899	1.83244	1.88928	0.446714	-1.16258	1.12873e-10	down
Bv1_000210_pnqr	GO:0003333(amino acid transmembrane transport);GO:0005886(plasma membrane);GO:0015171(amino acid transmembrane transporter activity)	04075(Plant hormone signal transduction)	auxin transporter-like protein 3 [Beta vulgaris subsp. vulgaris]	60.7928	60.4455	55.4047	25.4742	24.6121	25.5952	0.428443	-1.22282	2.04108e-58	down
Bv1_000240_ccns	GO:0003676(nucleic acid binding);GO:0003700(DNA binding transcription factor activity);GO:0005634(nucleus);GO:0006355(regulation of transcription, DNA-templated);GO:0008270(zinc ion binding)	NA	uncharacterized protein LOC104905404 [Beta vulgaris subsp. vulgaris]	4.84938	4.86232	4.55987	0.977226	0.956816	0.989271	0.204835	-2.28747	1.37236e-50	down
Bv1_000270_qwdp	GO:0005507(copper ion binding);GO:0006878(cellular copper ion homeostasis)	NA	metallothionein-like protein type 2 [Beta vulgaris subsp. vulgaris]	364.243	351.545	371.317	1200	1084.98	1270.15	3.27027	1.70941	0	up
Bv1_000280_pzof	GO:0003824(catalytic activity);GO:0004077(biotin-[acetyl-CoA-carboxylase] ligase activity);GO:0004078(biotin-[methylcrotonoyl-CoA-carboxylase] ligase activity);GO:0005524(ATP binding);GO:0005576(extracellular region);GO:0005829(cytosol);GO:0006464(cellular protein modification process);GO:0009507(chloroplast);GO:0009536(plastid);GO:0042966(biotin carboxyl carrier protein biosynthetic process)	00780(Biotin metabolism)	biotin--protein ligase 2-like [Beta vulgaris subsp. vulgaris]	33.3208	37.572	35.8005	18.167	14.9365	17.41	0.473446	-1.07873	5.5533e-15	down
Bv1_000340_ezio	GO:0005829(cytosol);GO:0006412(translation);GO:0015935(small ribosomal subunit);GO:0042254(ribosome biogenesis)	03010(Ribosome)	30S ribosomal protein S13, chloroplastic [Beta vulgaris subsp. vulgaris]	7.25795	5.64904	4.47526	2.59771	1.7632	3.4197	0.447618	-1.15966	0.000251015	down
Bv1_000370_tgrr	GO:0005739(mitochondrion);GO:0005773(vacuole);GO:0005829(cytosol);GO:0005886(plasma membrane);GO:0006809(nitric oxide biosynthetic process);GO:0008940(nitrate reductase activity);GO:0009416(response to light stimulus);GO:0009610(response to symbiotic fungus);GO:0009635(response to herbicide);GO:0009703(nitrate reductase (NADH) activity);GO:0020037(heme binding);GO:0030151(molybdenum ion binding);…	00910(Nitrogen metabolism)	nitrate reductase [NADH] [Beta vulgaris subsp. vulgaris]	1424.87	1389.77	1409.42	401.23	392.222	401.886	0.282983	-1.82121	0	down
Bv1_000380_fhar	NA	NA	uncharacterized protein LOC104887921 [Beta vulgaris subsp. vulgaris]	0.534923	0.973834	1.25537	0.236142	0.385455	0.134885	0.273678	-1.86945	0.000564412	down
Bv1_000500_ghtj	GO:0000987(proximal promoter sequence-specific DNA binding);GO:0003700(DNA binding transcription factor activity);GO:0005634(nucleus);GO:0006351(transcription, DNA-templated);GO:0006355(regulation of transcription, DNA-templated);GO:0009555(pollen development);GO:0009653(anatomical structure morphogenesis);GO:0009734(auxin-activated signaling pathway);GO:0010208(pollen wall assembly);GO:0048830(a…	04075(Plant hormone signal transduction)	auxin response factor 17 [Beta vulgaris subsp. vulgaris]	1.87746	1.66712	2.068	0.526201	0.655263	0.608806	0.318975	-1.64849	1.95943e-13	down
Bv1_000550_aahw	GO:0003674(molecular_function);GO:0005575(cellular_component);GO:0008150(biological_process)	NA	uncharacterized protein LOC104889478 [Beta vulgaris subsp. vulgaris]	35.3572	37.0594	33.6153	11.3861	10.9438	10.7549	0.312027	-1.68026	2.08404e-78	down
Bv1_000650_phuh	GO:0005249(voltage-gated potassium channel activity);GO:0005887(integral component of plasma membrane);GO:0042391(regulation of membrane potential)	04626(Plant-pathogen interaction)	hypothetical protein BVRB_1g000650 [Beta vulgaris subsp. vulgaris]	0.523454	0.611716	0.617918	0.0951201	0.191181	0.149357	0.248509	-2.00863	6.3445e-08	down
Bv1_000660_mpuq	GO:0006855(drug transmembrane transport)	NA	protein DETOXIFICATION 54 [Beta vulgaris subsp. vulgaris]	28.0385	24.9867	27.7149	2.69666	3.39769	3.42857	0.117945	-3.08381	5.09303e-176	down
Bv1_000670_ftcz	GO:0005739(mitochondrion);GO:0016787(hydrolase activity)	NA	protein ROOT PRIMORDIUM DEFECTIVE 1 [Beta vulgaris subsp. vulgaris]	12.9001	14.528	14.2012	2.40699	2.77305	2.29182	0.179486	-2.47806	3.17432e-77	down
Bv1_000690_hitc	GO:0004725(protein tyrosine phosphatase activity);GO:0005515(protein binding);GO:0005622(intracellular);GO:0005634(nucleus);GO:0005737(cytoplasm);GO:0005829(cytosol);GO:0005886(plasma membrane);GO:0006952(defense response);GO:0031348(negative regulation of defense response);GO:0033550(MAP kinase tyrosine phosphatase activity);GO:0035556(intracellular signal transduction)	NA	hypothetical protein BVRB_1g000690 [Beta vulgaris subsp. vulgaris]	11.7206	11.9155	12.7952	37.6191	39.8857	42.2243	3.28643	1.71652	1.41147e-148	up
Bv1_000710_gzum	GO:0005351(carbohydrate:proton symporter activity);GO:0005886(plasma membrane);GO:0005887(integral component of plasma membrane);GO:0005985(sucrose metabolic process);GO:0008506(sucrose:proton symporter activity);GO:0008515(sucrose transmembrane transporter activity);GO:0009915(phloem sucrose loading);GO:0015144(carbohydrate transmembrane transporter activity);GO:0015770(sucrose transport);GO:001…	NA	hypothetical protein BVRB_1g000710 [Beta vulgaris subsp. vulgaris]	103.576	104.283	102.483	1263.59	1249.3	1248.98	12.1217	3.59952	0	up
Bv1_000760_ymmj	GO:0003700(DNA binding transcription factor activity);GO:0005634(nucleus);GO:0006355(regulation of transcription, DNA-templated);GO:0043565(sequence-specific DNA binding)	04075(Plant hormone signal transduction)	scarecrow-like protein 21 [Beta vulgaris subsp. vulgaris]	7.37439	7.22254	8.02945	0.863595	1.36983	1.23276	0.153192	-2.70659	6.5136e-34	down
Bv1_000780_accp	GO:0003674(molecular_function);GO:0005575(cellular_component);GO:0008150(biological_process)	NA	transmembrane protein 18 [Beta vulgaris subsp. vulgaris]	3.11768	2.93013	3.25405	0.654162	0.648176	0.823051	0.228491	-2.12979	1.56968e-44	down
Bv1_000800_agef	GO:0005634(nucleus);GO:0009555(pollen development)	NA	FHA domain-containing protein PS1 isoform X2 [Beta vulgaris subsp. vulgaris]	3.53927	3.65845	4.07508	1.61659	0.855848	1.8838	0.386438	-1.37169	0.000106193	down
Bv1_000880_rpfo	GO:0005634(nucleus);GO:0008568(microtubule-severing ATPase activity);GO:0010569(regulation of double-strand break repair via homologous recombination);GO:0031122(cytoplasmic microtubule organization)	NA	uncharacterized protein LOC104892494 isoform X1 [Beta vulgaris subsp. vulgaris]	46.3626	48.3242	47.3702	22.3935	22.4453	20.3913	0.459183	-1.12286	1.44237e-35	down
Bv1_000900_djas	GO:0004672(protein kinase activity);GO:0005524(ATP binding);GO:0005886(plasma membrane);GO:0006468(protein phosphorylation);GO:0016021(integral component of membrane)	NA	leucine-rich repeat receptor-like tyrosine-protein kinase PXC3 [Beta vulgaris subsp. vulgaris]	0.491408	0.388061	0.300033	1.42314	2.41918	2.05571	5.00043	2.32205	1.19041e-17	up
Bv1_000930_dqrm	GO:0003674(molecular_function);GO:0008150(biological_process);GO:0009507(chloroplast)	NA	hypothetical protein BVRB_1g000930 [Beta vulgaris subsp. vulgaris]	1.21347	0.912539	1.10965	6.46124	6.56836	6.38016	5.99869	2.58465	1.73746e-32	up
Bv1_001030_strk	GO:0003700(DNA binding transcription factor activity);GO:0005515(protein binding);GO:0005634(nucleus);GO:0006351(transcription, DNA-templated);GO:0006355(regulation of transcription, DNA-templated);GO:0007275(multicellular organism development);GO:0009620(response to fungus);GO:0009733(response to auxin);GO:0009735(response to cytokinin);GO:0009737(response to abscisic acid);GO:0009741(response t…	03013(RNA transport);03015(mRNA surveillance pathway);03018(RNA degradation)	NAC domain-containing protein 30 [Beta vulgaris subsp. vulgaris]	0.795931	0.954984	0.59672	2.74889	2.62199	2.30736	3.27063	1.70957	2.33371e-13	up
Bv1_001040_xizw	NA	NA	hypothetical protein BVRB_1g001040 [Beta vulgaris subsp. vulgaris]	1.8865	1.64651	1.57454	0.363029	0.330912	0.273366	0.189388	-2.40059	1.07422e-11	down
Bv1_001050_eaih	GO:0005634(nucleus);GO:0006457(protein folding)	NA	uncharacterized protein LOC104890009 [Beta vulgaris subsp. vulgaris]	0.369484	0.284333	0.530504	1.18979	1.76303	1.48128	3.744	1.90458	1.74769e-09	up
Bv1_001090_kfgd	GO:0005524(ATP binding);GO:0005618(cell wall);GO:0005737(cytoplasm);GO:0005829(cytosol);GO:0005886(plasma membrane);GO:0006457(protein folding);GO:0009408(response to heat);GO:0009507(chloroplast);GO:0009615(response to virus);GO:0016020(membrane);GO:0016887(ATPase activity)	03040(Spliceosome);04141(Protein processing in endoplasmic reticulum);04144(Endocytosis)	hypothetical protein BVRB_1g001090 [Beta vulgaris subsp. vulgaris]	1.88173	1.82363	1.76648	7.51766	7.37688	6.89825	3.98272	1.99375	3.52102e-94	up
Bv1_001120_gjid	GO:0005886(plasma membrane);GO:0016021(integral component of membrane);GO:0042626(ATPase activity, coupled to transmembrane movement of substances)	02010(ABC transporters)	ABC transporter G family member 25 [Beta vulgaris subsp. vulgaris]	22.404	23.6518	22.9562	84.6154	84.1596	85.8142	3.68906	1.88325	0	up
Bv1_001130_owtt	GO:0003674(molecular_function);GO:0005634(nucleus);GO:0008150(biological_process)	NA	serine/threonine-protein phosphatase PP-Z1 [Beta vulgaris subsp. vulgaris]	1.77126	2.23668	1.66504	0.347399	0.215135	0.229466	0.139609	-2.84053	7.32152e-23	down
Bv1_001160_hqtc	GO:0005739(mitochondrion);GO:0008150(biological_process);GO:0008270(zinc ion binding)	03440(Homologous recombination)	pentatricopeptide repeat-containing protein At4g21065 [Beta vulgaris subsp. vulgaris]	3.48716	2.47123	3.15523	0.950554	0.780096	0.590619	0.254703	-1.97311	9.00866e-10	down
Bv1_001170_ugji	GO:0004810(tRNA adenylyltransferase activity);GO:0005739(mitochondrion);GO:0008033(tRNA processing);GO:0009507(chloroplast)	03013(RNA transport)	putative CCA tRNA nucleotidyltransferase 2 isoform X2 [Beta vulgaris subsp. vulgaris]	9.1935	9.47787	10.2785	4.76039	3.71706	4.58921	0.451355	-1.14766	3.21235e-16	down
Bv1_001250_azqs	GO:0005794(Golgi apparatus);GO:0006004(fucose metabolic process);GO:0006486(protein glycosylation);GO:0016021(integral component of membrane);GO:0016757(transferase activity, transferring glycosyl groups)	NA	uncharacterized protein At1g04910 isoform X1 [Beta vulgaris subsp. vulgaris]	6.8859	7.1288	6.21657	1.33934	1.32559	1.54825	0.208251	-2.26361	2.20986e-57	down
Bv1_001260_iquc	GO:0000981(RNA polymerase II transcription factor activity, sequence-specific DNA binding);GO:0001135(transcription factor activity, RNA polymerase II transcription factor recruiting);GO:0003677(DNA binding);GO:0003700(DNA binding transcription factor activity);GO:0005634(nucleus);GO:0006351(transcription, DNA-templated);GO:0006355(regulation of transcription, DNA-templated);GO:0006357(regulation…	NA	transcription repressor MYB6 [Beta vulgaris subsp. vulgaris]	9.18675	9.54251	9.22393	58.622	61.0171	62.9742	6.53283	2.70771	0	up
Bv1_001270_xkhk	GO:0016020(membrane);GO:0016709(oxidoreductase activity, acting on paired donors, with incorporation or reduction of molecular oxygen, NAD(P)H as one donor, and incorporation of one atom of oxygen);GO:0044550(secondary metabolite biosynthetic process)	NA	hypothetical protein BVRB_1g001270 [Beta vulgaris subsp. vulgaris]	4.39315	4.59825	5.05776	42.9855	41.981	40.0547	8.89885	3.15362	0	up
Bv1_001280_sidm	GO:0016020(membrane);GO:0016709(oxidoreductase activity, acting on paired donors, with incorporation or reduction of molecular oxygen, NAD(P)H as one donor, and incorporation of one atom of oxygen);GO:0044550(secondary metabolite biosynthetic process)	NA	hypothetical protein BVRB_1g001280 [Beta vulgaris subsp. vulgaris]	0	0.285309	0.0955962	2.12598	1.43632	0	9.35219	3.2253	4.47619e-05	up
Bv1_001360_utxu	GO:0008194(UDP-glycosyltransferase activity);GO:0009813(flavonoid biosynthetic process);GO:0043231(intracellular membrane-bounded organelle);GO:0052696(flavonoid glucuronidation)	00944(Flavone and flavonol biosynthesis)	UDP-glycosyltransferase 92A1 [Beta vulgaris subsp. vulgaris]	4.86901	2.80841	2.76584	1.61158	0.422525	0.585844	0.250874	-1.99496	0.000265957	down
Bv1_001370_pzpo	NA	00190(Oxidative phosphorylation);04145(Phagosome)	V-type proton ATPase subunit G 1 [Beta vulgaris subsp. vulgaris]	0.480041	0.568814	0.443549	3.80694	4.48306	4.83407	8.79391	3.13651	2.98833e-19	up
Bv1_001380_nupk	NA	NA	hypothetical protein BVRB_1g001380 [Beta vulgaris subsp. vulgaris]	80.1165	75.7042	76.054	960.108	988.205	949.724	12.4983	3.64366	0	up
Bv1_001390_xwqc	GO:0008194(UDP-glycosyltransferase activity);GO:0009813(flavonoid biosynthetic process);GO:0043231(intracellular membrane-bounded organelle);GO:0052696(flavonoid glucuronidation)	00906(Carotenoid biosynthesis)	UDP-glycosyltransferase 92A1 [Beta vulgaris subsp. vulgaris]	43.9404	46.7849	44.2544	18.3464	20.4212	18.4218	0.423689	-1.23892	1.06299e-29	down
Bv1_001440_pjgu	NA	NA	uncharacterized protein LOC104897042 [Beta vulgaris subsp. vulgaris]	59.1986	60.4275	59.3925	25.8077	23.6128	18.5935	0.379927	-1.39621	1.98643e-28	down
Bv1_001480_uati	GO:0003674(molecular_function);GO:0008150(biological_process);GO:0009506(plasmodesma);GO:0016021(integral component of membrane)	NA	uncharacterized protein LOC104897327 [Beta vulgaris subsp. vulgaris]	0.107637	0.235877	0.120949	6.42121	5.76459	5.5965	38.2857	5.25873	7.98793e-97	up
Bv1_001490_cedf	GO:0004674(protein serine/threonine kinase activity);GO:0005886(plasma membrane)	NA	protein LYK5 [Beta vulgaris subsp. vulgaris]	4.29451	5.06989	4.11901	14.3013	14.0431	12.7559	3.04821	1.60796	2.03454e-74	up
Bv1_001580_oetf	GO:0005515(protein binding);GO:0005524(ATP binding);GO:0005622(intracellular);GO:0005623(cell);GO:0005634(nucleus);GO:0005739(mitochondrion);GO:0005829(cytosol);GO:0006457(protein folding);GO:0009408(response to heat);GO:0009409(response to cold);GO:0009507(chloroplast);GO:0009532(plastid stroma);GO:0009570(chloroplast stroma);GO:0009579(thylakoid);GO:0009941(chloroplast envelope);GO:0016032(vira…	03040(Spliceosome);04141(Protein processing in endoplasmic reticulum);04144(Endocytosis)	hypothetical protein BVRB_1g001580 [Beta vulgaris subsp. vulgaris]	2.96937	2.87112	3.22795	24.6613	23.5689	25.3447	8.11327	3.02028	1.49427e-242	up
Bv1_001640_shuh	GO:0006351(transcription, DNA-templated);GO:0006355(regulation of transcription, DNA-templated);GO:0009631(cold acclimation);GO:0010150(leaf senescence);GO:0016592(mediator complex);GO:0042542(response to hydrogen peroxide);GO:0048364(root development);GO:0048364(root development)	00900(Terpenoid backbone biosynthesis);00900(Terpenoid backbone biosynthesis)	hypothetical protein BVRB_1g001640 isoform E [Beta vulgaris subsp. vulgaris]	32.563	31.6616	31.2154	14.8453	14.1954	14.9583	0.461012	-1.11712	1.12039e-104	down
Bv1_001690_gsjt	GO:0004672(protein kinase activity);GO:0004674(protein serine/threonine kinase activity);GO:0005524(ATP binding);GO:0005886(plasma membrane);GO:0006468(protein phosphorylation);GO:0009755(hormone-mediated signaling pathway);GO:0016021(integral component of membrane);GO:0016301(kinase activity);GO:0042803(protein homodimerization activity)	NA	serine/threonine-protein kinase-like protein CCR4 [Beta vulgaris subsp. vulgaris]	4.17164	3.85422	4.21028	19.8005	20.3561	19.9103	4.90898	2.29542	0	up
Bv1_001700_ewhy	NA	NA	hypothetical protein BVRB_1g001700 [Beta vulgaris subsp. vulgaris]	8.22387	7.63706	8.4586	0.0225363	0.0350479	0.0487768	0.00437348	-7.837	1.73595e-274	down
Bv1_001750_iokn	GO:0004497(monooxygenase activity);GO:0007275(multicellular organism development);GO:0010268(brassinosteroid homeostasis);GO:0016125(sterol metabolic process);GO:0016132(brassinosteroid biosynthetic process)	NA	hypothetical protein BVRB_1g001750 [Beta vulgaris subsp. vulgaris]	11.2205	11.7662	11.814	5.49665	5.02708	4.53816	0.432804	-1.20821	1.32077e-17	down
Bv1_001760_owzx	GO:0000981(RNA polymerase II transcription factor activity, sequence-specific DNA binding);GO:0001135(transcription factor activity, RNA polymerase II transcription factor recruiting);GO:0003677(DNA binding);GO:0003700(DNA binding transcription factor activity);GO:0005634(nucleus);GO:0006351(transcription, DNA-templated);GO:0006355(regulation of transcription, DNA-templated);GO:0006357(regulation…	NA	myb-related protein 308 [Beta vulgaris subsp. vulgaris]	4.18559	3.52467	3.14304	21.8562	24.3978	24.0074	6.47374	2.6946	3.82704e-168	up
Bv1_001770_morm	GO:0000795(synaptonemal complex);GO:0003697(single-stranded DNA binding);GO:0005712(chiasma);GO:0006298(mismatch repair);GO:0016887(ATPase activity);GO:0032389(MutLalpha complex);GO:0032389(MutLalpha complex)	03430(Mismatch repair);03430(Mismatch repair)	hypothetical protein BVRB_1g001770 isoform B [Beta vulgaris subsp. vulgaris]	2.34191	2.39828	2.25028	1.0672	0.97472	1.24341	0.469973	-1.08935	2.00251e-07	down
Bv1_001780_yemc	GO:0005634(nucleus);GO:0008150(biological_process);GO:0009506(plasmodesma);GO:0009506(plasmodesma)	NA	uncharacterized protein LOC104899542 isoform X1 [Beta vulgaris subsp. vulgaris]	139.853	137.736	144.577	569.301	547.188	547.652	3.94191	1.9789	0	up
Bv1_001850_odzx	GO:0005737(cytoplasm);GO:0006629(lipid metabolic process);GO:0016021(integral component of membrane);GO:0016627(oxidoreductase activity, acting on the CH-CH group of donors)	NA	uncharacterized protein C594.04c [Beta vulgaris subsp. vulgaris]	17.5552	17.7598	17.6335	2.01217	1.77371	1.9012	0.107408	-3.21883	1.26238e-159	down
Bv1_001860_nkmm	GO:0005886(plasma membrane);GO:0006810(transport);GO:0022857(transmembrane transporter activity);GO:0022857(transmembrane transporter activity)	NA	WAT1-related protein At3g30340 isoform X2 [Beta vulgaris subsp. vulgaris]	0.867484	1.3325	0.858868	0.572369	0.348196	0.372907	0.422861	-1.24174	0.00290238	down
Bv1_001870_ncwg	NA	NA	hypothetical protein BVRB_1g001870 [Beta vulgaris subsp. vulgaris]	1.56615	1.10741	1.22109	0.720318	0.611373	0.14438	0.379001	-1.39973	0.0141534	down
Bv1_001880_sums	GO:0005886(plasma membrane);GO:0006810(transport);GO:0022857(transmembrane transporter activity)	NA	WAT1-related protein At3g30340 [Beta vulgaris subsp. vulgaris]	5.18676	4.51084	5.20302	2.50909	1.85341	1.86308	0.417806	-1.25909	0.000118085	down
Bv1_001900_cdth	GO:0003674(molecular_function);GO:0005739(mitochondrion);GO:0008150(biological_process);GO:0016021(integral component of membrane)	NA	uncharacterized protein LOC104900556 [Beta vulgaris subsp. vulgaris]	1.62131	1.34798	2.12125	11.0967	11.0494	9.93281	6.30167	2.65573	9.98768e-49	up
Bv1_001910_imjw	GO:0003723(RNA binding);GO:0004525(ribonuclease III activity);GO:0005634(nucleus);GO:0005737(cytoplasm);GO:0016442(RISC complex);GO:0030422(production of siRNA involved in RNA interference);GO:0030422(production of siRNA involved in RNA interference)	NA	endoribonuclease Dicer homolog 1 [Beta vulgaris subsp. vulgaris]	60.5135	61.2978	60.1195	29.8543	29.594	28.8551	0.485368	-1.04285	3.04935e-101	down
Bv1_001930_aicq	GO:0004674(protein serine/threonine kinase activity);GO:0005886(plasma membrane);GO:0007166(cell surface receptor signaling pathway)	NA	hypothetical protein BVRB_1g001930 [Beta vulgaris subsp. vulgaris]	1.88294	1.93262	1.92832	0.168303	0.245898	0.18284	0.103944	-3.26612	1.84454e-49	down
Bv1_002000_xiyt	GO:0005829(cytosol);GO:0008171(O-methyltransferase activity);GO:0008757(S-adenosylmethionine-dependent methyltransferase activity);GO:0019438(aromatic compound biosynthetic process)	00940(Phenylpropanoid biosynthesis)	caffeic acid 3-O-methyltransferase [Beta vulgaris subsp. vulgaris]	3.01977	2.64187	2.366	0.616207	0.783954	0.810891	0.27543	-1.86024	5.94125e-10	down
Bv1_002030_xere	GO:0005829(cytosol);GO:0008171(O-methyltransferase activity);GO:0008757(S-adenosylmethionine-dependent methyltransferase activity);GO:0019438(aromatic compound biosynthetic process)	00940(Phenylpropanoid biosynthesis)	hypothetical protein BVRB_1g002030 [Beta vulgaris subsp. vulgaris]	24.2638	22.5894	19.6974	3.91193	4.28268	4.68077	0.193468	-2.36983	1.11455e-50	down
Bv1_002050_exzk	GO:0005829(cytosol);GO:0008171(O-methyltransferase activity);GO:0008757(S-adenosylmethionine-dependent methyltransferase activity);GO:0019438(aromatic compound biosynthetic process)	00940(Phenylpropanoid biosynthesis)	caffeic acid 3-O-methyltransferase [Beta vulgaris subsp. vulgaris]	90.7001	97.7544	90.1305	277.356	274.28	275.93	2.9706	1.57075	0	up
Bv1_002060_myou	GO:0005829(cytosol);GO:0008171(O-methyltransferase activity);GO:0008757(S-adenosylmethionine-dependent methyltransferase activity);GO:0019438(aromatic compound biosynthetic process)	00940(Phenylpropanoid biosynthesis)	caffeic acid 3-O-methyltransferase [Beta vulgaris subsp. vulgaris]	24.9318	29.4113	26.2567	60.3535	62.0235	57.6152	2.23316	1.15909	1.03677e-130	up
Bv1_002070_mede	GO:0005829(cytosol);GO:0008171(O-methyltransferase activity);GO:0008757(S-adenosylmethionine-dependent methyltransferase activity);GO:0019438(aromatic compound biosynthetic process)	00940(Phenylpropanoid biosynthesis)	caffeic acid 3-O-methyltransferase [Beta vulgaris subsp. vulgaris]	0.220295	0.250561	0.298172	0.757251	0.451816	0.754349	2.55311	1.35226	2.01352e-06	up
Bv1_002110_neis	GO:0006952(defense response);GO:0009506(plasmodesma);GO:0046658(anchored component of plasma membrane)	NA	hypothetical protein BVRB_1g002110 [Beta vulgaris subsp. vulgaris]	2.55945	2.81673	2.94509	6.16815	6.31238	6.95489	2.33563	1.22381	5.22211e-30	up
Bv1_002120_hdgf	GO:0000156(phosphorelay response regulator activity);GO:0000160(phosphorelay signal transduction system);GO:0003677(DNA binding);GO:0005515(protein binding);GO:0005634(nucleus);GO:0006351(transcription, DNA-templated);GO:0006355(regulation of transcription, DNA-templated);GO:0007623(circadian rhythm);GO:0009266(response to temperature stimulus);GO:0010017(red or far-red light signaling pathway);G…	04712(Circadian rhythm - plant)	two-component response regulator-like APRR9 [Beta vulgaris subsp. vulgaris]	8.68576	9.49072	8.89196	25.3252	25.1291	23.2158	2.72162	1.44447	7.3982e-163	up
Bv1_002180_rrwi	GO:0002181(cytoplasmic translation);GO:0003735(structural constituent of ribosome);GO:0022625(cytosolic large ribosomal subunit);GO:0030295(protein kinase activator activity);GO:0030687(preribosome, large subunit precursor);GO:0045860(positive regulation of protein kinase activity);GO:0070180(large ribosomal subunit rRNA binding)	03010(Ribosome)	60S acidic ribosomal protein P1 [Beta vulgaris subsp. vulgaris]	488.797	485.049	475.937	221.985	225.648	226.87	0.465244	-1.10394	8.87339e-211	down
Bv1_002190_gtmz	GO:0003723(RNA binding);GO:0003729(mRNA binding);GO:0005515(protein binding);GO:0005634(nucleus);GO:0005681(spliceosomal complex);GO:0005737(cytoplasm);GO:0006376(mRNA splice site selection);GO:0016607(nuclear speck);GO:0035061(interchromatin granule);GO:0048024(regulation of mRNA splicing, via spliceosome);GO:0048024(regulation of mRNA splicing, via spliceosome)	03040(Spliceosome);03040(Spliceosome)	hypothetical protein BVRB_1g002190 isoform B [Beta vulgaris subsp. vulgaris]	18.5593	16.1804	16.1644	8.38865	6.92004	8.41213	0.46599	-1.10163	7.14149e-12	down
Bv1_002200_xudp	GO:0003723(RNA binding);GO:0003729(mRNA binding);GO:0005737(cytoplasm);GO:0008150(biological_process)	03040(Spliceosome)	RNA-binding protein 24 [Beta vulgaris subsp. vulgaris]	6.05979	6.69302	5.52656	2.09746	2.14035	1.98349	0.340345	-1.55493	6.38658e-29	down
Bv1_002210_qseg	GO:0003735(structural constituent of ribosome);GO:0006412(translation)	03010(Ribosome)	uncharacterized protein LOC104903444 [Beta vulgaris subsp. vulgaris]	9.95142	10.5297	7.89294	3.9921	3.75593	3.55171	0.398242	-1.32828	6.36656e-16	down
Bv1_002220_iufk	GO:0003674(molecular_function);GO:0005634(nucleus)	NA	uncharacterized protein LOC104903507 [Beta vulgaris subsp. vulgaris]	10.5439	8.93308	9.58247	1.94823	1.47419	2.19614	0.193347	-2.37074	2.57236e-51	down
Bv1_002230_pwhy	GO:0005634(nucleus);GO:0008080(N-acetyltransferase activity);GO:0008080(N-acetyltransferase activity)	NA	N-alpha-acetyltransferase 40 isoform X1 [Beta vulgaris subsp. vulgaris]	3.93652	3.61636	4.11131	1.75713	1.71294	1.62141	0.436505	-1.19593	8.34434e-10	down
Bv1_002260_hmcs	GO:0005516(calmodulin binding);GO:0005634(nucleus);GO:0008150(biological_process)	03015(mRNA surveillance pathway)	protein IQ-DOMAIN 1 [Beta vulgaris subsp. vulgaris]	21.3478	20.0218	21.3982	3.82248	4.21674	3.72709	0.187458	-2.41536	4.30795e-246	down
Bv1_002270_rqps	GO:0003885(D-arabinono-1,4-lactone oxidase activity);GO:0005576(extracellular region);GO:0016020(membrane);GO:0019853(L-ascorbic acid biosynthetic process);GO:0050105(L-gulonolactone oxidase activity);GO:0050660(flavin adenine dinucleotide binding);GO:0055114(oxidation-reduction process)	00053(Ascorbate and aldarate metabolism)	probable L-gulonolactone oxidase 6 [Beta vulgaris subsp. vulgaris]	1.35984	1.03765	1.63317	7.14941	8.40586	7.36353	5.68613	2.50745	4.63805e-41	up
Bv1_002310_dexr	GO:0000038(very long-chain fatty acid metabolic process);GO:0005783(endoplasmic reticulum);GO:0005789(endoplasmic reticulum membrane);GO:0006633(fatty acid biosynthetic process);GO:0009409(response to cold);GO:0009416(response to light stimulus);GO:0009922(fatty acid elongase activity);GO:0010025(wax biosynthetic process);GO:0016020(membrane);GO:0016021(integral component of membrane);GO:0016746(…	00062(Fatty acid elongation)	3-ketoacyl-CoA synthase 1 [Beta vulgaris subsp. vulgaris]	1.78673	1.88087	1.88696	12.3653	14.4373	13.2881	7.21762	2.85152	3.68448e-226	up
Bv1_002320_rzqd	GO:0004674(protein serine/threonine kinase activity);GO:0005634(nucleus);GO:0005737(cytoplasm);GO:0006468(protein phosphorylation);GO:0035556(intracellular signal transduction)	NA	CBL-interacting serine/threonine-protein kinase 9 [Beta vulgaris subsp. vulgaris]	3.35474	2.74404	2.39918	7.16415	8.49671	8.48035	2.84082	1.50631	7.8241e-36	up
Bv1_002340_fhcr	GO:0005576(extracellular region);GO:0005886(plasma membrane);GO:0016021(integral component of membrane);GO:0019706(protein-cysteine S-palmitoyltransferase activity)	NA	hypothetical protein BVRB_1g002340 isoform B [Beta vulgaris subsp. vulgaris]	1.72075	1.35658	1.26504	0.665038	0.867121	0.330504	0.42895	-1.22112	0.00424848	down
Bv1_002390_tpzf	NA	NA	uncharacterized protein LOC104904905 [Beta vulgaris subsp. vulgaris]	5.47861	4.71064	5.71926	2.65151	2.07063	2.88863	0.478409	-1.06368	1.58838e-05	down
Bv1_002430_yidu	GO:0008150(biological_process);GO:0009507(chloroplast);GO:0009570(chloroplast stroma);GO:0016887(ATPase activity)	NA	uncharacterized protein LOC104905269 [Beta vulgaris subsp. vulgaris]	6.8798	8.47274	6.79963	3.10399	2.55323	3.74507	0.424441	-1.23636	1.48598e-12	down
Bv1_002460_ypey	NA	NA	hypothetical protein BVRB_1g002460 [Beta vulgaris subsp. vulgaris]	0.550848	0.690268	0.438664	0.254126	0.237537	0.14517	0.379117	-1.39928	0.00015409	down
Bv1_002480_nawq	GO:0003700(DNA binding transcription factor activity);GO:0005515(protein binding);GO:0005634(nucleus);GO:0006351(transcription, DNA-templated);GO:0006355(regulation of transcription, DNA-templated);GO:0006970(response to osmotic stress);GO:0007275(multicellular organism development);GO:0009414(response to water deprivation);GO:0009615(response to virus);GO:0009651(response to salt stress);GO:0009…	NA	homeobox-leucine zipper protein ATHB-12 [Beta vulgaris subsp. vulgaris]	2.81011	2.88174	2.69709	31.7352	31.9831	29.614	11.1256	3.47581	0	up
Bv1_002510_zftr	GO:0016020(membrane);GO:0016709(oxidoreductase activity, acting on paired donors, with incorporation or reduction of molecular oxygen, NAD(P)H as one donor, and incorporation of one atom of oxygen);GO:0044550(secondary metabolite biosynthetic process)	NA	cytochrome P450 78A3-like [Beta vulgaris subsp. vulgaris]	4.19349	5.99649	3.95805	2.1758	1.36489	1.40063	0.349258	-1.51763	0.000198378	down
Bv1_002610_psps	GO:0003674(molecular_function);GO:0005739(mitochondrion);GO:0008150(biological_process)	NA	pentatricopeptide repeat-containing protein At5g08510 [Beta vulgaris subsp. vulgaris]	2.10058	1.51922	1.19879	0.603683	0.525901	0.305862	0.297897	-1.74711	6.32882e-05	down
Bv1_002690_jitd	GO:0009705(plant-type vacuole membrane);GO:0015140(malate transmembrane transporter activity)	NA	aluminum-activated malate transporter 10 [Beta vulgaris subsp. vulgaris]	2.16924	2.14231	1.70354	0.245256	0	0	0.0407735	-4.61622	2.08222e-07	down
Bv1_002730_fdwr	GO:0005829(cytosol);GO:0006418(tRNA aminoacylation for protein translation)	00450(Selenocompound metabolism);00970(Aminoacyl-tRNA biosynthesis)	methionine--tRNA ligase, cytoplasmic [Beta vulgaris subsp. vulgaris]	2.90237	2.77539	2.77037	0.198734	0	0.124936	0.0383126	-4.70604	8.19786e-19	down
Bv1_002800_monq	NA	NA	hypothetical protein BVRB_1g002800 [Beta vulgaris subsp. vulgaris]	0.186058	0.189664	0.0348254	0.353792	0.230312	0.497422	2.63435	1.39745	0.00260265	up
Bv1_002880_qzmp	GO:0003677(DNA binding);GO:0003700(DNA binding transcription factor activity);GO:0005515(protein binding);GO:0005634(nucleus);GO:0006351(transcription, DNA-templated);GO:0006355(regulation of transcription, DNA-templated);GO:0009734(auxin-activated signaling pathway)	04075(Plant hormone signal transduction)	auxin response factor 18 [Beta vulgaris subsp. vulgaris]	16.365	15.9376	17.4487	3.94529	4.29334	3.74423	0.240856	-2.05376	2.21108e-96	down
Bv1_002940_ksok	GO:0003676(nucleic acid binding);GO:0003677(DNA binding);GO:0005634(nucleus);GO:0006355(regulation of transcription, DNA-templated);GO:0008270(zinc ion binding)	NA	uncharacterized protein LOC104909053 [Beta vulgaris subsp. vulgaris]	4.59042	5.01682	4.89092	1.2336	1.74762	1.84803	0.333094	-1.586	2.97231e-15	down
Bv1_002990_crmm	NA	NA	hypothetical protein BVRB_1g002990 [Beta vulgaris subsp. vulgaris]	1.7877	1.80458	1.89564	0.460341	0.357196	0.437618	0.228712	-2.12839	8.68012e-21	down
Bv1_003030_ejss	GO:0004430(1-phosphatidylinositol 4-kinase activity);GO:0004674(protein serine/threonine kinase activity);GO:0005524(ATP binding);GO:0005634(nucleus);GO:0005737(cytoplasm);GO:0005829(cytosol);GO:0009507(chloroplast);GO:0009651(response to salt stress);GO:0016020(membrane);GO:0016301(kinase activity);GO:0016310(phosphorylation);GO:0046777(protein autophosphorylation);GO:0046854(phosphatidylinosito…	NA	phosphatidylinositol 4-kinase gamma 4 [Beta vulgaris subsp. vulgaris]	199.85	204.118	205.842	430.945	420.673	462.864	2.15556	1.10806	8.2497e-246	up
Bv1_003050_txdq	GO:0004601(peroxidase activity);GO:0005886(plasma membrane);GO:0008150(biological_process);GO:0016021(integral component of membrane)	NA	uncharacterized protein LOC104883650 [Beta vulgaris subsp. vulgaris]	0.942473	1.13949	1.92033	2.94792	2.94749	2.61888	2.12735	1.08906	1.07141e-05	up
Bv1_003110_ouma	NA	NA	hypothetical protein BVRB_1g003130 [Beta vulgaris subsp. vulgaris]	1.96257	3.759	3.18399	1.43614	1.02624	0.527137	0.33569	-1.5748	0.000644618	down
Bv1_003210_psht	GO:0004467(long-chain fatty acid-CoA ligase activity);GO:0005524(ATP binding);GO:0005634(nucleus);GO:0005794(Golgi apparatus);GO:0005829(cytosol);GO:0005886(plasma membrane);GO:0006631(fatty acid metabolic process);GO:0006633(fatty acid biosynthetic process);GO:0102391(decanoate-CoA ligase activity)	00061(Fatty acid biosynthesis);00071(Fatty acid degradation);04146(Peroxisome)	long chain acyl-CoA synthetase 4 [Beta vulgaris subsp. vulgaris]	10.697	11.1523	10.2773	194.707	207.744	201.998	18.8146	4.23378	0	up
Bv1_003220_izyj	GO:0005249(voltage-gated potassium channel activity);GO:0005887(integral component of plasma membrane);GO:0042391(regulation of membrane potential)	04626(Plant-pathogen interaction)	cyclic nucleotide-gated ion channel 1-like [Beta vulgaris subsp. vulgaris]	0	0	0	0.94908	1.03888	0.589143	inf	inf	8.87537e-26	up
Bv1_003270_gjyn	NA	NA	uncharacterized protein LOC104885327 isoform X1 [Beta vulgaris subsp. vulgaris]	3.47127	2.98127	3.12552	1.00924	0.970504	0.887385	0.299343	-1.74013	3.10898e-24	down
Bv1_003280_tjda	GO:0004805(trehalose-phosphatase activity);GO:0005634(nucleus);GO:0005737(cytoplasm);GO:0005829(cytosol);GO:0005992(trehalose biosynthetic process)	00500(Starch and sucrose metabolism)	probable trehalose-phosphate phosphatase C isoform X2 [Beta vulgaris subsp. vulgaris]	4.37046	6.58809	5.0815	2.435	1.37506	1.53502	0.333234	-1.58539	7.74068e-06	down
Bv1_003290_jfmn	GO:0004004(ATP-dependent RNA helicase activity);GO:0010501(RNA secondary structure unwinding)	NA	DEAD-box ATP-dependent RNA helicase 31 [Beta vulgaris subsp. vulgaris]	26.3234	24.784	26.4161	10.2683	9.72947	10.6619	0.395488	-1.3383	1.12859e-66	down
Bv1_003320_qfuz	GO:0004864(protein phosphatase inhibitor activity);GO:0005634(nucleus);GO:0005737(cytoplasm);GO:0009738(abscisic acid-activated signaling pathway);GO:0010427(abscisic acid binding);GO:0080163(regulation of protein serine/threonine phosphatase activity)	04016(MAPK signaling pathway - plant);04075(Plant hormone signal transduction)	abscisic acid receptor PYL9 [Beta vulgaris subsp. vulgaris]	4.30083	4.15877	4.59925	11.4892	10.9648	11.6481	2.61142	1.38484	1.10747e-134	up
Bv1_003370_nxxs	GO:0005634(nucleus);GO:0005737(cytoplasm);GO:0006464(cellular protein modification process);GO:0007568(aging);GO:0009751(response to salicylic acid)	NA	polyubiquitin-like [Beta vulgaris subsp. vulgaris]	10.8091	9.4177	10.0678	261.027	256.634	257.874	25.5998	4.67806	0	up
Bv1_003390_zciq	GO:0009813(flavonoid biosynthetic process);GO:0043231(intracellular membrane-bounded organelle);GO:0052696(flavonoid glucuronidation);GO:0080043(quercetin 3-O-glucosyltransferase activity);GO:0080044(quercetin 7-O-glucosyltransferase activity)	NA	hydroquinone glucosyltransferase [Beta vulgaris subsp. vulgaris]	24.7899	21.4959	23.047	70.738	74.4399	75.9803	3.18981	1.67347	0	up
Bv1_003391z8	GO:0009813(flavonoid biosynthetic process);GO:0043231(intracellular membrane-bounded organelle);GO:0052696(flavonoid glucuronidation);GO:0080043(quercetin 3-O-glucosyltransferase activity);GO:0080044(quercetin 7-O-glucosyltransferase activity)	NA	hydroquinone glucosyltransferase-like [Beta vulgaris subsp. vulgaris]	2.30159	2.15004	2.37193	0.152457	0.0624124	0.193756	0.0598845	-4.06167	3.79404e-31	down
Bv1_003420_ungn	NA	NA	hypothetical protein BVRB_1g003420 [Beta vulgaris subsp. vulgaris]	2.82974	2.54287	3.56839	0.0547161	0.105585	0.0909958	0.0281062	-5.15297	6.29657e-56	down
Bv1_003440_whgz	NA	NA	hypothetical protein BVRB_1g003440 [Beta vulgaris subsp. vulgaris]	5.72115	4.99962	5.80469	0.768422	1.10672	0.796217	0.161651	-2.62904	1.01689e-39	down
Bv1_003480_crxn	GO:0003674(molecular_function);GO:0005634(nucleus);GO:0008150(biological_process)	00561(Glycerolipid metabolism)	hypothetical protein BVRB_1g003480 [Beta vulgaris subsp. vulgaris]	2.36021	3.46728	3.33892	0.830416	0.644821	0.69129	0.236355	-2.08097	2.99167e-09	down
Bv1_003490_qqms	GO:0009416(response to light stimulus);GO:0009733(response to auxin)	04075(Plant hormone signal transduction)	jasmonic acid-amido synthetase JAR1 [Beta vulgaris subsp. vulgaris]	28.224	28.8606	28.8673	69.2266	68.1919	71.4052	2.42954	1.28068	0	up
Bv1_003500_unja	GO:0003735(structural constituent of ribosome);GO:0006412(translation)	NA	mitochondrial adenine nucleotide transporter ADNT1 [Beta vulgaris subsp. vulgaris]	112.626	117.594	116.91	38.4492	35.4701	38.8424	0.32484	-1.6222	3.52563e-191	down
Bv1_003550_nmtd	GO:0000911(cytokinesis by cell plate formation);GO:0000914(phragmoplast assembly);GO:0000930(gamma-tubulin complex);GO:0003924(GTPase activity);GO:0005198(structural molecule activity);GO:0005525(GTP binding);GO:0005618(cell wall);GO:0005635(nuclear envelope);GO:0005737(cytoplasm);GO:0005739(mitochondrion);GO:0005829(cytosol);GO:0005874(microtubule);GO:0005886(plasma membrane);GO:0005938(cell cor…	NA	hypothetical protein BVRB_1g003550 [Beta vulgaris subsp. vulgaris]	32.5266	33.8101	30.94	11.3119	13.2259	13.2296	0.388247	-1.36495	7.08719e-44	down
Bv1_003560_srxo	GO:0003735(structural constituent of ribosome);GO:0006412(translation)	NA	mitochondrial carrier protein MTM1 isoform X1 [Beta vulgaris subsp. vulgaris]	5.8372	7.11988	7.72004	22.1962	18.5422	21.1753	2.99431	1.58222	4.16712e-34	up
Bv1_003590_hirn	GO:0000469(cleavage involved in rRNA processing);GO:0004521(endoribonuclease activity);GO:0030490(maturation of SSU-rRNA);GO:0030688(preribosome, small subunit precursor)	03008(Ribosome biogenesis in eukaryotes)	RNA-binding protein NOB1 [Beta vulgaris subsp. vulgaris]	25.2734	24.3608	25.2661	11.7272	11.821	11.6362	0.46975	-1.09003	1.33947e-89	down
Bv1_003620_emnh	GO:0004034(aldose 1-epimerase activity);GO:0005634(nucleus);GO:0005975(carbohydrate metabolic process);GO:0006012(galactose metabolic process);GO:0047938(glucose-6-phosphate 1-epimerase activity)	00010(Glycolysis / Gluconeogenesis)	putative glucose-6-phosphate 1-epimerase isoform X1 [Beta vulgaris subsp. vulgaris]	17.7245	18.1184	17.6017	5.19027	4.44223	4.21363	0.259074	-1.94856	4.36626e-83	down
Bv1_003650_fuqn	GO:0005576(extracellular region);GO:0016042(lipid catabolic process);GO:0016788(hydrolase activity, acting on ester bonds);GO:0052689(carboxylic ester hydrolase activity)	00511(Other glycan degradation)	GDSL esterase/lipase At4g01130 [Beta vulgaris subsp. vulgaris]	7.8985	9.4943	6.94309	0.90646	0.915907	0.913512	0.112421	-3.15301	1.51164e-24	down
Bv1_003670_eocg	GO:0003674(molecular_function);GO:0005886(plasma membrane);GO:0008150(biological_process);GO:0016021(integral component of membrane)	NA	uncharacterized protein LOC104886723 [Beta vulgaris subsp. vulgaris]	12.3744	12.2508	11.858	0.84584	0.82106	0.523932	0.0600504	-4.05768	1.02289e-64	down
Bv1_003740_pyrh	GO:0003756(protein disulfide isomerase activity);GO:0005783(endoplasmic reticulum);GO:0006457(protein folding);GO:0034976(response to endoplasmic reticulum stress)	04141(Protein processing in endoplasmic reticulum)	hypothetical protein BVRB_1g003740 [Beta vulgaris subsp. vulgaris]	0.275019	0.359117	0.242585	0.071917	0.0362179	0	0.12334	-3.01929	2.44464e-06	down
Bv1_003770_dufx	GO:0003674(molecular_function);GO:0005575(cellular_component);GO:0008150(biological_process)	00620(Pyruvate metabolism)	uncharacterized protein LOC104886787 [Beta vulgaris subsp. vulgaris]	1.64329	2.51492	2.30275	0.864373	0.874279	0.419961	0.334101	-1.58164	9.40673e-05	down
Bv1_003780_zfyk	GO:0005515(protein binding);GO:0005516(calmodulin binding);GO:0005634(nucleus);GO:0006457(protein folding);GO:0006914(autophagy);GO:0009408(response to heat);GO:0009409(response to cold);GO:0009506(plasmodesma);GO:0009644(response to high light intensity);GO:0009817(defense response to fungus, incompatible interaction);GO:0010228(vegetative to reproductive phase transition of meristem);GO:0010508…	NA	BAG family molecular chaperone regulator 6 [Beta vulgaris subsp. vulgaris]	372.341	379.988	358.644	804.493	798.884	777.892	2.14341	1.09991	0	up
Bv1_003810_jaej	GO:0005794(Golgi apparatus);GO:0035252(UDP-xylosyltransferase activity);GO:0042546(cell wall biogenesis)	NA	UDP-D-xylose:L-fucose alpha-1,3-D-xylosyltransferase MGP4 [Beta vulgaris subsp. vulgaris]	1.42189	1.07704	1.55382	0.592863	0.554618	0.510682	0.409145	-1.28932	2.66466e-08	down
Bv1_003830_xsti	GO:0003674(molecular_function);GO:0008150(biological_process);GO:0009507(chloroplast)	NA	uncharacterized protein LOC104886839 [Beta vulgaris subsp. vulgaris]	3.37781	3.61276	3.71622	7.42976	8.20585	9.74415	2.37044	1.24515	5.67824e-36	up
Bv1_003860_rchm	GO:0005783(endoplasmic reticulum);GO:0005789(endoplasmic reticulum membrane);GO:0016021(integral component of membrane);GO:0016491(oxidoreductase activity);GO:0030148(sphingolipid biosynthetic process);GO:0046872(metal ion binding);GO:0052631(sphingolipid delta-8 desaturase activity);GO:0055114(oxidation-reduction process);GO:0070417(cellular response to cold)	NA	delta(8)-fatty-acid desaturase [Beta vulgaris subsp. vulgaris]	286.026	278.48	277.368	100.557	104.052	105.394	0.368231	-1.44132	4.74701e-220	down
Bv1_003950_hwof	GO:0003674(molecular_function);GO:0005829(cytosol);GO:0005886(plasma membrane);GO:0009269(response to desiccation);GO:0009793(embryo development ending in seed dormancy);GO:0048046(apoplast)	NA	desiccation protectant protein Lea14 homolog [Beta vulgaris subsp. vulgaris]	36.5127	31.2048	34.8488	101.183	105.199	110.111	3.08574	1.62561	1.07572e-216	up
Bv1_003960_dren	GO:0003674(molecular_function);GO:0005829(cytosol);GO:0005886(plasma membrane);GO:0009269(response to desiccation);GO:0009793(embryo development ending in seed dormancy);GO:0048046(apoplast)	NA	desiccation-related protein PCC27-45 [Beta vulgaris subsp. vulgaris]	55.7944	59.9435	57.5491	13.8463	17.962	16.5658	0.279156	-1.84086	3.05946e-77	down
Bv1_003980_zfhn	GO:0003700(DNA binding transcription factor activity);GO:0005634(nucleus);GO:0006351(transcription, DNA-templated);GO:0006355(regulation of transcription, DNA-templated);GO:0043565(sequence-specific DNA binding)	04626(Plant-pathogen interaction)	probable WRKY transcription factor 71 [Beta vulgaris subsp. vulgaris]	0.276349	0.469819	0.326065	5.29336	5.1567	5.41424	14.7956	3.88709	6.05933e-109	up
Bv1_004040_gcto	GO:0005515(protein binding);GO:0005737(cytoplasm);GO:0009693(ethylene biosynthetic process);GO:0009835(fruit ripening);GO:0016847(1-aminocyclopropane-1-carboxylate synthase activity);GO:0030170(pyridoxal phosphate binding);GO:0042218(1-aminocyclopropane-1-carboxylate biosynthetic process)	00270(Cysteine and methionine metabolism);04016(MAPK signaling pathway - plant)	1-aminocyclopropane-1-carboxylate synthase [Beta vulgaris subsp. vulgaris]	3.90194	4.36245	3.62939	142.56	154.858	155.407	38.0724	5.25067	0	up
Bv1_004150_qicq	GO:0004674(protein serine/threonine kinase activity);GO:0005524(ATP binding);GO:0005886(plasma membrane);GO:0006468(protein phosphorylation);GO:0016021(integral component of membrane);GO:0016301(kinase activity);GO:0046777(protein autophosphorylation)	NA	probable serine/threonine-protein kinase At1g01540 [Beta vulgaris subsp. vulgaris]	126.111	124.195	131.265	50.6854	52.5774	50.4723	0.402901	-1.3115	5.35291e-125	down
Bv1_004170_dtzu	NA	NA	hypothetical protein BVRB_1g004170 [Beta vulgaris subsp. vulgaris]	0.142184	0.183194	0.228168	0.389323	0.425302	0.425465	2.24027	1.16367	9.57356e-08	up
Bv1_004180_unnj	NA	NA	hypothetical protein BVRB_1g004180 [Beta vulgaris subsp. vulgaris]	4.62803	3.513	4.04718	12.9878	14.034	14.5874	3.41389	1.77142	8.27105e-66	up
Bv1_004200_hiix	GO:0005739(mitochondrion);GO:0005743(mitochondrial inner membrane);GO:0005886(plasma membrane);GO:0008381(mechanosensitive ion channel activity);GO:0009507(chloroplast);GO:0009941(chloroplast envelope);GO:0016020(membrane);GO:0016021(integral component of membrane);GO:0034599(cellular response to oxidative stress)	NA	mechanosensitive ion channel protein 1, mitochondrial [Beta vulgaris subsp. vulgaris]	19.0007	19.8564	20.6953	8.94539	10.4586	9.99876	0.493728	-1.01821	1.20769e-13	down
Bv1_004230_gajk	GO:0000293(ferric-chelate reductase activity);GO:0005634(nucleus);GO:0005886(plasma membrane);GO:0006811(ion transport);GO:0009617(response to bacterium);GO:0016020(membrane);GO:0016021(integral component of membrane);GO:0016491(oxidoreductase activity);GO:0046872(metal ion binding);GO:0055072(iron ion homeostasis);GO:0055114(oxidation-reduction process)	NA	ferric reduction oxidase 2 [Beta vulgaris subsp. vulgaris]	81.1854	83.9018	83.4923	3.64341	3.83294	3.36748	0.0436232	-4.51876	0	down
Bv1_004250_kmdh	GO:0005634(nucleus);GO:0008270(zinc ion binding);GO:0009741(response to brassinosteroid);GO:0010200(response to chitin);GO:0016021(integral component of membrane);GO:0016567(protein ubiquitination);GO:0043161(proteasome-mediated ubiquitin-dependent protein catabolic process);GO:0061630(ubiquitin protein ligase activity)	NA	hypothetical protein BVRB_1g004250 [Beta vulgaris subsp. vulgaris]	3.57445	4.88936	3.28125	8.61599	9.00543	9.71984	2.32789	1.21902	4.03818e-24	up
Bv1_004300_sauf	NA	NA	hypothetical protein BVRB_1g004300 [Beta vulgaris subsp. vulgaris]	0.696562	0.664226	0.8134	0.300398	0.336491	0.351868	0.45477	-1.13679	0.000644292	down
Bv1_004340_twtp	GO:0005886(plasma membrane)	NA	uncharacterized protein LOC104887174 isoform X1 [Beta vulgaris subsp. vulgaris]	6.58396	7.93191	7.28835	16.8505	14.5671	15.2211	2.13897	1.09692	8.17707e-59	up
Bv1_004480_nwto	GO:0005506(iron ion binding);GO:0005515(protein binding);GO:0005576(extracellular region);GO:0006631(fatty acid metabolic process);GO:0006952(defense response);GO:0016021(integral component of membrane);GO:0018685(alkane 1-monooxygenase activity);GO:0019825(oxygen binding);GO:0020037(heme binding);GO:0055114(oxidation-reduction process);GO:0070330(aromatase activity)	00073(Cutin, suberine and wax biosynthesis)	cytochrome P450 86A8 [Beta vulgaris subsp. vulgaris]	3.28746	4.55771	3.97627	41.5626	41.2869	43.1945	10.6623	3.41445	0	up
Bv1_004500_ieec	GO:0010143(cutin biosynthetic process);GO:0016020(membrane);GO:0016311(dephosphorylation);GO:0016791(phosphatase activity);GO:0090447(glycerol-3-phosphate 2-O-acyltransferase activity)	00561(Glycerolipid metabolism);00564(Glycerophospholipid metabolism)	probable glycerol-3-phosphate acyltransferase 8 [Beta vulgaris subsp. vulgaris]	15.9525	18.628	16.4217	210.036	214.413	214.23	12.5226	3.64646	0	up
Bv1_004510_fpur	GO:0005515(protein binding);GO:0005773(vacuole);GO:0005886(plasma membrane);GO:0005887(integral component of plasma membrane);GO:0006810(transport);GO:0006833(water transport);GO:0009414(response to water deprivation);GO:0009507(chloroplast);GO:0015250(water channel activity);GO:0015267(channel activity);GO:0016020(membrane);GO:0016021(integral component of membrane);GO:0034220(ion transmembrane …	NA	aquaporin PIP1-2 [Beta vulgaris subsp. vulgaris]	0.798355	0.574946	0.724779	0.0500423	0.327468	0.244144	0.296297	-1.75489	0.00321542	down
Bv1_004520_shpz	GO:0005886(plasma membrane);GO:0005887(integral component of plasma membrane);GO:0006810(transport);GO:0006833(water transport);GO:0009506(plasmodesma);GO:0015250(water channel activity);GO:0016020(membrane);GO:0034220(ion transmembrane transport);GO:0055085(transmembrane transport)	NA	probable aquaporin PIP1-5 [Beta vulgaris subsp. vulgaris]	73.1348	77.6452	76.9459	30.746	31.4643	31.2167	0.41026	-1.28539	4.55926e-77	down
Bv1_004530_keog	GO:0003746(translation elongation factor activity);GO:0005759(mitochondrial matrix);GO:0070125(mitochondrial translational elongation)	NA	elongation factor Ts, mitochondrial [Beta vulgaris subsp. vulgaris]	20.9274	20.3496	21.5063	11.3751	9.25104	9.38595	0.478026	-1.06484	3.29354e-25	down
Bv1_004590_mxoz	GO:0004674(protein serine/threonine kinase activity);GO:0004842(ubiquitin-protein transferase activity);GO:0005524(ATP binding);GO:0005886(plasma membrane);GO:0006468(protein phosphorylation);GO:0016301(kinase activity);GO:0016567(protein ubiquitination);GO:0046777(protein autophosphorylation)	NA	hypothetical protein BVRB_1g004590 isoform B [Beta vulgaris subsp. vulgaris]	0.225671	0.378878	0.339822	0.0546556	0.0503107	0	0.111149	-3.16943	6.57413e-07	down
Bv1_004620_mqna	GO:0004674(protein serine/threonine kinase activity);GO:0004842(ubiquitin-protein transferase activity);GO:0005524(ATP binding);GO:0005886(plasma membrane);GO:0006468(protein phosphorylation);GO:0016301(kinase activity);GO:0016567(protein ubiquitination);GO:0046777(protein autophosphorylation);GO:0046777(protein autophosphorylation)	NA	U-box domain-containing protein 33 isoform X2 [Beta vulgaris subsp. vulgaris]	2.57077	3.87942	3.57796	0.421326	0.604858	0.719537	0.174082	-2.52216	6.83127e-13	down
Bv1_004680_pkqc	GO:0005089(Rho guanyl-nucleotide exchange factor activity);GO:0005634(nucleus);GO:0016021(integral component of membrane);GO:0016021(integral component of membrane)	NA	rop guanine nucleotide exchange factor 3 [Beta vulgaris subsp. vulgaris]	4.11441	2.85264	3.30971	0.0953064	0.242844	0.298336	0.0619346	-4.01311	6.65325e-33	down
Bv1_004690_ruwk	GO:0008150(biological_process)	NA	elicitor-responsive protein 3 [Beta vulgaris subsp. vulgaris]	0.910327	0.801707	1.14804	0.263337	0.254189	0.261921	0.272527	-1.87553	7.52029e-07	down
Bv1_004700_otnc	GO:0003723(RNA binding);GO:0004519(endonuclease activity);GO:0005739(mitochondrion);GO:0006397(mRNA processing);GO:0008270(zinc ion binding);GO:0009507(chloroplast);GO:0016556(mRNA modification)	00500(Starch and sucrose metabolism)	pentatricopeptide repeat-containing protein DOT4, chloroplastic [Beta vulgaris subsp. vulgaris]	2.1932	2.25481	1.94244	0.726875	0.610363	0.869238	0.345277	-1.53417	4.86597e-07	down
Bv1_004720_hxrm	GO:0000272(polysaccharide catabolic process);GO:0005737(cytoplasm);GO:0009507(chloroplast);GO:0009570(chloroplast stroma);GO:0016161(beta-amylase activity);GO:0102229(amylopectin maltohydrolase activity)	00500(Starch and sucrose metabolism)	beta-amylase 2, chloroplastic isoform X1 [Beta vulgaris subsp. vulgaris]	11.091	12.1549	12.7317	4.91969	4.4537	4.33012	0.380891	-1.39255	4.90669e-21	down
Bv1_004760_yexk	GO:0005777(peroxisome);GO:0005782(peroxisomal matrix);GO:0006637(acyl-CoA metabolic process);GO:0030551(cyclic nucleotide binding);GO:0047617(acyl-CoA hydrolase activity)	00062(Fatty acid elongation);01040(Biosynthesis of unsaturated fatty acids)	uncharacterized protein LOC104887520 isoform X1 [Beta vulgaris subsp. vulgaris]	12.5008	14.8576	16.3122	6.71479	7.6433	5.91269	0.464175	-1.10726	1.50403e-07	down
Bv1_004780_ften	NA	NA	uncharacterized protein LOC104887580 [Beta vulgaris subsp. vulgaris]	2.75244	2.86176	2.28544	0.830354	0.787555	1.18871	0.355285	-1.49295	2.03688e-05	down
Bv1_004790_geew	GO:0009451(RNA modification);GO:0019239(deaminase activity)	00740(Riboflavin metabolism)	riboflavin biosynthesis protein PYRD, chloroplastic [Beta vulgaris subsp. vulgaris]	8.51335	9.61553	8.21684	2.64856	3.09599	3.74736	0.360283	-1.4728	6.35681e-16	down
Bv1_004850_honm	NA	NA		22.6034	19.1047	22.015	7.29767	7.79582	7.73355	0.358223	-1.48107	2.98874e-23	down
Bv1_004870_kqup	NA	NA	putative ripening-related protein 1 [Beta vulgaris subsp. vulgaris]	2.80373	2.67046	3.02309	0.299274	0.30281	0.352804	0.112376	-3.1536	1.52803e-33	down
Bv1_004880_xcut	GO:0005737(cytoplasm);GO:0008150(biological_process);GO:0005524(ATP binding);GO:0005524(ATP binding)	NA	hypothetical protein BVRB_1g004880 isoform B [Beta vulgaris subsp. vulgaris]	1.90308	2.36383	1.53341	6.17551	5.94531	4.72333	2.904	1.53804	3.7155e-21	up
Bv1_004900_ayrd	GO:0005524(ATP binding);GO:0005634(nucleus);GO:0005856(cytoskeleton);GO:0005886(plasma membrane);GO:0007049(cell cycle);GO:0009524(phragmoplast);GO:0009793(embryo development ending in seed dormancy);GO:0015031(protein transport);GO:0016887(ATPase activity);GO:0051301(cell division)	03008(Ribosome biogenesis in eukaryotes)	cell division control protein 48 homolog C isoform X1 [Beta vulgaris subsp. vulgaris]	41.3858	37.3128	36.2449	18.4236	13.4788	12.9957	0.39061	-1.3562	6.31427e-18	down
Bv1_004920_expa	GO:0004674(protein serine/threonine kinase activity);GO:0005524(ATP binding);GO:0005886(plasma membrane);GO:0006468(protein phosphorylation);GO:0007169(transmembrane receptor protein tyrosine kinase signaling pathway);GO:0009755(hormone-mediated signaling pathway);GO:0016021(integral component of membrane);GO:0016301(kinase activity)	NA	probable LRR receptor-like serine/threonine-protein kinase At4g36180 [Beta vulgaris subsp. vulgaris]	23.4482	23.5282	22.3286	4.87403	3.89123	4.33351	0.189002	-2.40353	1.43802e-73	down
Bv1_004930_wapg	GO:0004674(protein serine/threonine kinase activity);GO:0005524(ATP binding);GO:0005886(plasma membrane);GO:0006468(protein phosphorylation);GO:0007169(transmembrane receptor protein tyrosine kinase signaling pathway);GO:0009755(hormone-mediated signaling pathway);GO:0016021(integral component of membrane);GO:0016301(kinase activity)	04075(Plant hormone signal transduction)	probable LRR receptor-like serine/threonine-protein kinase At4g36180 [Beta vulgaris subsp. vulgaris]	5.72821	6.24764	4.11771	1.43654	0.796427	0.893716	0.194282	-2.36378	1.36565e-14	down
Bv1_005010_qzjy	GO:0003674(molecular_function);GO:0005576(extracellular region);GO:0008150(biological_process)	NA	aldehyde oxidase GLOX1 [Beta vulgaris subsp. vulgaris]	1.01028	1.92613	2.06295	0	0	0	-inf	-inf	1.40786e-16	down
Bv1_005040_jdsz	GO:0000786(nucleosome);GO:0003677(DNA binding);GO:0005634(nucleus);GO:0006334(nucleosome assembly);GO:0031492(nucleosomal DNA binding)	NA	histone H3.3a [Beta vulgaris subsp. vulgaris]	0.382983	0.266521	0.272848	1.81278	1.07982	1.4431	4.7007	2.23287	2.46912e-10	up
Bv1_005100_iasc	GO:0016020(membrane);GO:0016709(oxidoreductase activity, acting on paired donors, with incorporation or reduction of molecular oxygen, NAD(P)H as one donor, and incorporation of one atom of oxygen);GO:0044550(secondary metabolite biosynthetic process)	NA	cytochrome P450 71A1-like [Beta vulgaris subsp. vulgaris]	0.211201	0.180222	0.167009	1.16875	1.66561	1.10034	7.046	2.8168	1.62865e-13	up
Bv1_005140_cqsw	GO:0016020(membrane);GO:0016709(oxidoreductase activity, acting on paired donors, with incorporation or reduction of molecular oxygen, NAD(P)H as one donor, and incorporation of one atom of oxygen);GO:0044550(secondary metabolite biosynthetic process)	NA	hypothetical protein BVRB_1g005140 [Beta vulgaris subsp. vulgaris]	2.10693	2.25437	2.18761	1.2174	0.616998	1.34695	0.485782	-1.04162	0.00517938	down
Bv1_005250_sofu	NA	NA	uncharacterized protein LOC104902539 [Beta vulgaris subsp. vulgaris]	1.76854	1.79324	1.50877	8.53671	8.58193	10.6186	5.47027	2.45161	1.00557e-22	up
Bv1_005260_ggmn	GO:0003674(molecular_function);GO:0005575(cellular_component);GO:0008150(biological_process)	NA	putative GEM-like protein 8 [Beta vulgaris subsp. vulgaris]	5.07637	4.22879	4.59589	14.4045	12.8727	14.4247	2.99991	1.58492	1.08401e-36	up
Bv1_005270_xttu	GO:0003674(molecular_function);GO:0005575(cellular_component);GO:0008150(biological_process)	04141(Protein processing in endoplasmic reticulum);04120(Ubiquitin mediated proteolysis);03420(Nucleotide excision repair)	GEM-like protein 4 [Beta vulgaris subsp. vulgaris]	0.439368	0.291009	0.478424	1.34225	1.16778	1.31634	3.16544	1.6624	1.39066e-06	up
Bv1_005310_kqfu	NA	NA	hypothetical protein BVRB_1g005310 [Beta vulgaris subsp. vulgaris]	0.673898	0.575098	0.694121	1.60303	1.63488	1.53755	2.45763	1.29727	2.11995e-16	up
Bv1_005340_igmi	GO:0005576(extracellular region);GO:0005774(vacuolar membrane);GO:0005975(carbohydrate metabolic process);GO:0016829(lyase activity);GO:0030246(carbohydrate binding)	NA	probable rhamnogalacturonate lyase B [Beta vulgaris subsp. vulgaris]	4.71901	3.80852	5.11846	1.44689	2.02974	1.95999	0.398404	-1.32769	4.2735e-07	down
Bv1_005350_tmun	NA	NA	hypothetical protein BVRB_5g111910 [Beta vulgaris subsp. vulgaris]	29.3769	32.1239	31.5589	8.46717	8.66576	7.76056	0.2675	-1.90239	1.03186e-101	down
Bv1_005390_xmee	GO:0005200(structural constituent of cytoskeleton);GO:0005515(protein binding);GO:0005524(ATP binding);GO:0005618(cell wall);GO:0005730(nucleolus);GO:0005737(cytoplasm);GO:0005739(mitochondrion);GO:0005829(cytosol);GO:0005856(cytoskeleton);GO:0005886(plasma membrane);GO:0007010(cytoskeleton organization);GO:0009416(response to light stimulus);GO:0009506(plasmodesma);GO:0009570(chloroplast stroma)…	NA	actin-7 [Beta vulgaris subsp. vulgaris]	1899.22	1939.48	1895.92	917.39	906.042	911.443	0.476906	-1.06822	6.01418e-268	down
Bv1_005410_ptis	GO:0004672(protein kinase activity);GO:0004674(protein serine/threonine kinase activity);GO:0005524(ATP binding);GO:0005774(vacuolar membrane);GO:0005886(plasma membrane);GO:0006468(protein phosphorylation);GO:0007169(transmembrane receptor protein tyrosine kinase signaling pathway);GO:0009506(plasmodesma);GO:0016021(integral component of membrane);GO:0016301(kinase activity)	NA	probable inactive receptor kinase At1g48480 [Beta vulgaris subsp. vulgaris]	24.9774	24.4585	24.2623	2.68109	2.07781	1.85152	0.0896957	-3.47882	1.24519e-209	down
Bv1_005420_eaoi	GO:0005576(extracellular region);GO:0016829(lyase activity)	NA	probable rhamnogalacturonate lyase B [Beta vulgaris subsp. vulgaris]	0.723279	0.264089	0.884032	0.1568	0.277407	0	0.232022	-2.10766	0.00922044	down
Bv1_005540_tegu	GO:0009813(flavonoid biosynthetic process);GO:0043231(intracellular membrane-bounded organelle);GO:0052696(flavonoid glucuronidation);GO:0080043(quercetin 3-O-glucosyltransferase activity);GO:0080044(quercetin 7-O-glucosyltransferase activity)	NA	UDP-glycosyltransferase 91C1 [Beta vulgaris subsp. vulgaris]	4.37444	6.59334	5.99347	14.714	13.4258	13.7593	2.47028	1.30468	2.22552e-37	up
Bv1_005560_zieg	NA	NA	hypothetical protein BVRB_1g005560 [Beta vulgaris subsp. vulgaris]	46.7081	54.7069	52.2416	12.0306	10.7298	11.6541	0.22397	-2.15862	5.41838e-91	down
Bv1_005570_ffre	NA	NA	hypothetical protein BVRB_1g005570 [Beta vulgaris subsp. vulgaris]	3.06206	2.10546	3.75397	0.762501	0.659362	1.00259	0.271755	-1.87962	1.98881e-07	down
Bv1_005580_xkqq	NA	NA	hypothetical protein BVRB_1g005580 [Beta vulgaris subsp. vulgaris]	114.603	109.155	113.02	35.4661	38.1945	36.1921	0.326188	-1.61623	2.97199e-157	down
Bv1_005630_rhpo	GO:0003677(DNA binding);GO:0005515(protein binding);GO:0005634(nucleus);GO:0005677(chromatin silencing complex);GO:0006351(transcription, DNA-templated);GO:0006355(regulation of transcription, DNA-templated);GO:0009409(response to cold);GO:0009506(plasmodesma);GO:0009908(flower development);GO:0010228(vegetative to reproductive phase transition of meristem);GO:0031519(PcG protein complex);GO:0032…	NA	VIN3-like protein 2 [Beta vulgaris subsp. vulgaris]	2.2034	2.18544	2.65347	0.522028	0.702718	0.244087	0.208573	-2.26138	7.36765e-09	down
Bv1_005640_zdui	GO:0004970(ionotropic glutamate receptor activity);GO:0005217(intracellular ligand-gated ion channel activity);GO:0005515(protein binding);GO:0005634(nucleus);GO:0006811(ion transport);GO:0006874(cellular calcium ion homeostasis);GO:0009416(response to light stimulus);GO:0016021(integral component of membrane)	NA	hypothetical protein BVRB_1g005640 [Beta vulgaris subsp. vulgaris]	34.2782	36.1865	37.623	2.47073	4.0992	3.71463	0.0951502	-3.39365	1.08884e-101	down
Bv1_005690_hemo	GO:0003700(DNA binding transcription factor activity);GO:0005634(nucleus);GO:0006351(transcription, DNA-templated);GO:0006355(regulation of transcription, DNA-templated);GO:0008289(lipid binding);GO:0009827(plant-type cell wall modification);GO:0042335(cuticle development);GO:0043481(anthocyanin accumulation in tissues in response to UV light);GO:0043565(sequence-specific DNA binding);GO:0048364(…	NA	homeobox-leucine zipper protein ANTHOCYANINLESS 2 [Beta vulgaris subsp. vulgaris]	15.5545	14.4163	16.1127	1.77084	2.24336	2.52038	0.141799	-2.81808	3.36667e-37	down
Bv1_005720_qxpp	NA	NA	BON1-associated protein 1 [Beta vulgaris subsp. vulgaris]	2.06863	2.50668	2.52054	25.6981	23.8637	22.6133	10.1714	3.34645	2.07777e-183	up
Bv1_005730_mytr	GO:0003924(GTPase activity);GO:0005047(signal recognition particle binding);GO:0009306(protein secretion)	03060(Protein export)	cell division protein FtsY homolog, chloroplastic [Beta vulgaris subsp. vulgaris]	12.3267	10.2056	10.4968	4.17306	4.7718	5.52446	0.438078	-1.19074	5.0034e-07	down
Bv1_005790_uffe	GO:0005634(nucleus);GO:0005739(mitochondrion);GO:0006556(S-adenosylmethionine biosynthetic process);GO:0019899(enzyme binding);GO:0048269(methionine adenosyltransferase complex);GO:0048270(methionine adenosyltransferase regulator activity);GO:0050790(regulation of catalytic activity);GO:0070062(extracellular exosome)	03030(DNA replication);03420(Nucleotide excision repair);03430(Mismatch repair)	methionine adenosyltransferase 2 subunit beta isoform X1 [Beta vulgaris subsp. vulgaris]	5.48656	5.49181	4.92031	1.90739	1.73765	1.7851	0.341547	-1.54985	3.01923e-17	down
Bv1_005840_jkqr	GO:0004298(threonine-type endopeptidase activity);GO:0006508(proteolysis);GO:0006508(proteolysis)	NA	hypothetical protein BVRB_1g005840 isoform B [Beta vulgaris subsp. vulgaris]	7.18597	6.1358	6.75223	2.86676	2.93886	3.01461	0.439386	-1.18644	3.03912e-18	down
Bv1_005890_hjep	NA	NA	hypothetical protein BVRB_1g005890 [Beta vulgaris subsp. vulgaris]	0.190351	0.291768	0.18883	4.21854	4.0128	3.47163	17.4424	4.12452	1.05642e-149	up
Bv1_005900_nrme	NA	NA	hypothetical protein BVRB_1g005900 [Beta vulgaris subsp. vulgaris]	0.400802	0.647722	0.289358	4.28666	3.75249	4.85629	9.63871	3.26884	8.31308e-29	up
Bv1_005940_npqc	GO:0005634(nucleus);GO:0008150(biological_process)	NA	uncharacterized protein LOC104888641 [Beta vulgaris subsp. vulgaris]	54.618	55.5635	56.2596	8.62965	7.92391	9.25736	0.155075	-2.68896	0	down
Bv1_005950_ctoy	GO:0005737(cytoplasm);GO:0005856(cytoskeleton);GO:0046872(metal ion binding);GO:0051015(actin filament binding);GO:0051017(actin filament bundle assembly);GO:0051017(actin filament bundle assembly)	NA	LIM domain-containing protein PLIM2c [Beta vulgaris subsp. vulgaris]	21.2428	16.6525	20.001	2.72141	2.05169	3.04112	0.134969	-2.8893	3.58764e-42	down
Bv1_005980_yzzj	NA	NA	remorin [Beta vulgaris subsp. vulgaris]	4.34231	4.91742	4.54175	0.0989753	0.317679	0.171413	0.042609	-4.5527	1.10004e-33	down
Bv1_006010_wkoi	GO:0003991(acetylglutamate kinase activity);GO:0006526(arginine biosynthetic process);GO:0034618(arginine binding)	00220(Arginine biosynthesis)	uncharacterized protein LOC104888699 [Beta vulgaris subsp. vulgaris]	9.86792	10.2065	9.17809	4.04409	3.44996	3.3868	0.371963	-1.42677	1.37984e-41	down
Bv1_006020_iypr	GO:0005737(cytoplasm);GO:0008150(biological_process)	NA	uncharacterized protein LOC104888712 [Beta vulgaris subsp. vulgaris]	8.27391	8.43804	8.32805	17.0452	16.3793	17.4781	2.03285	1.0235	7.30714e-88	up
Bv1_006060_daft	GO:0006664(glycolipid metabolic process);GO:0012505(endomembrane system);GO:0046527(glucosyltransferase activity)	00514(Other types of O-glycan biosynthesis)	uncharacterized protein LOC104888756 isoform X1 [Beta vulgaris subsp. vulgaris]	5.27324	4.51325	4.67226	1.76974	1.72108	1.64611	0.355282	-1.49296	1.75448e-17	down
Bv1_006070_mkkq	GO:0006664(glycolipid metabolic process);GO:0012505(endomembrane system);GO:0046527(glucosyltransferase activity)	00514(Other types of O-glycan biosynthesis)	O-glucosyltransferase rumi homolog [Beta vulgaris subsp. vulgaris]	5.67796	5.46157	4.94689	41.4668	41.195	35.8472	7.36702	2.88108	9.20347e-228	up
Bv1_006090_iyhr	GO:0003779(actin binding);GO:0005622(intracellular);GO:0005634(nucleus);GO:0005737(cytoplasm);GO:0015629(actin cytoskeleton);GO:0030042(actin filament depolymerization)	NA	actin-depolymerizing factor 10 [Beta vulgaris subsp. vulgaris]	23.5194	27.476	26.3692	0.282735	0	0.400142	0.00882673	-6.82391	1.84441e-188	down
Bv1_006110_uece	NA	NA	putative ripening-related protein 1 [Beta vulgaris subsp. vulgaris]	42.309	41.95	40.8387	496.51	487.038	493.693	11.8087	3.56178	0	up
Bv1_006130_hmjr	GO:0003777(microtubule motor activity);GO:0005871(kinesin complex);GO:0007018(microtubule-based movement);GO:0016887(ATPase activity)	NA	kinesin-like protein KIN-7F [Beta vulgaris subsp. vulgaris]	6.12262	7.38214	6.68894	2.34468	2.55298	2.70655	0.376564	-1.40903	5.55677e-24	down
Bv1_006140_dhsn	GO:0005509(calcium ion binding)	04016(MAPK signaling pathway - plant);04070(Phosphatidylinositol signaling system);04626(Plant-pathogen interaction)	hypothetical protein BVRB_1g006140 [Beta vulgaris subsp. vulgaris]	3.84802	3.15898	2.90059	14.1284	13.9856	11.7426	4.02284	2.00821	5.88017e-48	up
Bv1_006150_pykt	GO:0003723(RNA binding);GO:0005739(mitochondrion);GO:0008150(biological_process);GO:0008270(zinc ion binding)	NA	pentatricopeptide repeat-containing protein At1g25360 [Beta vulgaris subsp. vulgaris]	1.29681	1.18751	1.22531	0.312932	0.489475	0.586547	0.374418	-1.41728	1.99476e-06	down
Bv1_006220_fmmg	GO:0003674(molecular_function);GO:0005576(extracellular region);GO:0008150(biological_process)	NA	hypothetical protein BVRB_1g006220 [Beta vulgaris subsp. vulgaris]	1.15054	0.943411	0.941671	0.0601897	0.0457571	0.128865	0.077352	-3.69242	7.50884e-16	down
Bv1_006240_noeh	GO:0005634(nucleus);GO:0006355(regulation of transcription, DNA-templated);GO:0009640(photomorphogenesis)	NA	B-box zinc finger protein 20 [Beta vulgaris subsp. vulgaris]	44.8306	44.5897	44.0687	19.749	22.8773	20.5564	0.473318	-1.07912	5.78564e-22	down
Bv1_006280_gdiw	GO:0005515(protein binding)	NA	floral homeotic protein DEFICIENS isoform X1 [Beta vulgaris subsp. vulgaris]	2.96749	2.88582	3.52537	8.45948	11.0741	10.2772	3.17857	1.66838	1.36144e-39	up
Bv1_006290_wfni	GO:0005215(transporter activity);GO:0005886(plasma membrane);GO:0006821(chloride transport);GO:0006873(cellular ion homeostasis);GO:0009414(response to water deprivation);GO:0009651(response to salt stress);GO:0016021(integral component of membrane);GO:1901529(positive regulation of anion channel activity);GO:1901529(positive regulation of anion channel activity)	NA	S-type anion channel SLAH1-like [Beta vulgaris subsp. vulgaris]	0.0833378	0.14972	0.160289	2.46017	2.55179	2.48157	19.0507	4.25177	2.30257e-85	up
Bv1_006310_qmia	GO:0003677(DNA binding);GO:0003700(DNA binding transcription factor activity);GO:0005634(nucleus);GO:0007275(multicellular organism development);GO:0009734(auxin-activated signaling pathway);GO:0009851(auxin biosynthetic process);GO:0009938(negative regulation of gibberellic acid mediated signaling pathway);GO:0010051(xylem and phloem pattern formation);GO:0010252(auxin homeostasis);GO:0045893(po…	NA	protein SHI RELATED SEQUENCE 1-like [Beta vulgaris subsp. vulgaris]	0.983836	1.50915	1.05381	0	0.205805	0.066812	0.0768629	-3.70157	3.78944e-08	down
Bv1_006330_dnji	GO:0004197(cysteine-type endopeptidase activity);GO:0005615(extracellular space);GO:0005764(lysosome);GO:0051603(proteolysis involved in cellular protein catabolic process)	NA	cysteine protease RD19A [Beta vulgaris subsp. vulgaris]	237.314	233.682	226.429	573.742	558.943	574.331	2.4476	1.29137	0	up
Bv1_006370_qfxe	GO:0005886(plasma membrane);GO:0006810(transport);GO:0022857(transmembrane transporter activity)	NA	protein WALLS ARE THIN 1 [Beta vulgaris subsp. vulgaris]	175.346	187.24	185.935	31.9558	35.7887	30.1426	0.178456	-2.48636	0	down
Bv1_006400_drze	NA	NA	hypothetical protein BVRB_1g006400 [Beta vulgaris subsp. vulgaris]	1.35992	1.06017	1.20138	0	0.112555	0.27805	0.107858	-3.21279	3.52802e-07	down
Bv1_006600_jood	GO:0000103(sulfate assimilation);GO:0005829(cytosol);GO:0005886(plasma membrane);GO:0006457(protein folding);GO:0015035(protein disulfide oxidoreductase activity);GO:0016671(oxidoreductase activity, acting on a sulfur group of donors, disulfide as acceptor);GO:0034599(cellular response to oxidative stress);GO:0045454(cell redox homeostasis);GO:0055114(oxidation-reduction process)	NA	thioredoxin H-type [Beta vulgaris subsp. vulgaris]	3.79427	4.10982	4.37134	9.6156	10.1843	9.64058	2.39833	1.26203	4.98596e-45	up
Bv1_006620_hsjp	GO:0004565(beta-galactosidase activity);GO:0005618(cell wall);GO:0005773(vacuole)	00052(Galactose metabolism);00600(Sphingolipid metabolism);00531(Glycosaminoglycan degradation);00604(Glycosphingolipid biosynthesis - ganglio series);00511(Other glycan degradation)	beta-galactosidase 5 [Beta vulgaris subsp. vulgaris]	160.975	155.004	159.435	75.693	71.2189	72.7599	0.462065	-1.11383	2.53324e-61	down
Bv1_006650_xjzm	GO:0000771(agglutination involved in conjugation);GO:0005536(glucose binding);GO:0005537(mannose binding);GO:0005575(cellular_component)	NA	hypothetical protein BVRB_1g006650 [Beta vulgaris subsp. vulgaris]	2.99858	2.93036	3.06123	0.543581	0.412275	0.570513	0.169782	-2.55824	2.16282e-32	down
Bv1_006670_oxhc	GO:0005576(extracellular region);GO:0030246(carbohydrate binding)	NA	hypothetical protein BVRB_1g006670 [Beta vulgaris subsp. vulgaris]	48.0391	45.2368	45.3982	13.772	14.8092	14.0573	0.307472	-1.70147	1.83549e-248	down
Bv1_006690_gcmj	GO:0005576(extracellular region);GO:0005615(extracellular space);GO:0009690(cytokinin metabolic process);GO:0009823(cytokinin catabolic process);GO:0016614(oxidoreductase activity, acting on CH-OH group of donors);GO:0019139(cytokinin dehydrogenase activity);GO:0050660(flavin adenine dinucleotide binding);GO:0055114(oxidation-reduction process)	00908(Zeatin biosynthesis)	cytokinin dehydrogenase 5 [Beta vulgaris subsp. vulgaris]	5.75893	5.33245	5.81344	24.4278	23.0986	23.9834	4.23014	2.08071	0	up
Bv1_006740_agqt	GO:0003677(DNA binding);GO:0003700(DNA binding transcription factor activity);GO:0005515(protein binding);GO:0005634(nucleus);GO:0006351(transcription, DNA-templated);GO:0006355(regulation of transcription, DNA-templated);GO:0043565(sequence-specific DNA binding);GO:0048510(regulation of timing of transition from vegetative to reproductive phase)	NA	BEL1-like homeodomain protein 3 isoform X1 [Beta vulgaris subsp. vulgaris]	65.4817	66.4388	64.0868	140.251	143.714	143.691	2.18184	1.12554	0	up
Bv1_006780_fjsy	GO:0005509(calcium ion binding);GO:0005544(calcium-dependent phospholipid binding);GO:0005886(plasma membrane)	00270(Cysteine and methionine metabolism);00450(Selenocompound metabolism)	FT-interacting protein 1 [Beta vulgaris subsp. vulgaris]	32.1297	28.4064	34.4814	9.33841	8.34975	9.45449	0.28566	-1.80763	1.41002e-34	down
Bv1_006800_axyd	GO:0005618(cell wall);GO:0009505(plant-type cell wall);GO:0016021(integral component of membrane);GO:0030599(pectinesterase activity);GO:0042545(cell wall modification);GO:0045330(aspartyl esterase activity);GO:0045490(pectin catabolic process)	00040(Pentose and glucuronate interconversions)	putative pectinesterase 11 [Beta vulgaris subsp. vulgaris]	6.33437	5.63844	5.6808	1.13199	1.68631	1.99359	0.272573	-1.87529	1.00508e-10	down
Bv1_006810_mswa	GO:0005618(cell wall);GO:0009505(plant-type cell wall);GO:0016021(integral component of membrane);GO:0030599(pectinesterase activity);GO:0042545(cell wall modification);GO:0045330(aspartyl esterase activity);GO:0045490(pectin catabolic process)	00040(Pentose and glucuronate interconversions)	putative pectinesterase 11 [Beta vulgaris subsp. vulgaris]	1.71565	2.34381	1.87145	46.5334	48.7874	45.6681	23.7719	4.57118	0	up
Bv1_006830_unuu	GO:0003674(molecular_function);GO:0005634(nucleus);GO:0009061(anaerobic respiration)	NA	uncharacterized protein LOC104889342 [Beta vulgaris subsp. vulgaris]	341.773	352.503	349.361	898.437	920.188	929.676	2.63339	1.39692	0	up
Bv1_006870_awct	GO:0003824(catalytic activity);GO:0009507(chloroplast);GO:0050662(coenzyme binding)	NA	uncharacterized protein LOC104889369 isoform X1 [Beta vulgaris subsp. vulgaris]	8.34366	9.42223	9.08697	3.4742	2.27987	3.07542	0.32881	-1.60467	5.44828e-16	down
Bv1_006950_kwaq	GO:0005524(ATP binding);GO:0005634(nucleus);GO:0006952(defense response);GO:0043531(ADP binding)	NA	hypothetical protein BVRB_1g006950 [Beta vulgaris subsp. vulgaris]	4.4964	4.08225	4.07247	0.508628	0.506372	0.39112	0.111146	-3.16947	4.56923e-78	down
Bv1_006960_zwgs	GO:0005634(nucleus);GO:0008150(biological_process);GO:0030246(carbohydrate binding)	NA	lectin isoform X2 [Beta vulgaris subsp. vulgaris]	0.0254695	0	0.107591	0.593005	0.275523	0.523852	10.4643	3.3874	7.84126e-08	up
Bv1_006970_pjms	GO:0005524(ATP binding);GO:0006952(defense response);GO:0043531(ADP binding)	NA	hypothetical protein BVRB_1g006970 [Beta vulgaris subsp. vulgaris]	0.432399	0	0.177644	3.89104	3.93278	4.84251	20.763	4.37594	6.08172e-15	up
Bv1_006980_ooqx	GO:0005737(cytoplasm);GO:0016740(transferase activity);GO:0016747(transferase activity, transferring acyl groups other than amino-acyl groups)	00073(Cutin, suberine and wax biosynthesis)	omega-hydroxypalmitate O-feruloyl transferase [Beta vulgaris subsp. vulgaris]	14.5286	16.2995	14.8806	34.2652	29.1955	33.1306	2.11319	1.07942	6.20862e-30	up
Bv1_007010_hamj	GO:0001046(core promoter sequence-specific DNA binding);GO:0001228(transcriptional activator activity, RNA polymerase II transcription regulatory region sequence-specific DNA binding);GO:0005634(nucleus);GO:0006366(transcription by RNA polymerase II)	NA	transcription factor bHLH110-like [Beta vulgaris subsp. vulgaris]	1.44584	1.2165	1.50906	0.0918429	0.171792	0	0.0632006	-3.98392	9.19514e-13	down
Bv1_007060_zaxs	GO:0005524(ATP binding);GO:0005634(nucleus);GO:0005737(cytoplasm);GO:0010264(myo-inositol hexakisphosphate biosynthetic process);GO:0030643(cellular phosphate ion homeostasis);GO:0032942(inositol tetrakisphosphate 2-kinase activity);GO:0035299(inositol pentakisphosphate 2-kinase activity);GO:0040007(growth);GO:0042742(defense response to bacterium);GO:0046872(metal ion binding);GO:0048527(lateral…	00562(Inositol phosphate metabolism);04070(Phosphatidylinositol signaling system)	inositol-pentakisphosphate 2-kinase [Beta vulgaris subsp. vulgaris]	5.32704	5.80563	5.89335	11.8061	12.3784	12.6442	2.16308	1.11309	1.58405e-45	up
Bv1_007100_ytmz	GO:0003735(structural constituent of ribosome);GO:0005840(ribosome);GO:0006412(translation);GO:0009507(chloroplast);GO:0009570(chloroplast stroma);GO:0009793(embryo development ending in seed dormancy);GO:0009941(chloroplast envelope);GO:0019843(rRNA binding);GO:0042254(ribosome biogenesis)	03010(Ribosome)	50S ribosomal protein L31, chloroplastic [Beta vulgaris subsp. vulgaris]	30.2182	31.6114	32.0306	11.5918	8.78703	9.23897	0.315552	-1.66405	1.22548e-43	down
Bv1_007110_kmky	GO:0005524(ATP binding);GO:0005978(glycogen biosynthetic process);GO:0008878(glucose-1-phosphate adenylyltransferase activity);GO:0009507(chloroplast);GO:0019252(starch biosynthetic process)	00500(Starch and sucrose metabolism);00520(Amino sugar and nucleotide sugar metabolism)	glucose-1-phosphate adenylyltransferase large subunit, chloroplastic/amyloplastic isoform X1 [Beta vulgaris subsp. vulgaris]	13.5095	12.055	12.0395	2.53607	2.30019	3.16179	0.212692	-2.23317	4.97551e-44	down
Bv1_007150_oxfa	NA	NA	abscisic stress-ripening protein 1 [Beta vulgaris subsp. vulgaris]	191.511	195.182	197.194	644.435	654.122	648.873	3.33529	1.73781	0	up
Bv1_007160_dean	NA	NA	abscisic stress-ripening protein 1 [Beta vulgaris subsp. vulgaris]	892.355	917.521	901.213	2641.67	2664.8	2680.46	2.94602	1.55877	0	up
Bv1_007170_shyy	GO:0005515(protein binding);GO:0009718(anthocyanin-containing compound biosynthetic process);GO:0042406(extrinsic component of endoplasmic reticulum membrane);GO:0045552(dihydrokaempferol 4-reductase activity);GO:0047890(flavanone 4-reductase activity);GO:0050662(coenzyme binding);GO:0055114(oxidation-reduction process)	00941(Flavonoid biosynthesis)	dihydroflavonol 4-reductase [Beta vulgaris subsp. vulgaris]	0.469894	0.465851	0.550461	2.58749	3.06517	3.03347	5.8445	2.54708	1.2657e-45	up
Bv1_007180_tpth	GO:0003700(DNA binding transcription factor activity);GO:0005515(protein binding);GO:0005634(nucleus);GO:0006351(transcription, DNA-templated);GO:0006355(regulation of transcription, DNA-templated);GO:0009651(response to salt stress)	NA	nascent polypeptide-associated complex subunit beta-like [Beta vulgaris subsp. vulgaris]	469.706	457.549	462.06	225.487	228.205	228.344	0.490916	-1.02645	4.71773e-168	down
Bv1_007200_exhj	GO:0003674(molecular_function);GO:0008150(biological_process);GO:0009507(chloroplast)	NA	uncharacterized protein LOC104889703 isoform X1 [Beta vulgaris subsp. vulgaris]	0.0899118	0.0170556	0.132776	0.921635	1.52917	1.2038	15.2438	3.93015	5.64595e-19	up
Bv1_007220_eddx	GO:0000398(mRNA splicing, via spliceosome);GO:0005686(U2 snRNP);GO:0005689(U12-type spliceosomal complex);GO:0071011(precatalytic spliceosome);GO:0071013(catalytic step 2 spliceosome)	03040(Spliceosome)	hypothetical protein CUMW_032110, partial [Citrus unshiu]	5.95497	5.11409	6.21906	2.10861	2.04181	2.76834	0.400204	-1.32119	1.38279e-14	down
Bv1_007230_ixfe	GO:0005739(mitochondrion);GO:0008150(biological_process);GO:0008270(zinc ion binding);GO:0008270(zinc ion binding)	NA	hypothetical protein BVRB_1g007230 isoform A [Beta vulgaris subsp. vulgaris]	0.587799	0.940231	0.71352	0.248185	0.391547	0.329902	0.432573	-1.20898	0.00309668	down
Bv1_007240_qwny	NA	NA	hypothetical protein BVRB_1g007240 [Beta vulgaris subsp. vulgaris]	1.36821	0.848391	0.755172	0.507204	0.293002	0.426281	0.412712	-1.27679	0.0149973	down
Bv1_007280_ypqi	NA	NA	glycine-rich protein A3 [Beta vulgaris subsp. vulgaris]	0.403437	0.303858	0.440131	2.52314	1.94221	2.05537	5.6829	2.50663	5.89327e-40	up
Bv1_007290_jjmy	NA	NA	glycine-rich protein A3 [Beta vulgaris subsp. vulgaris]	109.632	107.768	110.087	47.1637	48.4542	45.8212	0.431892	-1.21126	3.18144e-154	down
Bv1_007320_aksy	GO:0005737(cytoplasm);GO:0008146(sulfotransferase activity);GO:0009507(chloroplast);GO:0009694(jasmonic acid metabolic process);GO:0009753(response to jasmonic acid);GO:0080131(hydroxyjasmonate sulfotransferase activity)	NA	hypothetical protein BVRB_1g007320 [Beta vulgaris subsp. vulgaris]	5.61449	5.94543	5.65534	1.62751	1.62691	1.38414	0.269444	-1.89194	2.09489e-55	down
Bv1_007330_zaay	GO:0005634(nucleus);GO:0005737(cytoplasm);GO:0008146(sulfotransferase activity);GO:0009812(flavonoid metabolic process);GO:0016787(hydrolase activity);GO:1990135(flavonoid sulfotransferase activity)	NA	hypothetical protein BVRB_1g007330 [Beta vulgaris subsp. vulgaris]	29.8854	30.9162	30.6365	1.70271	1.3034	0.916373	0.0428977	-4.54296	1.84266e-169	down
Bv1_007340_kufs	GO:0005737(cytoplasm);GO:0008146(sulfotransferase activity);GO:0009507(chloroplast);GO:0009694(jasmonic acid metabolic process);GO:0009753(response to jasmonic acid);GO:0080131(hydroxyjasmonate sulfotransferase activity)	NA	hypothetical protein BVRB_1g007340 [Beta vulgaris subsp. vulgaris]	4.96348	4.16118	3.72168	1.0573	1.81569	0.842853	0.289253	-1.7896	5.35682e-06	down
Bv1_007360_yazc	GO:0005634(nucleus);GO:0005737(cytoplasm);GO:0008146(sulfotransferase activity);GO:0009812(flavonoid metabolic process);GO:0016787(hydrolase activity);GO:1990135(flavonoid sulfotransferase activity)	NA	hypothetical protein BVRB_1g007350 isoform B [Beta vulgaris subsp. vulgaris]	0.295334	0.357658	0.247166	0.932615	1.06099	1.32849	3.69057	1.88384	3.51905e-19	up
Bv1_007370_tpnf	GO:0005634(nucleus);GO:0005737(cytoplasm);GO:0008146(sulfotransferase activity);GO:0009812(flavonoid metabolic process);GO:0016787(hydrolase activity);GO:1990135(flavonoid sulfotransferase activity)	NA	hypothetical protein BVRB_1g007370 [Beta vulgaris subsp. vulgaris]	4.04033	3.58825	2.29823	12.3267	11.5029	12.2811	3.6377	1.86303	6.75349e-37	up
Bv1_007380_taoh	GO:0005576(extracellular region);GO:0006508(proteolysis);GO:0008237(metallopeptidase activity);GO:0009694(jasmonic acid metabolic process);GO:0009753(response to jasmonic acid);GO:0009850(auxin metabolic process);GO:0010112(regulation of systemic acquired resistance);GO:0010178(IAA-amino acid conjugate hydrolase activity);GO:0046872(metal ion binding);GO:1990206(jasmonyl-Ile conjugate hydrolase a…	NA	IAA-amino acid hydrolase ILR1-like 6 [Beta vulgaris subsp. vulgaris]	0.174035	0.266551	0.263836	3.69003	3.38961	2.60064	13.7422	3.78054	1.83616e-33	up
Bv1_007420_jger	GO:0009735(response to cytokinin)	04075(Plant hormone signal transduction)	two-component response regulator ORR9 [Beta vulgaris subsp. vulgaris]	2.48562	1.978	1.78869	0.478468	0.459791	0.853744	0.286615	-1.80282	4.07496e-06	down
Bv1_007480_zqgd	GO:0004028(3-chloroallyl aldehyde dehydrogenase activity);GO:0004029(aldehyde dehydrogenase (NAD) activity)	00010(Glycolysis / Gluconeogenesis);00053(Ascorbate and aldarate metabolism);00620(Pyruvate metabolism);00071(Fatty acid degradation);00561(Glycerolipid metabolism);00280(Valine, leucine and isoleucine degradation);00310(Lysine degradation);00330(Arginine and proline metabolism);00340(Histidine metabolism);00380(Tryptophan metabolism);00410(beta-Alanine metabolism);00903(Limonene and pinene degra…	aldehyde dehydrogenase family 3 member H1 [Beta vulgaris subsp. vulgaris]	7.80979	7.62832	8.01712	19.0947	18.3058	18.6667	2.39039	1.25725	4.66895e-282	up
Bv1_007490_pgna	GO:0005634(nucleus);GO:0006457(protein folding);GO:0051082(unfolded protein binding)	NA	dnaJ homolog subfamily B member 1 [Beta vulgaris subsp. vulgaris]	12.7799	12.2917	13.8806	33.3471	32.7773	35.9249	2.61986	1.38949	3.39102e-75	up
Bv1_007600_pdws	GO:0003674(molecular_function);GO:0005575(cellular_component);GO:0008150(biological_process)	NA	uncharacterized protein LOC104891131 [Beta vulgaris subsp. vulgaris]	0.702235	0.855236	0.481508	0.12138	0.0258093	0.327285	0.232701	-2.10345	0.00191344	down
Bv1_007610_ciai	GO:0000439(core TFIIH complex);GO:0003684(damaged DNA binding);GO:0005675(holo TFIIH complex);GO:0006289(nucleotide-excision repair);GO:0008094(DNA-dependent ATPase activity);GO:0008135(translation factor activity, RNA binding);GO:0008353(RNA polymerase II carboxy-terminal domain kinase activity);GO:0070816(phosphorylation of RNA polymerase II C-terminal domain)	03022(Basal transcription factors);03420(Nucleotide excision repair)	RNA polymerase II transcription factor B subunit 4 isoform X1 [Beta vulgaris subsp. vulgaris]	5.43896	5.93333	5.70768	1.1637	1.33179	1.4346	0.2301	-2.11967	2.27992e-38	down
Bv1_007630_jjmw	GO:0005576(extracellular region);GO:0005886(plasma membrane);GO:0006952(defense response);GO:0006955(immune response);GO:0016998(cell wall macromolecule catabolic process);GO:0031225(anchored component of membrane);GO:0042834(peptidoglycan binding);GO:0046658(anchored component of plasma membrane)	04626(Plant-pathogen interaction)	lysM domain-containing GPI-anchored protein 1 [Beta vulgaris subsp. vulgaris]	24.9633	28.0332	25.5879	6.36159	5.72963	4.68965	0.21354	-2.22743	7.58552e-78	down
Bv1_007650_refr	GO:0006950(response to stress);GO:0016787(hydrolase activity)	NA	uncharacterized protein LOC104891156 [Beta vulgaris subsp. vulgaris]	28.8966	29.6244	29.5563	9.65772	7.99166	8.49473	0.296831	-1.75228	1.59626e-77	down
Bv1_007710_sigj	NA	NA	histone-lysine N-methyltransferase ATX1 isoform X1 [Beta vulgaris subsp. vulgaris]	11.0891	9.59755	10.5334	4.17579	4.13055	4.01	0.394502	-1.3419	8.31302e-33	down
Bv1_007720_uzgx	GO:0004568(chitinase activity);GO:0006040(amino sugar metabolic process);GO:0008061(chitin binding);GO:0008843(endochitinase activity);GO:0016231(beta-N-acetylglucosaminidase activity);GO:0050832(defense response to fungus)	00520(Amino sugar and nucleotide sugar metabolism);04016(MAPK signaling pathway - plant)	basic endochitinase [Beta vulgaris subsp. vulgaris]	35.7228	34.1571	32.9437	336.924	338.663	330.489	9.78448	3.2905	0	up
Bv1_007730_wpom	NA	NA	hypothetical protein BVRB_1g007730 [Beta vulgaris subsp. vulgaris]	0	2.96662	2.69418	30.7855	31.4652	31.0199	16.4766	4.04234	3.09507e-07	up
Bv1_007780_dndf	GO:0005737(cytoplasm)	NA	universal stress protein PHOS34 [Beta vulgaris subsp. vulgaris]	1058.36	1067.75	1047.4	436.409	429.72	425.091	0.406874	-1.29735	0	down
Bv1_007810_gqek	GO:0004190(aspartic-type endopeptidase activity);GO:0006508(proteolysis);GO:0030163(protein catabolic process)	NA	aspartyl protease AED3 [Beta vulgaris subsp. vulgaris]	137.176	128.392	143.105	4.42116	5.18537	4.54093	0.034618	-4.85233	0	down
Bv1_007840_ynwt	GO:0009507(chloroplast);GO:0009535(chloroplast thylakoid membrane);GO:0009817(defense response to fungus, incompatible interaction);GO:0009941(chloroplast envelope);GO:0010258(NADH dehydrogenase complex (plastoquinone) assembly);GO:0010598(NAD(P)H dehydrogenase complex (plastoquinone));GO:0016655(oxidoreductase activity, acting on NAD(P)H, quinone or similar compound as acceptor);GO:0048038(quino…	NA	NAD(P)H-quinone oxidoreductase subunit N, chloroplastic [Beta vulgaris subsp. vulgaris]	1.28801	2.22068	3.20391	0.678108	0.670179	0.82058	0.323104	-1.62993	0.00030384	down
Bv1_007850_oprm	GO:0005737(cytoplasm);GO:0043087(regulation of GTPase activity)	NA	rho GTPase-activating protein REN1 isoform X1 [Beta vulgaris subsp. vulgaris]	17.9262	17.1336	19.1143	7.71144	6.17577	5.28659	0.353929	-1.49847	8.63422e-23	down
Bv1_007880_snqy	GO:0004347(glucose-6-phosphate isomerase activity);GO:0005829(cytosol);GO:0005982(starch metabolic process);GO:0006094(gluconeogenesis);GO:0006096(glycolytic process);GO:0009507(chloroplast);GO:0009536(plastid);GO:0009570(chloroplast stroma);GO:0009911(positive regulation of flower development);GO:0009941(chloroplast envelope)	00010(Glycolysis / Gluconeogenesis);00030(Pentose phosphate pathway);00500(Starch and sucrose metabolism);00520(Amino sugar and nucleotide sugar metabolism)	glucose-6-phosphate isomerase 1, chloroplastic [Beta vulgaris subsp. vulgaris]	30.2568	30.1992	31.1735	9.35104	8.69569	8.77257	0.292693	-1.77254	1e-307	down
Bv1_007900_ishd	GO:0000977(RNA polymerase II regulatory region sequence-specific DNA binding);GO:0003677(DNA binding);GO:0003700(DNA binding transcription factor activity);GO:0005515(protein binding);GO:0005634(nucleus);GO:0006351(transcription, DNA-templated);GO:0007275(multicellular organism development);GO:0008134(transcription factor binding);GO:0009960(endosperm development);GO:0045944(positive regulation o…	NA	agamous-like MADS-box protein AGL61 [Beta vulgaris subsp. vulgaris]	0.315909	0.151718	0.233365	0.563003	0.688371	0.40046	2.35642	1.2366	0.00019387	up
Bv1_007910_ycni	GO:0006855(drug transmembrane transport)	NA	protein DETOXIFICATION 27 [Beta vulgaris subsp. vulgaris]	0.846464	1.31805	1.91178	0	0.364331	0	0.089378	-3.48394	0.000247232	down
Bv1_008020_hkzm	GO:0004146(dihydrofolate reductase activity);GO:0009507(chloroplast)	04016(MAPK signaling pathway - plant);04070(Phosphatidylinositol signaling system);04626(Plant-pathogen interaction)	esterase OVCA2-like [Beta vulgaris subsp. vulgaris]	11.6445	11.283	10.6582	25.9379	26.6663	26.0883	2.34304	1.22838	1.6158e-112	up
Bv1_008060_qxty	GO:0000822(inositol hexakisphosphate binding);GO:0009734(auxin-activated signaling pathway)	04075(Plant hormone signal transduction)	transport inhibitor response 1-like protein [Beta vulgaris subsp. vulgaris]	124.409	122.044	121.816	35.53	41.3188	36.5715	0.307982	-1.69908	2.16468e-182	down
Bv1_008080_hzuh	NA	NA	hypothetical protein BVRB_1g008080 [Beta vulgaris subsp. vulgaris]	0.416683	0.11938	0.295936	0.095625	0.0983121	0.0113249	0.246709	-2.01912	0.00454576	down
Bv1_008140_szaz	GO:0005524(ATP binding);GO:0005576(extracellular region);GO:0005886(plasma membrane);GO:0006468(protein phosphorylation);GO:0016301(kinase activity);GO:0016310(phosphorylation)	NA	serine/threonine-protein kinase-like protein At3g51990 [Beta vulgaris subsp. vulgaris]	6.36293	6.81922	7.3422	2.03042	2.22955	2.16769	0.313173	-1.67497	3.85242e-22	down
Bv1_008180_fgku	GO:0004693(cyclin-dependent protein serine/threonine kinase activity);GO:0005515(protein binding);GO:0005634(nucleus);GO:0005737(cytoplasm);GO:0007049(cell cycle);GO:0010440(stomatal lineage progression);GO:0051301(cell division);GO:0051726(regulation of cell cycle)	NA	cyclin-D4-1 [Beta vulgaris subsp. vulgaris]	30.6006	33.0437	32.9235	12.9418	12.3814	12.2093	0.388664	-1.36341	9.66152e-53	down
Bv1_008220_irwc	GO:0005515(protein binding)	NA	14-3-3 protein 1 [Beta vulgaris subsp. vulgaris]	254.127	260.602	257.595	88.0386	91.4278	86.2267	0.344017	-1.53945	0	down
Bv1_008230_xjsc	GO:0006855(drug transmembrane transport)	NA	protein DETOXIFICATION 27 [Beta vulgaris subsp. vulgaris]	22.8223	21.6441	23.9943	78.4465	72.983	78.3214	3.35595	1.74672	0	up
Bv1_008260_zwzy	GO:0004842(ubiquitin-protein transferase activity);GO:0005576(extracellular region);GO:0005886(plasma membrane);GO:0008270(zinc ion binding);GO:0009814(defense response, incompatible interaction);GO:0009816(defense response to bacterium, incompatible interaction);GO:0010200(response to chitin);GO:0016021(integral component of membrane);GO:0016567(protein ubiquitination);GO:0043161(proteasome-medi…	NA	hypothetical protein BVRB_1g008260 [Beta vulgaris subsp. vulgaris]	17.4538	18.8182	19.0494	3.31911	2.72103	3.23295	0.167622	-2.57671	4.32084e-88	down
Bv1_008270_onix	GO:0004842(ubiquitin-protein transferase activity);GO:0005576(extracellular region);GO:0005886(plasma membrane);GO:0008270(zinc ion binding);GO:0009814(defense response, incompatible interaction);GO:0009816(defense response to bacterium, incompatible interaction);GO:0010200(response to chitin);GO:0016021(integral component of membrane);GO:0016567(protein ubiquitination);GO:0043161(proteasome-medi…	NA	E3 ubiquitin-protein ligase ATL15 isoform X2 [Beta vulgaris subsp. vulgaris]	29.3618	25.2446	26.3002	5.45768	6.2363	5.81983	0.216469	-2.20777	6.9955e-85	down
Bv1_008280_rdzo	GO:0004842(ubiquitin-protein transferase activity);GO:0005576(extracellular region);GO:0005886(plasma membrane);GO:0008270(zinc ion binding);GO:0009814(defense response, incompatible interaction);GO:0009816(defense response to bacterium, incompatible interaction);GO:0010200(response to chitin);GO:0016021(integral component of membrane);GO:0016567(protein ubiquitination);GO:0043161(proteasome-medi…	NA	E3 ubiquitin-protein ligase ATL31 [Beta vulgaris subsp. vulgaris]	2.58655	2.46962	2.50205	0.864347	0.706944	0.692081	0.299458	-1.73957	3.72118e-19	down
Bv1_008320_qyiu	GO:0003677(DNA binding);GO:0003700(DNA binding transcription factor activity);GO:0005515(protein binding);GO:0005634(nucleus);GO:0006351(transcription, DNA-templated);GO:0006355(regulation of transcription, DNA-templated);GO:0046983(protein dimerization activity)	NA	transcription factor bHLH94 [Beta vulgaris subsp. vulgaris]	12.28	12.1453	12.7218	0.879159	1.08656	1.24542	0.0864437	-3.5321	2.80604e-101	down
Bv1_008340_zoaj	GO:0043161(proteasome-mediated ubiquitin-dependent protein catabolic process);GO:0061630(ubiquitin protein ligase activity)	NA	hypothetical protein BVRB_1g008340 [Beta vulgaris subsp. vulgaris]	0.941581	0.679582	0.865535	2.52037	1.93163	1.75938	2.49784	1.32068	5.55775e-09	up
Bv1_008410_ciik	GO:0003676(nucleic acid binding);GO:0003723(RNA binding);GO:0003729(mRNA binding);GO:0005634(nucleus);GO:0008150(biological_process);GO:0009507(chloroplast);GO:0009570(chloroplast stroma)	03013(RNA transport);03015(mRNA surveillance pathway);03018(RNA degradation)	28 kDa ribonucleoprotein, chloroplastic [Beta vulgaris subsp. vulgaris]	5.54896	5.18079	5.09984	13.8501	13.9494	13.798	2.62783	1.39387	2.06523e-96	up
Bv1_008430_dfrh	GO:0046658(anchored component of plasma membrane)	NA	blue copper protein [Beta vulgaris subsp. vulgaris]	3.45004	3.86507	3.04256	2.15262	1.27828	1.62447	0.488079	-1.03481	0.0106944	down
Bv1_008450_wfuk	GO:0004556(alpha-amylase activity);GO:0005975(carbohydrate metabolic process);GO:0005983(starch catabolic process);GO:0009507(chloroplast);GO:0009569(chloroplast starch grain);GO:0009570(chloroplast stroma);GO:0019156(isoamylase activity)	00500(Starch and sucrose metabolism)	isoamylase 3, chloroplastic isoform X1 [Beta vulgaris subsp. vulgaris]	2.55873	2.15863	2.73259	1.16664	1.11403	1.23471	0.471868	-1.08354	1.57408e-06	down
Bv1_008460_yutp	GO:0003674(molecular_function);GO:0005634(nucleus);GO:0008150(biological_process)	NA	protein FAM91A1 isoform X1 [Beta vulgaris subsp. vulgaris]	22.0013	20.6394	19.3061	8.43269	9.30548	9.50199	0.439734	-1.1853	3.12518e-27	down
Bv1_008500_eeun	GO:0005737(cytoplasm)	NA	uncharacterized protein At1g04910 [Beta vulgaris subsp. vulgaris]	3.71157	3.75015	3.22269	8.36199	9.20103	10.2323	2.60148	1.37933	1.49866e-51	up
Bv1_008560_zkoj	GO:0004650(polygalacturonase activity);GO:0005576(extracellular region);GO:0005975(carbohydrate metabolic process);GO:0009505(plant-type cell wall);GO:0016829(lyase activity);GO:0071555(cell wall organization);GO:0071555(cell wall organization)	00040(Pentose and glucuronate interconversions);00040(Pentose and glucuronate interconversions)	hypothetical protein BVRB_1g008560 isoform C [Beta vulgaris subsp. vulgaris]	7.46405	7.55387	7.45668	2.64967	2.77781	2.81477	0.366736	-1.44719	1.09981e-28	down
Bv1_008590_oief	GO:0004022(alcohol dehydrogenase (NAD) activity);GO:0005737(cytoplasm);GO:0005829(cytosol);GO:0008270(zinc ion binding);GO:0055114(oxidation-reduction process)	00010(Glycolysis / Gluconeogenesis);00071(Fatty acid degradation);00350(Tyrosine metabolism)	alcohol dehydrogenase-like 2 isoform X2 [Beta vulgaris subsp. vulgaris]	42.9423	41.7693	39.2285	16.9745	16.7726	15.6763	0.398768	-1.32638	6.72704e-64	down
Bv1_008630_pooe	GO:0004674(protein serine/threonine kinase activity);GO:0005634(nucleus);GO:0005737(cytoplasm);GO:0006468(protein phosphorylation);GO:0035556(intracellular signal transduction)	04016(MAPK signaling pathway - plant);04075(Plant hormone signal transduction)	serine/threonine-protein kinase SAPK2 [Beta vulgaris subsp. vulgaris]	17.02	15.6706	15.245	36.6858	39.4083	40.0212	2.42231	1.27639	4.89176e-127	up
Bv1_008640_cmpp	GO:0006364(rRNA processing);GO:0022627(cytosolic small ribosomal subunit);GO:0042274(ribosomal small subunit biogenesis)	03010(Ribosome)	40S ribosomal protein S6-1 [Beta vulgaris subsp. vulgaris]	1255.63	1270.72	1246.02	578.848	584.649	584.972	0.463493	-1.10938	2.66021e-238	down
Bv1_008690_mmma	GO:0003674(molecular_function);GO:0005615(extracellular space);GO:0005618(cell wall);GO:0005794(Golgi apparatus);GO:0005829(cytosol);GO:0008150(biological_process);GO:0009505(plant-type cell wall);GO:0009506(plasmodesma);GO:0009507(chloroplast);GO:0048046(apoplast)	NA	protein EXORDIUM-like 2 [Beta vulgaris subsp. vulgaris]	200.201	207.116	208.192	92.9572	90.4291	88.9535	0.442463	-1.17637	1.60091e-187	down
Bv1_008700_ytge	GO:0003674(molecular_function);GO:0005576(extracellular region);GO:0005615(extracellular space);GO:0005618(cell wall);GO:0005794(Golgi apparatus);GO:0005829(cytosol);GO:0009505(plant-type cell wall);GO:0009741(response to brassinosteroid);GO:0048046(apoplast)	NA	protein EXORDIUM [Beta vulgaris subsp. vulgaris]	107.954	108.87	109.034	50.3413	51.2962	50.0564	0.465521	-1.10308	1.36113e-187	down
Bv1_008720_jnpu	GO:0003674(molecular_function);GO:0005576(extracellular region);GO:0005615(extracellular space);GO:0005618(cell wall);GO:0005794(Golgi apparatus);GO:0005829(cytosol);GO:0009505(plant-type cell wall);GO:0009741(response to brassinosteroid);GO:0048046(apoplast)	NA	protein EXORDIUM [Beta vulgaris subsp. vulgaris]	2.74394	3.02834	3.01382	9.23532	9.74206	8.56246	3.13448	1.64823	3.72464e-138	up
Bv1_008740_sden	GO:0003674(molecular_function);GO:0005576(extracellular region);GO:0005615(extracellular space);GO:0005618(cell wall);GO:0005794(Golgi apparatus);GO:0005829(cytosol);GO:0009505(plant-type cell wall);GO:0009741(response to brassinosteroid);GO:0048046(apoplast)	03013(RNA transport)	protein EXORDIUM [Beta vulgaris subsp. vulgaris]	204.884	211.871	206.165	85.3257	80.9282	80.2721	0.39576	-1.3373	4.16222e-211	down
Bv1_008750_fdgh	NA	NA	hypothetical protein BVRB_1g008750 [Beta vulgaris subsp. vulgaris]	9.35672	9.3721	9.28005	3.04774	2.18284	2.69876	0.283101	-1.82061	2.05628e-22	down
Bv1_008760_yfwk	NA	NA	hypothetical protein BVRB_1g008760 [Beta vulgaris subsp. vulgaris]	5.4459	5.68797	6.34006	1.47735	1.94589	1.45828	0.27936	-1.8398	8.48706e-24	down
Bv1_008770_qufe	GO:0003674(molecular_function);GO:0005576(extracellular region);GO:0005615(extracellular space);GO:0005618(cell wall);GO:0005794(Golgi apparatus);GO:0005829(cytosol);GO:0009505(plant-type cell wall);GO:0009741(response to brassinosteroid);GO:0048046(apoplast)	NA	protein EXORDIUM [Beta vulgaris subsp. vulgaris]	31.2796	31.8291	33.3302	8.66617	7.51725	6.75531	0.237857	-2.07183	2.10102e-63	down
Bv1_008780_geac	GO:0009813(flavonoid biosynthetic process);GO:0043231(intracellular membrane-bounded organelle);GO:0052696(flavonoid glucuronidation);GO:0080043(quercetin 3-O-glucosyltransferase activity);GO:0080044(quercetin 7-O-glucosyltransferase activity)	NA	7-deoxyloganetin glucosyltransferase [Beta vulgaris subsp. vulgaris]	1.00691	0.857206	1.29348	14.5008	13.6173	13.8577	13.2936	3.73266	6.0813e-175	up
Bv1_008800_xyuj	GO:0009813(flavonoid biosynthetic process);GO:0043231(intracellular membrane-bounded organelle);GO:0052696(flavonoid glucuronidation);GO:0080043(quercetin 3-O-glucosyltransferase activity);GO:0080044(quercetin 7-O-glucosyltransferase activity)	NA	7-deoxyloganetin glucosyltransferase [Beta vulgaris subsp. vulgaris]	3.2916	2.84067	4.32421	17.0172	19.0501	18.9766	5.26409	2.39618	4.07128e-94	up
Bv1_008820_agmt	GO:0009813(flavonoid biosynthetic process);GO:0043231(intracellular membrane-bounded organelle);GO:0052696(flavonoid glucuronidation);GO:0080043(quercetin 3-O-glucosyltransferase activity);GO:0080044(quercetin 7-O-glucosyltransferase activity);GO:0080044(quercetin 7-O-glucosyltransferase activity)	NA	7-deoxyloganetin glucosyltransferase [Beta vulgaris subsp. vulgaris]	4.63842	4.81031	4.2337	14.812	17.2256	17.0732	3.58933	1.84372	1.19661e-108	up
Bv1_008850_jwpc	GO:0009813(flavonoid biosynthetic process);GO:0043231(intracellular membrane-bounded organelle);GO:0052696(flavonoid glucuronidation);GO:0080043(quercetin 3-O-glucosyltransferase activity);GO:0080044(quercetin 7-O-glucosyltransferase activity)	NA	7-deoxyloganetin glucosyltransferase [Beta vulgaris subsp. vulgaris]	4.36338	4.93101	5.44726	20.4082	19.8686	18.7587	4.00467	2.00168	1.015e-140	up
Bv1_008870_qwjd	GO:0003723(RNA binding);GO:0003729(mRNA binding);GO:0008150(biological_process);GO:0016021(integral component of membrane)	03040(Spliceosome)	RNA-binding protein 38-like [Beta vulgaris subsp. vulgaris]	22.7213	23.2241	22.9254	3.78239	3.98951	3.94503	0.170129	-2.5553	3.25582e-131	down
Bv1_008930_ymtw	GO:0005739(mitochondrion);GO:0008150(biological_process);GO:0022626(cytosolic ribosome)	NA	hypothetical protein BVRB_1g008930 [Beta vulgaris subsp. vulgaris]	2.80802	3.93428	4.46064	10.4961	11.8546	5.81895	2.51449	1.33027	4.98209e-11	up
Bv1_008940_uwtn	GO:0005739(mitochondrion);GO:0008150(biological_process);GO:0022626(cytosolic ribosome)	NA	hypothetical protein BVRB_1g008940 [Beta vulgaris subsp. vulgaris]	4.13313	3.72458	4.15371	9.50882	9.52673	11.898	2.57534	1.36476	1.73507e-40	up
Bv1_008960_gomt	GO:0006364(rRNA processing);GO:0022627(cytosolic small ribosomal subunit);GO:0042274(ribosomal small subunit biogenesis)	03010(Ribosome)	40S ribosomal protein S6-1 [Beta vulgaris subsp. vulgaris]	134.03	137.391	136.903	64.4179	65.1271	64.7567	0.475851	-1.07142	5.48542e-184	down
Bv1_009000_oyaw	GO:0005524(ATP binding);GO:0005886(plasma membrane);GO:0016021(integral component of membrane);GO:0016301(kinase activity)	NA	proline-rich receptor-like protein kinase PERK3 [Beta vulgaris subsp. vulgaris]	0.0715632	0	0	0.670695	0.568729	0.530663	24.7346	4.62846	1.68453e-15	up
Bv1_009020_mjar	GO:0005576(extracellular region);GO:0005773(vacuole);GO:0008150(biological_process)	NA	uncharacterized protein LOC104892205 [Beta vulgaris subsp. vulgaris]	33.3025	33.6748	33.0126	12.6015	11.6428	11.3635	0.356114	-1.48959	6.42613e-131	down
Bv1_009030_fdzj	NA	NA	hypothetical protein BVRB_1g009030 [Beta vulgaris subsp. vulgaris]	0.88063	1.24153	1.23877	0.0864294	0.580033	0.161917	0.246473	-2.0205	0.00104363	down
Bv1_009180_mwyn	GO:0000932(P-body);GO:0003723(RNA binding);GO:0004535(poly(A)-specific ribonuclease activity);GO:0005634(nucleus);GO:0005829(cytosol);GO:0005986(sucrose biosynthetic process);GO:0006351(transcription, DNA-templated);GO:0006355(regulation of transcription, DNA-templated);GO:0006397(mRNA processing);GO:0016787(hydrolase activity);GO:0019252(starch biosynthetic process);GO:0046872(metal ion binding)	03018(RNA degradation)	carbon catabolite repressor protein 4 homolog 1-like [Beta vulgaris subsp. vulgaris]	3.37046	3.77039	3.10678	7.7248	7.41594	6.56398	2.11802	1.08272	1.88537e-41	up
Bv1_009190_pzin	GO:0005634(nucleus);GO:0008150(biological_process);GO:0016874(ligase activity)	NA	uncharacterized protein LOC104892385 [Beta vulgaris subsp. vulgaris]	0.353859	0.148941	0.23764	1.0798	0.939098	0.884014	3.92053	1.97105	3.22004e-09	up
Bv1_009220_xjwe	NA	NA	hypothetical protein BVRB_1g009220 [Beta vulgaris subsp. vulgaris]	1.40297	1.30529	1.48669	0.394564	0.449327	0.593501	0.342649	-1.5452	1.10264e-05	down
Bv1_009300_pzfz	GO:0004553(hydrolase activity, hydrolyzing O-glycosyl compounds);GO:0005576(extracellular region);GO:0005618(cell wall);GO:0005794(Golgi apparatus);GO:0010411(xyloglucan metabolic process);GO:0016762(xyloglucan:xyloglucosyl transferase activity);GO:0016798(hydrolase activity, acting on glycosyl bonds);GO:0042546(cell wall biogenesis);GO:0048046(apoplast);GO:0071555(cell wall organization)	04075(Plant hormone signal transduction)	probable xyloglucan endotransglucosylase/hydrolase protein 23 [Beta vulgaris subsp. vulgaris]	61.0212	65.4612	63.4314	237.821	236.085	243.721	3.7787	1.91789	0	up
Bv1_009360_unoc	GO:0005351(carbohydrate:proton symporter activity);GO:0005739(mitochondrion);GO:0009567(double fertilization forming a zygote and endosperm);GO:0015144(carbohydrate transmembrane transporter activity);GO:0016020(membrane);GO:0016021(integral component of membrane);GO:0055085(transmembrane transport)	NA	uncharacterized protein LOC104892506 isoform X1 [Beta vulgaris subsp. vulgaris]	14.1521	13.4054	12.6766	28.8657	27.4961	28.681	2.11369	1.07977	6.68671e-60	up
Bv1_009390_drmw	GO:0003674(molecular_function);GO:0005634(nucleus);GO:0008150(biological_process)	NA	hybrid signal transduction histidine kinase A-like [Beta vulgaris subsp. vulgaris]	10.7317	9.4407	10.3086	20.7185	22.4976	19.2634	2.04979	1.03548	2.18199e-47	up
Bv1_009510_hfps	GO:0003674(molecular_function);GO:0005737(cytoplasm);GO:0008150(biological_process);GO:0080008(Cul4-RING E3 ubiquitin ligase complex)	NA	uncharacterized WD repeat-containing protein C2A9.03-like isoform X2 [Beta vulgaris subsp. vulgaris]	78.3795	79.841	84.8823	171.876	169.183	176.18	2.12766	1.08927	2e-295	up
Bv1_009520_fpuu	GO:0009044(xylan 1,4-beta-xylosidase activity);GO:0009505(plant-type cell wall);GO:0031222(arabinan catabolic process);GO:0045493(xylan catabolic process);GO:0046556(alpha-L-arabinofuranosidase activity)	00520(Amino sugar and nucleotide sugar metabolism)	probable beta-D-xylosidase 7 [Beta vulgaris subsp. vulgaris]	1.74927	1.58445	1.78394	0.320366	0.282236	0.265827	0.169693	-2.559	1.81067e-23	down
Bv1_009570_snro	GO:0003674(molecular_function);GO:0005576(extracellular region);GO:0008150(biological_process)	03050(Proteasome)	major pollen allergen Lol p 11 [Beta vulgaris subsp. vulgaris]	213.91	214.56	211.445	41.7479	41.399	38.9355	0.190779	-2.39002	0	down
Bv1_009580_ogpe	GO:0000324(fungal-type vacuole);GO:0000935(division septum);GO:0004338(glucan exo-1,3-beta-glucosidase activity);GO:0005576(extracellular region);GO:0009277(fungal-type cell wall);GO:0009986(cell surface);GO:0031589(cell-substrate adhesion);GO:0044011(single-species biofilm formation on inanimate substrate);GO:0044407(single-species biofilm formation in or on host organism);GO:0046557(glucan endo…	00500(Starch and sucrose metabolism)	probable glucan 1,3-beta-glucosidase A [Beta vulgaris subsp. vulgaris]	97.6122	89.1562	88.4603	541.585	536.059	559.143	5.94701	2.57216	0	up
Bv1_009620_irrt	GO:0004722(protein serine/threonine phosphatase activity);GO:0006470(protein dephosphorylation);GO:0009507(chloroplast);GO:0046872(metal ion binding)	NA	probable protein phosphatase 2C 2 [Beta vulgaris subsp. vulgaris]	14.5348	12.8678	13.9512	52.0413	52.4207	48.9267	3.70919	1.8911	4.27683e-203	up
Bv1_009630_iiem	GO:0003735(structural constituent of ribosome);GO:0005762(mitochondrial large ribosomal subunit)	03010(Ribosome)	uncharacterized protein LOC104892731 [Beta vulgaris subsp. vulgaris]	17.0894	17.3791	17.3835	8.54344	9.4716	7.55899	0.493213	-1.01972	1.43291e-19	down
Bv1_009670_zaje	GO:0003674(molecular_function);GO:0005635(nuclear envelope);GO:0005737(cytoplasm);GO:0005783(endoplasmic reticulum);GO:0006997(nucleus organization)	NA	uncharacterized protein slp1 [Beta vulgaris subsp. vulgaris]	30.0451	31.6824	31.0521	12.6299	11.9709	12.3916	0.398712	-1.32658	1.54194e-122	down
Bv1_009740_kqps	GO:0003674(molecular_function);GO:0005739(mitochondrion);GO:0008150(biological_process)	NA	centrosomal protein of 128 kDa isoform X1 [Beta vulgaris subsp. vulgaris]	2.61834	2.82359	3.22103	1.37398	1.00722	0.855068	0.373576	-1.42053	1.11572e-06	down
Bv1_009780_knda	GO:0005634(nucleus);GO:0008270(zinc ion binding);GO:0016021(integral component of membrane);GO:0016567(protein ubiquitination);GO:0016740(transferase activity);GO:0046872(metal ion binding)	NA	RING-H2 finger protein ATL7 [Beta vulgaris subsp. vulgaris]	1.44919	1.18863	1.12276	3.06118	2.35822	2.1295	2.00738	1.00531	8.68268e-07	up
Bv1_009790_mhek	NA	NA	hypothetical protein BVRB_1g009790 [Beta vulgaris subsp. vulgaris]	5.45047	5.13261	5.52153	12.029	11.7313	11.9394	2.21673	1.14844	1.42396e-24	up
Bv1_009800_ykft	GO:0005634(nucleus);GO:0008270(zinc ion binding);GO:0016021(integral component of membrane);GO:0016567(protein ubiquitination);GO:0016740(transferase activity);GO:0046872(metal ion binding)	NA	hypothetical protein BVRB_1g009800 [Beta vulgaris subsp. vulgaris]	3.42588	3.82227	3.64208	11.3594	10.2977	9.89284	2.89708	1.5346	7.70244e-77	up
Bv1_009810_xsgr	GO:0005739(mitochondrion);GO:0005783(endoplasmic reticulum);GO:0008150(biological_process);GO:0016021(integral component of membrane);GO:0016874(ligase activity);GO:0016874(ligase activity)	NA	uncharacterized protein LOC104892857 isoform X1 [Beta vulgaris subsp. vulgaris]	3.58294	4.6241	4.87447	9.27603	9.27382	7.83392	2.01687	1.01212	4.22447e-20	up
Bv1_009820_iirh	GO:0003677(DNA binding)	03008(Ribosome biogenesis in eukaryotes)	single-stranded DNA-bindig protein WHY2, mitochondrial [Beta vulgaris subsp. vulgaris]	19.5963	18.3735	18.9416	8.01899	7.29016	7.56273	0.401886	-1.31514	1.33438e-40	down
Bv1_009840_mspu	NA	NA	hypothetical protein BVRB_1g009840 [Beta vulgaris subsp. vulgaris]	1.39625	0.893988	1.3557	0	0.712466	0	0.195414	-2.35539	0.00833115	down
Bv1_009980_fpdy	GO:0005524(ATP binding);GO:0005737(cytoplasm);GO:0005739(mitochondrion);GO:0005829(cytosol);GO:0006457(protein folding);GO:0006986(response to unfolded protein);GO:0016887(ATPase activity);GO:0031072(heat shock protein binding);GO:0034605(cellular response to heat);GO:0034620(cellular response to unfolded protein);GO:0042026(protein refolding);GO:0042623(ATPase activity, coupled);GO:0044183(prote…	03040(Spliceosome);04141(Protein processing in endoplasmic reticulum);04144(Endocytosis)	hypothetical protein BVRB_1g009980 [Beta vulgaris subsp. vulgaris]	5.25628	6.68022	5.50035	1.69042	1.09446	1.51751	0.246741	-2.01893	3.39014e-13	down
Bv1_010030_njnx	GO:0016020(membrane);GO:0016709(oxidoreductase activity, acting on paired donors, with incorporation or reduction of molecular oxygen, NAD(P)H as one donor, and incorporation of one atom of oxygen);GO:0044550(secondary metabolite biosynthetic process)	NA	hypothetical protein BVRB_1g010030 [Beta vulgaris subsp. vulgaris]	0	0	0	1.39366	1.18941	1.03074	inf	inf	5.32257e-43	up
Bv1_010130_zthe	GO:0003674(molecular_function);GO:0009295(nucleoid);GO:0009507(chloroplast);GO:0009508(plastid chromosome);GO:0042793(plastid transcription);GO:0045893(positive regulation of transcription, DNA-templated)	NA	uncharacterized protein LOC104893236 [Beta vulgaris subsp. vulgaris]	8.67536	8.56273	8.27562	4.17575	4.31324	3.82217	0.482531	-1.05131	2.49084e-13	down
Bv1_010170_rxtd	GO:0005509(calcium ion binding)	NA	albumin-2 [Beta vulgaris subsp. vulgaris]	21.3448	21.3652	22.3794	55.7619	54.2917	50.7858	2.47105	1.30512	9.38838e-163	up
Bv1_010190_epjo	GO:0004364(glutathione transferase activity);GO:0005737(cytoplasm);GO:0006749(glutathione metabolic process);GO:0006749(glutathione metabolic process)	NA	glutathione S-transferase TCHQD isoform X2 [Beta vulgaris subsp. vulgaris]	8.36895	8.62846	9.22358	4.08283	4.01046	3.22995	0.431839	-1.21143	1.02639e-20	down
Bv1_010250_taac	GO:0004674(protein serine/threonine kinase activity);GO:0004739(pyruvate dehydrogenase (acetyl-transferring) activity);GO:0005524(ATP binding);GO:0005730(nucleolus);GO:0005739(mitochondrion);GO:0005759(mitochondrial matrix);GO:0005774(vacuolar membrane);GO:0005794(Golgi apparatus);GO:0005829(cytosol);GO:0006086(acetyl-CoA biosynthetic process from pyruvate);GO:0006096(glycolytic process);GO:00064…	00010(Glycolysis / Gluconeogenesis);00020(Citrate cycle (TCA cycle));00620(Pyruvate metabolism)	hypothetical protein BVRB_1g010250 [Beta vulgaris subsp. vulgaris]	1.98891	1.7393	2.00549	0.66677	0.577263	0.622946	0.325615	-1.61876	2.79686e-08	down
Bv1_010310_uwni	GO:0005509(calcium ion binding)	04626(Plant-pathogen interaction)	probable calcium-binding protein CML44 [Beta vulgaris subsp. vulgaris]	6.78552	5.25205	7.60971	23.2628	24.0122	23.5873	3.60672	1.85069	1.44765e-87	up
Bv1_010380_rqhx	GO:0005618(cell wall);GO:0033609(oxalate metabolic process);GO:0046564(oxalate decarboxylase activity)	NA	germin-like protein [Beta vulgaris subsp. vulgaris]	5.84879	6.25637	5.51469	0.856098	0.839952	0.846786	0.144317	-2.79269	1.89943e-82	down
Bv1_010420_fjux	NA	NA	hypothetical protein BVRB_1g010420 [Beta vulgaris subsp. vulgaris]	1.30608	1.36881	1.56386	18.1217	19.5111	20.6934	13.7602	3.78243	2.75644e-224	up
Bv1_010430_zhxn	NA	NA	hypothetical protein BVRB_1g010430 [Beta vulgaris subsp. vulgaris]	1.62287	1.99991	2.73805	0.564582	1.00754	1.23171	0.440796	-1.18182	0.00933797	down
Bv1_010470_sehf	GO:0003674(molecular_function);GO:0005634(nucleus);GO:0009414(response to water deprivation);GO:0090332(stomatal closure)	NA	hypothetical protein BVRB_1g010470 [Beta vulgaris subsp. vulgaris]	5.30943	5.54364	4.61059	10.5286	11.8992	12.2142	2.24022	1.16364	2.42189e-38	up
Bv1_010480_ygch	GO:0003735(structural constituent of ribosome);GO:0005762(mitochondrial large ribosomal subunit)	NA	39S ribosomal protein L46, mitochondrial [Beta vulgaris subsp. vulgaris]	25.931	26.0523	25.8309	11.1563	10.8708	11.962	0.436798	-1.19496	8.65305e-27	down
Bv1_010490_xhwh	GO:0000462(maturation of SSU-rRNA from tricistronic rRNA transcript (SSU-rRNA, 5.8S rRNA, LSU-rRNA));GO:0003735(structural constituent of ribosome);GO:0006412(translation);GO:0022627(cytosolic small ribosomal subunit)	03010(Ribosome)	hypothetical protein BVRB_1g010490 [Beta vulgaris subsp. vulgaris]	14.8691	15.4059	16.0069	7.39833	6.7483	7.06225	0.458255	-1.12578	6.92174e-27	down
Bv1_010520_zzpc	GO:0005768(endosome);GO:0005774(vacuolar membrane);GO:0005802(trans-Golgi network);GO:0008757(S-adenosylmethionine-dependent methyltransferase activity);GO:0032259(methylation);GO:0032259(methylation)	NA	probable methyltransferase PMT26 isoform X2 [Beta vulgaris subsp. vulgaris]	11.0983	12.365	12.4215	5.6658	5.79253	5.78572	0.480541	-1.05727	7.21575e-23	down
Bv1_010530_prem	GO:0005768(endosome);GO:0005774(vacuolar membrane);GO:0005802(trans-Golgi network);GO:0008757(S-adenosylmethionine-dependent methyltransferase activity);GO:0032259(methylation)	NA	probable methyltransferase PMT26 [Beta vulgaris subsp. vulgaris]	83.6793	78.9641	76.7355	18.8719	16.9346	15.4579	0.214156	-2.22327	1.00022e-227	down
Bv1_010540_cywf	GO:0003674(molecular_function);GO:0005739(mitochondrion);GO:0008150(biological_process)	NA	pentatricopeptide repeat-containing protein At5g16420, mitochondrial [Beta vulgaris subsp. vulgaris]	8.98229	7.29053	9.198	3.36606	4.03452	3.45975	0.426383	-1.22978	1.45517e-11	down
Bv1_010550_yods	GO:0005768(endosome);GO:0005774(vacuolar membrane);GO:0005802(trans-Golgi network);GO:0008757(S-adenosylmethionine-dependent methyltransferase activity);GO:0032259(methylation)	NA	probable methyltransferase PMT26 [Beta vulgaris subsp. vulgaris]	9.07898	9.13216	8.53031	4.51589	4.23092	3.25343	0.448751	-1.15601	3.25516e-11	down
Bv1_010620_eiiy	GO:0005515(protein binding);GO:0005739(mitochondrion);GO:0008150(biological_process);GO:0010449(root meristem growth)	NA	pentatricopeptide repeat-containing protein At3g26540 [Beta vulgaris subsp. vulgaris]	1.84883	2.3109	2.64523	0.4414	0.634154	0.557029	0.239911	-2.05943	5.48631e-09	down
Bv1_010630_aqjn	GO:0003863(3-methyl-2-oxobutanoate dehydrogenase (2-methylpropanoyl-transferring) activity);GO:0005739(mitochondrion);GO:0005759(mitochondrial matrix);GO:0009646(response to absence of light);GO:0009744(response to sucrose);GO:0016021(integral component of membrane);GO:0016624(oxidoreductase activity, acting on the aldehyde or oxo group of donors, disulfide as acceptor);GO:0043617(cellular respon…	00640(Propanoate metabolism);00280(Valine, leucine and isoleucine degradation)	2-oxoisovalerate dehydrogenase subunit alpha 1, mitochondrial [Beta vulgaris subsp. vulgaris]	1.30271	1.29189	1.00881	67.5036	64.1452	67.8846	55.3736	5.79113	0	up
Bv1_010650_gfpg	GO:0005829(cytosol);GO:0016597(amino acid binding)	NA	ACT domain-containing protein ACR3 [Beta vulgaris subsp. vulgaris]	479.972	464.113	479.032	69.1722	67.7346	67.9861	0.143975	-2.79611	0	down
Bv1_010700_fraj	GO:0008643(carbohydrate transport);GO:0016021(integral component of membrane);GO:0051119(sugar transmembrane transporter activity)	NA	bidirectional sugar transporter SWEET1 [Beta vulgaris subsp. vulgaris]	2.4506	1.25465	1.84858	4.06037	5.70581	4.94692	2.64918	1.40554	1.11891e-10	up
Bv1_010800_jqkq	GO:0003723(RNA binding);GO:0004519(endonuclease activity);GO:0005739(mitochondrion);GO:0009451(RNA modification);GO:0043231(intracellular membrane-bounded organelle)	00500(Starch and sucrose metabolism)	pentatricopeptide repeat-containing protein At3g09040, mitochondrial [Beta vulgaris subsp. vulgaris]	3.37359	4.71761	3.93225	1.32169	0.675386	1.66798	0.304825	-1.71394	8.17826e-07	down
Bv1_010810_zegc	GO:0004185(serine-type carboxypeptidase activity);GO:0051603(proteolysis involved in cellular protein catabolic process)	NA	serine carboxypeptidase-like 42 [Beta vulgaris subsp. vulgaris]	19.301	18.3304	17.1013	37.5477	39.6545	43.064	2.19734	1.13576	1.27961e-62	up
Bv1_010840_hqne	GO:0000139(Golgi membrane);GO:0005739(mitochondrion);GO:0005768(endosome);GO:0005794(Golgi apparatus);GO:0005802(trans-Golgi network);GO:0009058(biosynthetic process);GO:0009834(plant-type secondary cell wall biogenesis);GO:0015020(glucuronosyltransferase activity);GO:0016021(integral component of membrane);GO:0016757(transferase activity, transferring glycosyl groups);GO:0045492(xylan biosynthet…	NA	putative UDP-glucuronate:xylan alpha-glucuronosyltransferase 3 [Beta vulgaris subsp. vulgaris]	7.7244	6.73374	6.78826	2.68849	3.44396	3.22046	0.440211	-1.18373	7.8709e-12	down
Bv1_010870_wuqu	GO:0005737(cytoplasm);GO:0120009(intermembrane lipid transfer);GO:0120013(intermembrane lipid transfer activity)	NA	glycolipid transfer protein 3-like [Beta vulgaris subsp. vulgaris]	2.50132	2.87532	2.11147	0.221583	0.386693	0.247764	0.11432	-3.12885	1.14515e-14	down
Bv1_010890_ruug	GO:0005737(cytoplasm);GO:0120009(intermembrane lipid transfer);GO:0120013(intermembrane lipid transfer activity)	NA	glycolipid transfer protein 3 [Beta vulgaris subsp. vulgaris]	41.2129	47.697	45.8487	9.49367	9.23195	9.53129	0.209686	-2.2537	4.6353e-120	down
Bv1_010900_uqct	GO:0005576(extracellular region);GO:0005634(nucleus);GO:0009507(chloroplast);GO:0009507(chloroplast)	NA	hypothetical protein BVRB_1g010900 isoform C [Beta vulgaris subsp. vulgaris]	3.74034	4.01328	4.32871	1.33259	1.58031	1.61427	0.374694	-1.41622	4.27814e-09	down
Bv1_011020_akra	NA	NA	uncharacterized protein LOC104895380 isoform X2 [Beta vulgaris subsp. vulgaris]	1.32633	1.41861	1.30502	0.226788	0.516319	0.57285	0.324931	-1.62179	3.98062e-05	down
Bv1_011030_pzmq	GO:0002229(defense response to oomycetes);GO:0004674(protein serine/threonine kinase activity);GO:0005524(ATP binding);GO:0005886(plasma membrane);GO:0006468(protein phosphorylation);GO:0016021(integral component of membrane);GO:0016301(kinase activity);GO:0030246(carbohydrate binding);GO:0042742(defense response to bacterium)	NA	hypothetical protein BVRB_1g011030 [Beta vulgaris subsp. vulgaris]	0.0766006	0.0607178	0.242009	0.974042	1.00107	0.971091	7.76692	2.95734	9.38509e-13	up
Bv1_011060_ednh	NA	NA	uncharacterized protein LOC104895438 isoform X2 [Beta vulgaris subsp. vulgaris]	1.97525	1.16585	0.871839	0.680483	0.483805	0.674392	0.458188	-1.12599	0.0111589	down
Bv1_011070_zqzg	NA	NA	uncharacterized protein LOC104895438 isoform X1 [Beta vulgaris subsp. vulgaris]	0.595338	0.760377	0.934787	0	0.300499	0.296022	0.260433	-1.94102	0.0113894	down
Bv1_011090_fgfy	GO:0000166(nucleotide binding);GO:0003677(DNA binding);GO:0003723(RNA binding);GO:0003729(mRNA binding);GO:0005634(nucleus);GO:0005737(cytoplasm);GO:0005829(cytosol);GO:0008270(zinc ion binding);GO:0009409(response to cold);GO:0009631(cold acclimation)	03040(Spliceosome)	glycine-rich RNA-binding protein RZ1A [Beta vulgaris subsp. vulgaris]	79.3153	91.4018	88.2537	41.9148	39.8834	40.6828	0.472953	-1.08023	2.98092e-49	down
Bv1_011100_xymo	NA	NA	hypothetical protein BVRB_1g011100 [Beta vulgaris subsp. vulgaris]	0.496534	0.400722	0.392639	0.233954	0.187393	0	0.326652	-1.61417	0.0466214	down
Bv1_011130_tyza	GO:0004842(ubiquitin-protein transferase activity);GO:0005737(cytoplasm);GO:0010200(response to chitin);GO:0016567(protein ubiquitination)	NA	U-box domain-containing protein 27 [Beta vulgaris subsp. vulgaris]	83.8127	83.3727	88.5765	349.413	349.86	357.183	4.13062	2.04636	0	up
Bv1_011150_mcco	GO:0004674(protein serine/threonine kinase activity);GO:0005886(plasma membrane);GO:0007166(cell surface receptor signaling pathway)	NA	wall-associated receptor kinase-like 5 isoform X1 [Beta vulgaris subsp. vulgaris]	0.411164	0.424474	0.61916	1.99331	1.92342	2.67199	4.52895	2.17918	5.53928e-18	up
Bv1_011170_esfn	NA	NA	uncharacterized protein LOC104895484 isoform X1 [Beta vulgaris subsp. vulgaris]	9.83249	6.1471	5.90067	1.16079	1.74052	1.36005	0.194758	-2.36024	4.22035e-14	down
Bv1_011210_zihs	GO:0005634(nucleus);GO:0006355(regulation of transcription, DNA-templated);GO:0009834(plant-type secondary cell wall biogenesis);GO:0048829(root cap development)	03013(RNA transport);03015(mRNA surveillance pathway);03018(RNA degradation)	NAC domain-containing protein 76 [Beta vulgaris subsp. vulgaris]	9.3782	8.14156	9.65221	2.69358	2.00343	2.03718	0.247836	-2.01254	8.09281e-25	down
Bv1_011220_zfhk	GO:0005634(nucleus);GO:0006355(regulation of transcription, DNA-templated);GO:0009834(plant-type secondary cell wall biogenesis);GO:0048829(root cap development)	03013(RNA transport);03015(mRNA surveillance pathway);03018(RNA degradation)	NAC domain-containing protein 76 [Beta vulgaris subsp. vulgaris]	1.0282	1.12588	1.32272	0.592797	0.314165	0.246428	0.331739	-1.59188	2.34502e-06	down
Bv1_011300_oxqt	NA	NA	extensin-1 [Beta vulgaris subsp. vulgaris]	285.724	302.917	287.863	1192.22	1212.63	1253.56	4.17387	2.06138	0	up
Bv1_011320_dejg	GO:0005829(cytosol);GO:0005886(plasma membrane);GO:0006520(cellular amino acid metabolic process);GO:0006580(ethanolamine metabolic process);GO:0009793(embryo development ending in seed dormancy);GO:0016831(carboxy-lyase activity);GO:0019752(carboxylic acid metabolic process);GO:0030170(pyridoxal phosphate binding)	00340(Histidine metabolism)	serine decarboxylase [Beta vulgaris subsp. vulgaris]	108.288	108.954	105.31	641.233	632.659	637.718	5.92652	2.56719	0	up
Bv1_011340_dsoj	GO:0004553(hydrolase activity, hydrolyzing O-glycosyl compounds);GO:0005737(cytoplasm);GO:0005975(carbohydrate metabolic process);GO:0005986(sucrose biosynthetic process);GO:0006979(response to oxidative stress);GO:0009414(response to water deprivation);GO:0009507(chloroplast);GO:0009737(response to abscisic acid);GO:0010325(raffinose family oligosaccharide biosynthetic process);GO:0019593(mannit…	00052(Galactose metabolism)	galactinol--sucrose galactosyltransferase [Beta vulgaris subsp. vulgaris]	5.87971	5.69836	5.22989	71.432	66.5928	72.4729	12.5237	3.64659	0	up
Bv1_011370_emye	GO:0005381(iron ion transmembrane transporter activity);GO:0005384(manganese ion transmembrane transporter activity);GO:0006880(intracellular sequestering of iron ion);GO:0016020(membrane);GO:0030026(cellular manganese ion homeostasis);GO:0071281(cellular response to iron ion);GO:0071421(manganese ion transmembrane transport)	00940(Phenylpropanoid biosynthesis)	vacuolar iron transporter homolog 4 [Beta vulgaris subsp. vulgaris]	1.16501	0.753099	1.59527	5.67585	5.64377	4.96755	4.63576	2.21281	1.39123e-21	up
Bv1_011390_rigj	GO:0005381(iron ion transmembrane transporter activity);GO:0005384(manganese ion transmembrane transporter activity);GO:0006880(intracellular sequestering of iron ion);GO:0016020(membrane);GO:0030026(cellular manganese ion homeostasis);GO:0071281(cellular response to iron ion);GO:0071421(manganese ion transmembrane transport)	00940(Phenylpropanoid biosynthesis)	hypothetical protein BVRB_1g011390 [Beta vulgaris subsp. vulgaris]	1.48913	1.74672	1.98834	0	0.0669877	0	0.0128226	-6.28517	1.86839e-32	down
Bv1_011450_hwmm	NA	NA	hypothetical protein BVRB_1g011450 [Beta vulgaris subsp. vulgaris]	0.946135	0.838823	0.53958	13.7923	12.0308	11.8194	16.1935	4.01735	3.86321e-147	up
Bv1_011460_nxhk	GO:0005634(nucleus);GO:0005737(cytoplasm);GO:0005829(cytosol);GO:0005983(starch catabolic process);GO:0005986(sucrose biosynthetic process);GO:0006000(fructose metabolic process);GO:0006002(fructose 6-phosphate metabolic process);GO:0006094(gluconeogenesis);GO:0009737(response to abscisic acid);GO:0009750(response to fructose);GO:0015979(photosynthesis);GO:0016311(dephosphorylation);GO:0030388(fr…	00010(Glycolysis / Gluconeogenesis);00030(Pentose phosphate pathway);00051(Fructose and mannose metabolism);00710(Carbon fixation in photosynthetic organisms)	fructose-1,6-bisphosphatase, cytosolic [Beta vulgaris subsp. vulgaris]	8.60876	8.11358	9.09071	203.04	211.381	211.257	24.2388	4.59925	0	up
Bv1_011500_cydk	GO:0003700(DNA binding transcription factor activity);GO:0005634(nucleus);GO:0006355(regulation of transcription, DNA-templated);GO:0010192(mucilage biosynthetic process);GO:0019760(glucosinolate metabolic process);GO:0043565(sequence-specific DNA binding);GO:0044212(transcription regulatory region DNA binding)	00040(Pentose and glucuronate interconversions)	trihelix transcription factor GT-2 [Beta vulgaris subsp. vulgaris]	30.1554	34.2356	32.2545	10.5651	10.2482	10.4588	0.323575	-1.62783	2.38462e-126	down
Bv1_011540_xzwi	NA	NA	hypothetical protein BVRB_1g011540 [Beta vulgaris subsp. vulgaris]	59.3048	59.547	56.4426	4.64418	3.18988	4.08906	0.0680177	-3.87795	0	down
Bv1_011560_akku	NA	NA	hypothetical protein BVRB_1g011560 [Beta vulgaris subsp. vulgaris]	1.63586	0.907858	1.33598	0.797091	0.672448	0.331049	0.464106	-1.10747	0.0389056	down
Bv1_011590_ipqq	GO:0003674(molecular_function);GO:0008150(biological_process);GO:0009507(chloroplast);GO:0016021(integral component of membrane)	NA	uncharacterized protein LOC104895802 [Beta vulgaris subsp. vulgaris]	73.4104	75.8268	75.3247	150.176	163.569	166.371	2.13801	1.09627	2.98332e-191	up
Bv1_011610_eyff	GO:0000786(nucleosome);GO:0003677(DNA binding);GO:0005634(nucleus);GO:0005794(Golgi apparatus);GO:0005829(cytosol);GO:0006334(nucleosome assembly);GO:0051276(chromosome organization)	NA	uncharacterized protein LOC110024573 [Phalaenopsis equestris]	80.2271	83.5692	80.3603	27.0824	28.6417	27.8634	0.342352	-1.54645	2.81714e-214	down
Bv1_011630_mwgz	NA	NA	hypothetical protein BVRB_3g061710 [Beta vulgaris subsp. vulgaris]	1.13253	1.40895	1.09472	0.357388	0.421332	0.284423	0.292377	-1.7741	1.57459e-05	down
Bv1_011640_nuic	GO:0005886(plasma membrane);GO:0016021(integral component of membrane);GO:0031225(anchored component of membrane)	NA	early nodulin-like protein 1 [Beta vulgaris subsp. vulgaris]	14.4837	14.1886	13.4475	2.77718	3.39622	2.94265	0.216431	-2.20802	3.8388e-91	down
Bv1_011770_noyh	NA	NA	stress protein DDR48 [Beta vulgaris subsp. vulgaris]	42.5848	40.4301	41.2884	97.6855	96.8986	101.068	2.37847	1.25003	0	up
Bv1_011790_qnzs	NA	NA	abscisic stress-ripening protein 3 isoform X1 [Beta vulgaris subsp. vulgaris]	52.543	52.0951	52.6256	161.452	173.058	174.932	3.23941	1.69573	0	up
Bv1_011800_wchw	NA	NA	abscisic stress-ripening protein 3 isoform X2 [Beta vulgaris subsp. vulgaris]	3.57891	3.473	3.51091	15.0575	17.511	16.7903	4.67288	2.22431	5.6516e-242	up
Bv1_011810_wtnm	NA	NA		0	0.149228	0.230871	4.31244	5.84766	3.95935	37.1467	5.21516	1.29289e-33	up
Bv1_011820_edrr	NA	NA	hypothetical protein BVRB_1g011820 [Beta vulgaris subsp. vulgaris]	1.04772	1.56479	1.65669	0.489651	0.663195	0.346576	0.351219	-1.50956	0.00094217	down
Bv1_011830_oexd	NA	NA	hypothetical protein BVRB_1g011830 [Beta vulgaris subsp. vulgaris]	10.0236	10.1083	10.1196	3.76905	3.5895	3.70974	0.365876	-1.45057	2.1494e-48	down
Bv1_011850_gqya	NA	NA	abscisic stress-ripening protein 2 [Beta vulgaris subsp. vulgaris]	51.3764	51.3869	48.4691	21.6833	21.9942	21.2308	0.429196	-1.22029	2.63805e-135	down
Bv1_011870_rmyf	GO:0000977(RNA polymerase II regulatory region sequence-specific DNA binding);GO:0005794(Golgi apparatus);GO:0005886(plasma membrane);GO:0009833(plant-type primary cell wall biogenesis);GO:0016021(integral component of membrane);GO:0016757(transferase activity, transferring glycosyl groups);GO:0016759(cellulose synthase activity);GO:0016760(cellulose synthase (UDP-forming) activity);GO:0030244(ce…	NA	cellulose synthase A catalytic subunit 2 [UDP-forming] [Beta vulgaris subsp. vulgaris]	134.203	136.253	138.18	46.6097	43.916	43.3229	0.327549	-1.61022	0	down
Bv1_011930_tasc	GO:0005634(nucleus);GO:0005783(endoplasmic reticulum);GO:0007275(multicellular organism development);GO:0010073(meristem maintenance);GO:0016491(oxidoreductase activity)	NA	retinol dehydrogenase 11 [Beta vulgaris subsp. vulgaris]	51.2096	49.934	54.3528	23.2	21.8042	22.4085	0.433533	-1.20579	1.83771e-59	down
Bv1_011940_pegs	GO:0000287(magnesium ion binding);GO:0004427(inorganic diphosphatase activity);GO:0005829(cytosol);GO:0006796(phosphate-containing compound metabolic process);GO:0009507(chloroplast);GO:0009536(plastid);GO:0009570(chloroplast stroma);GO:0009579(thylakoid);GO:0009651(response to salt stress);GO:0009941(chloroplast envelope);GO:0016020(membrane);GO:0016462(pyrophosphatase activity);GO:0042742(defen…	00190(Oxidative phosphorylation)	soluble inorganic pyrophosphatase 6, chloroplastic [Beta vulgaris subsp. vulgaris]	46.9984	43.3123	44.8856	19.9093	16.8862	19.7556	0.418289	-1.25743	1.63868e-47	down
Bv1_011970_tsyx	GO:0003677(DNA binding);GO:0003700(DNA binding transcription factor activity);GO:0005634(nucleus);GO:0006351(transcription, DNA-templated);GO:0006355(regulation of transcription, DNA-templated);GO:0009873(ethylene-activated signaling pathway);GO:0045893(positive regulation of transcription, DNA-templated);GO:0048510(regulation of timing of transition from vegetative to reproductive phase)	03040(Spliceosome)	ethylene-responsive transcription factor ABR1 [Beta vulgaris subsp. vulgaris]	1.4689	1.48967	1.38131	62.1255	64.3807	65.8438	44.3216	5.46994	0	up
Bv1_012040_sgry	GO:0004674(protein serine/threonine kinase activity);GO:0005524(ATP binding);GO:0006468(protein phosphorylation);GO:0016021(integral component of membrane);GO:0016301(kinase activity);GO:0016310(phosphorylation)	NA	leucine-rich repeat receptor protein kinase EMS1 [Beta vulgaris subsp. vulgaris]	3.10606	3.94825	3.37783	1.47334	1.25841	1.05959	0.36343	-1.46025	3.01487e-06	down
Bv1_012070_wnij	GO:0004601(peroxidase activity);GO:0009505(plant-type cell wall);GO:0009664(plant-type cell wall organization)	00940(Phenylpropanoid biosynthesis)	peroxidase 12 [Beta vulgaris subsp. vulgaris]	4.0914	4.75629	5.47293	29.8127	29.9804	30.3072	6.29164	2.65344	1e-296	up
Bv1_012131z102	GO:0003723(RNA binding);GO:0003964(RNA-directed DNA polymerase activity);GO:0005737(cytoplasm);GO:0006278(RNA-dependent DNA biosynthetic process);GO:0015074(DNA integration)	NA	uncharacterized protein LOC104897580 [Beta vulgaris subsp. vulgaris]	0.305657	0.516755	0.206588	0.980589	1.11422	1.01589	3.02302	1.59599	2.3283e-07	up
Bv1_012200_mkxn	NA	NA	hypothetical protein BVRB_1g012200 [Beta vulgaris subsp. vulgaris]	4.72005	4.92803	5.24812	0.220897	0.651362	1.61853	0.16721	-2.58027	7.45483e-07	down
Bv1_012240_pixh	GO:0004103(choline kinase activity);GO:0005524(ATP binding);GO:0005737(cytoplasm);GO:0009611(response to wounding);GO:0016310(phosphorylation)	00564(Glycerophospholipid metabolism)	probable choline kinase 1 [Beta vulgaris subsp. vulgaris]	10.9624	9.42367	10.9323	240.108	236.231	237.167	22.7824	4.50985	0	up
Bv1_012280_odfs	GO:0000038(very long-chain fatty acid metabolic process);GO:0005634(nucleus);GO:0006633(fatty acid biosynthetic process);GO:0016021(integral component of membrane);GO:0042335(cuticle development);GO:0102336(3-oxo-arachidoyl-CoA synthase activity);GO:0102337(3-oxo-cerotoyl-CoA synthase activity);GO:0102338(3-oxo-lignoceronyl-CoA synthase activity);GO:0102756(very-long-chain 3-ketoacyl-CoA synthase…	00062(Fatty acid elongation)	3-ketoacyl-CoA synthase 17-like [Beta vulgaris subsp. vulgaris]	10.5949	10.819	8.10411	24.0391	24.7825	24.7177	2.49134	1.31692	1.74621e-63	up
Bv1_012310_qonh	GO:0004674(protein serine/threonine kinase activity);GO:0005515(protein binding);GO:0005524(ATP binding);GO:0005886(plasma membrane);GO:0006468(protein phosphorylation);GO:0007169(transmembrane receptor protein tyrosine kinase signaling pathway);GO:0010082(regulation of root meristem growth);GO:0010449(root meristem growth);GO:0016021(integral component of membrane);GO:0016032(viral process)	NA	probable LRR receptor-like serine/threonine-protein kinase At1g34110 [Beta vulgaris subsp. vulgaris]	12.4407	10.7984	11.0529	1.7194	2.8991	1.99395	0.192828	-2.37461	6.60502e-30	down
Bv1_012320_dgwj	GO:0003674(molecular_function);GO:0008150(biological_process);GO:0009507(chloroplast)	NA	uncharacterized protein LOC104896338 [Beta vulgaris subsp. vulgaris]	5.0445	5.83955	4.36139	1.51174	1.37892	1.7421	0.303878	-1.71843	1.39881e-26	down
Bv1_012330_neiw	GO:0003674(molecular_function);GO:0008150(biological_process);GO:0009507(chloroplast)	NA	uncharacterized protein LOC104896347 [Beta vulgaris subsp. vulgaris]	7.90392	7.98487	9.14966	31.4749	28.8553	24.6148	3.39258	1.76238	2.33132e-70	up
Bv1_012340_eawy	GO:0004004(ATP-dependent RNA helicase activity);GO:0010501(RNA secondary structure unwinding)	NA	DEAD-box ATP-dependent RNA helicase 39 [Beta vulgaris subsp. vulgaris]	12.2045	11.9133	11.8309	6.03717	5.27032	5.87999	0.478112	-1.06458	2.57665e-26	down
Bv1_012450_wyhf	GO:0000462(maturation of SSU-rRNA from tricistronic rRNA transcript (SSU-rRNA, 5.8S rRNA, LSU-rRNA));GO:0030515(snoRNA binding);GO:0032040(small-subunit processome);GO:0034388(Pwp2p-containing subcomplex of 90S preribosome)	03008(Ribosome biogenesis in eukaryotes)	transducin beta-like protein 3 [Beta vulgaris subsp. vulgaris]	49.7122	54.6278	59.3945	16.7351	17.0337	17.1085	0.310731	-1.68626	2.7883e-76	down
Bv1_012510_auky	NA	NA	protein Rf1, mitochondrial [Beta vulgaris subsp. vulgaris]	1.2464	1.21947	1.27918	0.386345	0	0.320991	0.188872	-2.40452	0.00636072	down
Bv1_012581z118	GO:0008150(biological_process);GO:0009534(chloroplast thylakoid);GO:0009941(chloroplast envelope);GO:0016853(isomerase activity)	NA	uncharacterized protein LOC104883090 [Beta vulgaris subsp. vulgaris]	2.84404	1.6765	2.25743	1.12756	1.00055	0.810589	0.433566	-1.20568	0.00382834	down
Bv1_012610_zpzk	GO:0003959(NADPH dehydrogenase activity);GO:0005622(intracellular);GO:0055114(oxidation-reduction process)	00592(alpha-Linolenic acid metabolism)	12-oxophytodienoate reductase 2 [Beta vulgaris subsp. vulgaris]	19.4459	18.4248	16.1926	60.6485	57.9805	61.5579	3.33289	1.73677	2.38982e-276	up
Bv1_012630_rnof	GO:0003746(translation elongation factor activity);GO:0004364(glutathione transferase activity);GO:0005634(nucleus);GO:0005737(cytoplasm);GO:0006749(glutathione metabolic process)	NA	elongation factor 1-gamma 2 [Beta vulgaris subsp. vulgaris]	132.307	131.642	130.397	54.122	52.7304	57.2263	0.416078	-1.26507	1.39166e-192	down
Bv1_012740_mcix	GO:0003989(acetyl-CoA carboxylase activity);GO:0004075(biotin carboxylase activity);GO:0005524(ATP binding);GO:0005737(cytoplasm);GO:0005829(cytosol);GO:0005886(plasma membrane);GO:0009631(cold acclimation);GO:0009735(response to cytokinin);GO:0009793(embryo development ending in seed dormancy);GO:0009933(meristem structural organization);GO:0010072(primary shoot apical meristem specification);GO…	00620(Pyruvate metabolism);00640(Propanoate metabolism);00061(Fatty acid biosynthesis);00254(Aflatoxin biosynthesis)	acetyl-CoA carboxylase 1 isoform X1 [Beta vulgaris subsp. vulgaris]	383.541	387.441	383.132	1111.88	1131.31	1102.17	2.89864	1.53538	0	up
Bv1_012760_ojtf	GO:0004185(serine-type carboxypeptidase activity);GO:0006508(proteolysis);GO:0008239(dipeptidyl-peptidase activity)	NA	lysosomal Pro-X carboxypeptidase [Beta vulgaris subsp. vulgaris]	1.12806	1.01527	1.30765	13.1827	12.0001	12.2679	10.8522	3.43991	1.84877e-68	up
Bv1_012790_ffru	GO:0003824(catalytic activity);GO:0005634(nucleus);GO:0005773(vacuole);GO:0005774(vacuolar membrane);GO:0005783(endoplasmic reticulum);GO:0005886(plasma membrane);GO:0006721(terpenoid metabolic process);GO:0009788(negative regulation of abscisic acid-activated signaling pathway);GO:0016487(farnesol metabolic process);GO:0047886(farnesol dehydrogenase activity);GO:0050662(coenzyme binding)	00900(Terpenoid backbone biosynthesis);00909(Sesquiterpenoid and triterpenoid biosynthesis)	uncharacterized protein LOC104898527 [Beta vulgaris subsp. vulgaris]	16.5815	15.8031	18.3041	5.03569	5.36346	5.87101	0.320981	-1.63944	4.30041e-52	down
Bv1_012800_eroq	GO:0003899(DNA-directed 5'-3' RNA polymerase activity);GO:0005634(nucleus);GO:0016021(integral component of membrane);GO:0016757(transferase activity, transferring glycosyl groups)	NA	uncharacterized protein LOC104898538 [Beta vulgaris subsp. vulgaris]	47.9002	47.371	47.9871	19.1045	13.6073	14.421	0.329006	-1.60382	9.25959e-25	down
Bv1_012830_aofx	GO:0003333(amino acid transmembrane transport);GO:0005886(plasma membrane);GO:0006865(amino acid transport);GO:0015171(amino acid transmembrane transporter activity);GO:0016020(membrane);GO:0016021(integral component of membrane)	NA	lysine histidine transporter-like 8 [Beta vulgaris subsp. vulgaris]	11.7954	12.1396	10.1999	1.32425	1.75114	1.40226	0.131175	-2.93044	3.76915e-86	down
Bv1_012860_aztz	GO:0003677(DNA binding);GO:0005634(nucleus);GO:0005654(nucleoplasm);GO:0006351(transcription, DNA-templated);GO:0006355(regulation of transcription, DNA-templated);GO:0009909(regulation of flower development);GO:0010048(vernalization response);GO:0043565(sequence-specific DNA binding);GO:0043565(sequence-specific DNA binding)	NA	B3 domain-containing protein Os01g0723500 isoform X2 [Beta vulgaris subsp. vulgaris]	16.9373	16.8096	17.6601	6.33873	5.8396	4.87777	0.331785	-1.59168	1.00288e-55	down
Bv1_012890_mdoq	GO:0005634(nucleus);GO:0006355(regulation of transcription, DNA-templated);GO:0044212(transcription regulatory region DNA binding)	04075(Plant hormone signal transduction)	probable transcription factor KAN4 [Beta vulgaris subsp. vulgaris]	3.76605	4.9575	4.07927	0.509136	0.468953	0.804183	0.139209	-2.84467	2.19937e-21	down
Bv1_012910_pegd	GO:0003674(molecular_function);GO:0005739(mitochondrion);GO:0005794(Golgi apparatus);GO:0008150(biological_process);GO:0009507(chloroplast);GO:0016021(integral component of membrane)	NA	transmembrane protein 147 [Beta vulgaris subsp. vulgaris]	113.828	122.209	125.91	54.6874	58.9908	58.359	0.47531	-1.07306	1.9082e-54	down
Bv1_012980_mjxa	GO:0005794(Golgi apparatus);GO:0005886(plasma membrane);GO:0008514(organic anion transmembrane transporter activity);GO:0008643(carbohydrate transport);GO:0016021(integral component of membrane)	NA	probable sugar phosphate/phosphate translocator At1g48230 [Beta vulgaris subsp. vulgaris]	20.8344	20.7886	20.5105	7.81902	6.6798	6.51156	0.338149	-1.56427	2.98488e-64	down
Bv1_012990_hiap	GO:0003700(DNA binding transcription factor activity);GO:0005634(nucleus);GO:0043565(sequence-specific DNA binding);GO:0044212(transcription regulatory region DNA binding)	NA	zinc finger protein ZAT5 [Beta vulgaris subsp. vulgaris]	1.77209	0.781541	1.11299	0.0498597	0	0	0.0135983	-6.20043	9.35197e-19	down
Bv1_013000_dzgp	GO:0000977(RNA polymerase II regulatory region sequence-specific DNA binding);GO:0003700(DNA binding transcription factor activity);GO:0005634(nucleus);GO:0006357(regulation of transcription by RNA polymerase II)	NA	zinc finger BED domain-containing protein RICESLEEPER 2 [Beta vulgaris subsp. vulgaris]	0.220176	0.0617633	0.103316	5.1425	2.92832	3.95541	31.2163	4.96423	4.02224e-26	up
Bv1_013030_fxre	GO:0003677(DNA binding);GO:0003700(DNA binding transcription factor activity);GO:0005515(protein binding);GO:0005634(nucleus);GO:0005829(cytosol);GO:0006351(transcription, DNA-templated);GO:0006355(regulation of transcription, DNA-templated);GO:0009742(brassinosteroid mediated signaling pathway);GO:0040008(regulation of growth);GO:0045892(negative regulation of transcription, DNA-templated);GO:00…	04075(Plant hormone signal transduction)	protein BRASSINAZOLE-RESISTANT 1 [Beta vulgaris subsp. vulgaris]	15.6155	16.7073	16.4804	7.77587	7.91596	8.51154	0.495938	-1.01177	3.73868e-27	down
Bv1_013180_mzkc	GO:0000963(mitochondrial RNA processing);GO:0003723(RNA binding);GO:0004519(endonuclease activity);GO:0005739(mitochondrion);GO:0008270(zinc ion binding);GO:0009507(chloroplast);GO:0016554(cytidine to uridine editing);GO:0043231(intracellular membrane-bounded organelle);GO:0080156(mitochondrial mRNA modification)	NA	pentatricopeptide repeat-containing protein At4g30700 [Beta vulgaris subsp. vulgaris]	0.553978	0.588663	0.477139	0.0929083	0.110763	0.259107	0.285705	-1.8074	1.54529e-05	down
Bv1_013250_fctc	GO:0005768(endosome);GO:0005774(vacuolar membrane);GO:0005802(trans-Golgi network);GO:0008757(S-adenosylmethionine-dependent methyltransferase activity);GO:0032259(methylation)	NA	probable methyltransferase PMT28 [Beta vulgaris subsp. vulgaris]	36.2022	36.0433	37.2719	14.274	12.319	12.7374	0.359125	-1.47744	1.00265e-55	down
Bv1_013310_eeiw	GO:0005793(endoplasmic reticulum-Golgi intermediate compartment);GO:0015786(UDP-glucose transmembrane transport);GO:0090480(purine nucleotide-sugar transmembrane transport)	NA	UDP-galactose transporter 2 [Beta vulgaris subsp. vulgaris]	60.5023	61.0087	57.649	25.4219	28.684	23.9003	0.4354	-1.19959	4.14749e-37	down
Bv1_013400_sedf	GO:0005516(calmodulin binding);GO:0005634(nucleus);GO:0005886(plasma membrane);GO:0008150(biological_process)	NA	uncharacterized protein LOC104898995 [Beta vulgaris subsp. vulgaris]	3.12609	2.85809	2.78991	23.8112	23.537	25.0118	8.24701	3.04387	0	up
Bv1_013430_rnck	GO:0003723(RNA binding);GO:0005739(mitochondrion);GO:0008150(biological_process);GO:0008270(zinc ion binding)	NA	pentatricopeptide repeat-containing protein At2g41080 [Beta vulgaris subsp. vulgaris]	2.46584	2.06763	2.58179	1.12611	1.11105	1.28406	0.494883	-1.01484	3.04309e-06	down
Bv1_013450_tgwn	NA	NA	hypothetical protein BVRB_1g013450 [Beta vulgaris subsp. vulgaris]	3.68087	3.53718	4.03389	1.78465	1.84416	1.5361	0.459025	-1.12335	3.36965e-12	down
Bv1_013520_mkik	GO:0005886(plasma membrane);GO:0009506(plasmodesma);GO:0009507(chloroplast);GO:0015207(adenine transmembrane transporter activity);GO:0015208(guanine transmembrane transporter activity);GO:0015210(uracil transmembrane transporter activity);GO:0015294(solute:cation symporter activity);GO:0016020(membrane);GO:0016021(integral component of membrane);GO:0022857(transmembrane transporter activity);GO:…	NA	nucleobase-ascorbate transporter 3 [Beta vulgaris subsp. vulgaris]	19.7174	18.1616	19.1894	8.02015	7.67291	8.90173	0.43097	-1.21434	5.55306e-54	down
Bv1_013540_kety	GO:0003674(molecular_function);GO:0005634(nucleus);GO:0008150(biological_process)	NA	uncharacterized protein LOC104899099 [Beta vulgaris subsp. vulgaris]	26.5631	27.3485	30.0202	13.1804	15.8429	12.3764	0.493254	-1.0196	1.46709e-09	down
Bv1_013640_gmwi	GO:0003674(molecular_function);GO:0005634(nucleus);GO:0008150(biological_process);GO:0008150(biological_process)	NA	hypothetical protein BVRB_1g013640 isoform B [Beta vulgaris subsp. vulgaris]	22.4567	21.4041	26.7621	6.49163	7.64552	4.03031	0.257246	-1.95878	1.23247e-13	down
Bv1_013650_aisu	GO:0003674(molecular_function);GO:0005737(cytoplasm);GO:0008150(biological_process);GO:0008150(biological_process)	NA	hypothetical protein BVRB_1g013650 isoform B [Beta vulgaris subsp. vulgaris]	39.0114	43.1453	41.3683	18.1085	20.3965	17.7499	0.455413	-1.13475	9.61245e-26	down
Bv1_013700_rqxi	GO:0003333(amino acid transmembrane transport);GO:0005886(plasma membrane);GO:0015171(amino acid transmembrane transporter activity)	NA	amino acid permease 3 [Beta vulgaris subsp. vulgaris]	2.24205	2.25787	2.24188	21.682	21.8973	21.7108	9.68437	3.27566	0	up
Bv1_013760_gxde	GO:0000778(condensed nuclear chromosome kinetochore);GO:0004672(protein kinase activity);GO:0007094(mitotic spindle assembly checkpoint);GO:0051754(meiotic sister chromatid cohesion, centromeric)	NA	mitotic spindle checkpoint protein BUBR1 [Beta vulgaris subsp. vulgaris]	10.5915	10.4414	9.59051	4.14762	3.2014	2.98439	0.337435	-1.56732	5.66727e-17	down
Bv1_013770_txks	GO:0005737(cytoplasm)	NA	uncharacterized protein LOC104899283 [Beta vulgaris subsp. vulgaris]	0.630404	0.805822	0.624062	1.51462	1.39752	1.97625	2.37267	1.24651	1.66328e-07	up
Bv1_013790_jjwp	GO:0009416(response to light stimulus);GO:0009535(chloroplast thylakoid membrane);GO:0009768(photosynthesis, light harvesting in photosystem I);GO:0009941(chloroplast envelope);GO:0010287(plastoglobule);GO:0016168(chlorophyll binding);GO:0031409(pigment binding);GO:0031409(pigment binding)	00196(Photosynthesis - antenna proteins);00196(Photosynthesis - antenna proteins)	chlorophyll a-b binding protein 5, chloroplastic isoform X2 [Beta vulgaris subsp. vulgaris]	4.68736	3.89752	4.99335	1.90241	1.27603	1.51823	0.345897	-1.53159	3.99082e-13	down
Bv1_014090_cran	GO:0005351(carbohydrate:proton symporter activity);GO:0005355(glucose transmembrane transporter activity);GO:0005887(integral component of plasma membrane);GO:0046323(glucose import)	NA	monosaccharide-sensing protein 2 [Beta vulgaris subsp. vulgaris]	94.8316	94.178	92.6385	16.4771	14.4581	15.8538	0.166126	-2.58965	4.74269e-295	down
Bv1_014140_yujk	GO:0005622(intracellular);GO:0005623(cell);GO:0005829(cytosol);GO:0005886(plasma membrane);GO:0006970(response to osmotic stress);GO:0009507(chloroplast);GO:0009637(response to blue light);GO:0009738(abscisic acid-activated signaling pathway);GO:0009787(regulation of abscisic acid-activated signaling pathway);GO:0009902(chloroplast relocation);GO:0009903(chloroplast avoidance movement);GO:0010029…	NA	protein PLASTID MOVEMENT IMPAIRED 1 [Beta vulgaris subsp. vulgaris]	0.299906	0.159722	0.24598	1.65141	2.04575	1.87847	7.90187	2.98219	8.9647e-23	up
Bv1_014150_sduu	NA	00020(Citrate cycle (TCA cycle));00620(Pyruvate metabolism);00630(Glyoxylate and dicarboxylate metabolism);00710(Carbon fixation in photosynthetic organisms);00270(Cysteine and methionine metabolism)	uncharacterized protein LOC104900936 [Beta vulgaris subsp. vulgaris]	4.34796	5.72845	5.16531	0.925447	1.34177	1.25897	0.231351	-2.11185	9.35896e-33	down
Bv1_014160_juzh	NA	NA	hypothetical protein BVRB_1g014160 [Beta vulgaris subsp. vulgaris]	0.475271	0.792109	0.514239	0.135001	0.149137	0	0.159483	-2.64853	0.000112271	down
Bv1_014180_cegu	GO:0005634(nucleus);GO:0008270(zinc ion binding);GO:0016021(integral component of membrane);GO:0016567(protein ubiquitination);GO:0043161(proteasome-mediated ubiquitin-dependent protein catabolic process);GO:0046872(metal ion binding);GO:0061630(ubiquitin protein ligase activity)	NA	RING-H2 finger protein ATL80 [Beta vulgaris subsp. vulgaris]	12.8822	10.2707	12.4975	24.9355	24.4427	23.8228	2.0533	1.03794	1.4173e-52	up
Bv1_014190_cjgn	GO:0003674(molecular_function);GO:0005739(mitochondrion);GO:0009941(chloroplast envelope);GO:0046930(pore complex)	NA	outer envelope pore protein 21B, chloroplastic [Beta vulgaris subsp. vulgaris]	2.598	2.87358	3.09118	1.05357	1.00156	0.972577	0.35359	-1.49985	3.49233e-31	down
Bv1_014210_ozes	GO:0004579(dolichyl-diphosphooligosaccharide-protein glycotransferase activity);GO:0008250(oligosaccharyltransferase complex);GO:0018279(protein N-linked glycosylation via asparagine)	00510(N-Glycan biosynthesis);04141(Protein processing in endoplasmic reticulum)	dolichyl-diphosphooligosaccharide--protein glycosyltransferase subunit 1A [Beta vulgaris subsp. vulgaris]	30.1077	32.1787	32.4586	13.151	13.1301	13.045	0.415073	-1.26856	1.75356e-115	down
Bv1_014270_zory	NA	NA	hypothetical protein BVRB_1g014270 [Beta vulgaris subsp. vulgaris]	1.82446	2.08402	1.74258	0.943519	0.873493	0.811883	0.465204	-1.10407	1.61027e-07	down
Bv1_014340_zene	GO:0003723(RNA binding);GO:0005634(nucleus);GO:0005829(cytosol);GO:0042254(ribosome biogenesis);GO:0042255(ribosome assembly)	NA	LOW QUALITY PROTEIN: 60S ribosome subunit biogenesis protein NIP7 homolog [Beta vulgaris subsp. vulgaris]	6.93359	7.77585	6.58609	3.51832	3.00895	3.32749	0.462762	-1.11166	4.98921e-15	down
Bv1_014370_ynwg	GO:0004722(protein serine/threonine phosphatase activity);GO:0005634(nucleus);GO:0005737(cytoplasm);GO:0006470(protein dephosphorylation);GO:0009414(response to water deprivation);GO:0009651(response to salt stress);GO:0009737(response to abscisic acid);GO:0046872(metal ion binding);GO:0061416(regulation of transcription from RNA polymerase II promoter in response to salt stress)	NA	probable protein phosphatase 2C 27 isoform X1 [Beta vulgaris subsp. vulgaris]	15.2514	15.6448	15.363	42.2561	40.2168	37.8835	2.60178	1.3795	1.07785e-277	up
Bv1_014430_wzqm	NA	NA	hypothetical protein BVRB_1g014420 isoform B [Beta vulgaris subsp. vulgaris]	5.56812	6.20761	5.51911	2.046	0.834331	1.96279	0.280032	-1.83633	2.51822e-09	down
Bv1_014480_kwch	GO:0005634(nucleus);GO:0005739(mitochondrion);GO:0005739(mitochondrion)	03440(Homologous recombination);03440(Homologous recombination)	hypothetical protein BVRB_1g014480 isoform B [Beta vulgaris subsp. vulgaris]	7.87175	8.12653	8.2331	3.34133	2.53701	2.81636	0.35882	-1.47867	7.33042e-14	down
Bv1_014510_wjkq	GO:0003824(catalytic activity);GO:0004084(branched-chain-amino-acid transaminase activity);GO:0005737(cytoplasm);GO:0005739(mitochondrion);GO:0009082(branched-chain amino acid biosynthetic process);GO:0009097(isoleucine biosynthetic process);GO:0009098(leucine biosynthetic process);GO:0009099(valine biosynthetic process);GO:0009507(chloroplast);GO:0052654(L-leucine transaminase activity);GO:00526…	00270(Cysteine and methionine metabolism);00280(Valine, leucine and isoleucine degradation);00290(Valine, leucine and isoleucine biosynthesis);00770(Pantothenate and CoA biosynthesis)	branched-chain-amino-acid aminotransferase 2, chloroplastic [Beta vulgaris subsp. vulgaris]	1.31478	1.63348	1.95076	44.2625	44.3131	47.7638	27.8299	4.79856	0	up
Bv1_014580_yhpt	GO:0004506(squalene monooxygenase activity);GO:0005576(extracellular region);GO:0005783(endoplasmic reticulum);GO:0009611(response to wounding);GO:0009753(response to jasmonic acid);GO:0016021(integral component of membrane);GO:0016126(sterol biosynthetic process);GO:0050660(flavin adenine dinucleotide binding);GO:0055114(oxidation-reduction process)	00100(Steroid biosynthesis);00909(Sesquiterpenoid and triterpenoid biosynthesis)	squalene monooxygenase [Beta vulgaris subsp. vulgaris]	119.211	122.763	116.928	36.9374	38.4446	34.1436	0.305168	-1.71232	1.2579e-237	down
Bv1_014620_pnwp	GO:0003677(DNA binding);GO:0003700(DNA binding transcription factor activity);GO:0005515(protein binding);GO:0005634(nucleus);GO:0006351(transcription, DNA-templated);GO:0006355(regulation of transcription, DNA-templated);GO:0009637(response to blue light);GO:0040008(regulation of growth);GO:0046983(protein dimerization activity)	NA	transcription factor bHLH74 [Beta vulgaris subsp. vulgaris]	34.2458	32.8136	36.5244	14.3897	15.1599	15.282	0.432806	-1.20821	5.18252e-77	down
Bv1_014630_qaoe	GO:0003677(DNA binding);GO:0003700(DNA binding transcription factor activity);GO:0005634(nucleus);GO:0006351(transcription, DNA-templated);GO:0006355(regulation of transcription, DNA-templated);GO:0007276(gamete generation);GO:0009908(flower development);GO:0010492(maintenance of shoot apical meristem identity);GO:0019760(glucosinolate metabolic process);GO:0030154(cell differentiation);GO:004212…	NA	AP2-like ethylene-responsive transcription factor ANT [Beta vulgaris subsp. vulgaris]	2.86682	2.8254	2.87911	0.65834	0.746975	0.885138	0.267223	-1.90389	4.11832e-17	down
Bv1_014730_kwxw	NA	NA	hypothetical protein BVRB_1g014730 [Beta vulgaris subsp. vulgaris]	0.286017	0.370498	0.549972	0.804467	0.85577	1.19761	2.36874	1.24412	4.58432e-05	up
Bv1_014750_eogn	NA	NA	hypothetical protein BVRB_1g014750 [Beta vulgaris subsp. vulgaris]	2.7743	3.68314	3.32774	1.25791	1.03477	1.02224	0.338769	-1.56163	2.34132e-11	down
Bv1_014810_smuu	GO:0004607(phosphatidylcholine-sterol O-acyltransferase activity);GO:0005576(extracellular region);GO:0005773(vacuole);GO:0005774(vacuolar membrane);GO:0006629(lipid metabolic process);GO:0008374(O-acyltransferase activity);GO:0016021(integral component of membrane)	00564(Glycerophospholipid metabolism)	lecithin-cholesterol acyltransferase-like 1 [Beta vulgaris subsp. vulgaris]	1.6079	0.819966	1.49207	3.42574	2.40958	2.11031	2.02698	1.01933	0.000419471	up
Bv1_014820_xsjz	NA	NA	hypothetical protein BVRB_1g014820 [Beta vulgaris subsp. vulgaris]	8.80312	7.69115	8.85377	4.33519	3.63825	3.74982	0.462492	-1.1125	2.59647e-09	down
Bv1_014830_rsec	GO:0003674(molecular_function);GO:0005739(mitochondrion);GO:0008150(biological_process)	NA	uncharacterized protein LOC104901855 [Beta vulgaris subsp. vulgaris]	14.345	15.0045	14.6778	29.7131	28.3534	30.0628	2.0017	1.00122	9.73468e-184	up
Bv1_014840_zncj	GO:0004185(serine-type carboxypeptidase activity);GO:0016747(transferase activity, transferring acyl groups other than amino-acyl groups);GO:0019748(secondary metabolic process);GO:0051603(proteolysis involved in cellular protein catabolic process)	NA	hypothetical protein BVRB_1g014840 [Beta vulgaris subsp. vulgaris]	0	0.023541	0	0.393497	0.38116	0.425841	50.9961	5.67231	2.41323e-20	up
Bv1_014850_ptsn	GO:0000266(mitochondrial fission);GO:0003924(GTPase activity);GO:0005525(GTP binding);GO:0005737(cytoplasm);GO:0005739(mitochondrion);GO:0005874(microtubule);GO:0005886(plasma membrane);GO:0005938(cell cortex);GO:0007005(mitochondrion organization);GO:0007049(cell cycle);GO:0008017(microtubule binding);GO:0009504(cell plate);GO:0009506(plasmodesma);GO:0009524(phragmoplast);GO:0010152(pollen matur…	04144(Endocytosis)	dynamin-related protein 1C [Beta vulgaris subsp. vulgaris]	25.1184	25.7493	25.4914	11.1906	10.8167	11.0247	0.432587	-1.20894	2.58801e-52	down
Bv1_014860_zcyp	GO:0003674(molecular_function);GO:0008150(biological_process);GO:0009507(chloroplast)	NA	uncharacterized protein LOC104901877 [Beta vulgaris subsp. vulgaris]	0	0.0957442	0.182539	0.76018	0.342517	0.557346	5.9653	2.57659	1.4806e-05	up
Bv1_014870_ezru	GO:0000166(nucleotide binding);GO:0005634(nucleus);GO:0009793(embryo development ending in seed dormancy);GO:0010073(meristem maintenance);GO:0010305(leaf vascular tissue pattern formation);GO:0010311(lateral root formation);GO:0010449(root meristem growth);GO:0035266(meristem growth);GO:0048366(leaf development);GO:0090696(post-embryonic plant organ development);GO:2000012(regulation of auxin po…	03008(Ribosome biogenesis in eukaryotes)	U3 small nucleolar RNA-associated protein 4 [Beta vulgaris subsp. vulgaris]	54.4013	55.3356	55.5096	22.0184	23.9373	23.7934	0.422091	-1.24437	1.69561e-119	down
Bv1_014890_dhph	GO:0009725(response to hormone)	NA	heptahelical transmembrane protein 4 isoform X1 [Beta vulgaris subsp. vulgaris]	1.07904	1.27401	1.30256	2.89633	2.79858	2.49252	2.23969	1.1633	8.57826e-27	up
Bv1_014920_skmi	NA	03008(Ribosome biogenesis in eukaryotes)	uncharacterized protein LOC104901936 [Beta vulgaris subsp. vulgaris]	0	0	0.0961282	0.953997	0.665591	0.916218	26.3794	4.72134	4.58266e-15	up
Bv1_015000_hyye	GO:0003674(molecular_function);GO:0005739(mitochondrion);GO:0008150(biological_process);GO:0009507(chloroplast)	NA	F-box protein At3g12350 [Beta vulgaris subsp. vulgaris]	15.5134	15.7573	16.0126	43.2106	43.7753	44.3268	2.77715	1.47361	0	up
Bv1_015020_qzgy	GO:0005739(mitochondrion);GO:0016021(integral component of membrane)	NA	uncharacterized protein LOC104901991 [Beta vulgaris subsp. vulgaris]	12.1605	12.0389	12.3499	25.7521	27.713	25.626	2.16396	1.11367	3.65527e-124	up
Bv1_015080_kmst	GO:0005516(calmodulin binding);GO:0005634(nucleus);GO:0005886(plasma membrane);GO:0008150(biological_process)	NA	tetratricopeptide repeat protein 7B [Beta vulgaris subsp. vulgaris]	16.0475	17.368	17.2505	6.79192	6.15619	4.40338	0.342468	-1.54596	9.73682e-24	down
Bv1_015100_qsdk	GO:0003824(catalytic activity);GO:0005829(cytosol);GO:0009809(lignin biosynthetic process);GO:0016621(cinnamoyl-CoA reductase activity);GO:0050662(coenzyme binding);GO:0050662(coenzyme binding)	00940(Phenylpropanoid biosynthesis);00940(Phenylpropanoid biosynthesis)	cinnamoyl-CoA reductase 1 isoform X1 [Beta vulgaris subsp. vulgaris]	1.99376	2.4897	2.18188	0.732283	1.30349	0.825627	0.429296	-1.21996	0.00829135	down
Bv1_015160_mddw	GO:0010223(secondary shoot formation);GO:0016787(hydrolase activity);GO:1901601(strigolactone biosynthetic process)	NA	probable strigolactone esterase DAD2 [Beta vulgaris subsp. vulgaris]	70.5162	65.3383	68.5369	234.557	231.453	227.503	3.39306	1.76259	0	up
Bv1_015220_dofr	GO:0001046(core promoter sequence-specific DNA binding);GO:0001228(transcriptional activator activity, RNA polymerase II transcription regulatory region sequence-specific DNA binding);GO:0005634(nucleus);GO:0006366(transcription by RNA polymerase II)	04075(Plant hormone signal transduction);04712(Circadian rhythm - plant)	transcription factor PIF3 [Beta vulgaris subsp. vulgaris]	10.0377	9.05626	11.7724	0	0.0909522	0	0.00294664	-8.40671	4.54113e-105	down
Bv1_015230_mzro	GO:0001046(core promoter sequence-specific DNA binding);GO:0001228(transcriptional activator activity, RNA polymerase II transcription regulatory region sequence-specific DNA binding);GO:0005634(nucleus);GO:0006366(transcription by RNA polymerase II)	04075(Plant hormone signal transduction);04712(Circadian rhythm - plant)	transcription factor bHLH54 [Beta vulgaris subsp. vulgaris]	0.930131	1.04274	0.910256	0.247931	0.0959027	0.211877	0.192745	-2.37523	1.30463e-09	down
Bv1_015270_jcra	GO:0003700(DNA binding transcription factor activity);GO:0005634(nucleus);GO:0010200(response to chitin);GO:0043565(sequence-specific DNA binding);GO:0044212(transcription regulatory region DNA binding)	NA	zinc finger protein ZAT10 [Beta vulgaris subsp. vulgaris]	86.5359	85.8675	86.3278	372.57	360.106	371.169	4.26638	2.09301	0	up
Bv1_015280_udcx	GO:0016020(membrane);GO:0016709(oxidoreductase activity, acting on paired donors, with incorporation or reduction of molecular oxygen, NAD(P)H as one donor, and incorporation of one atom of oxygen);GO:0042343(indole glucosinolate metabolic process);GO:0044550(secondary metabolite biosynthetic process);GO:0098542(defense response to other organism)	NA	isoflavone 3'-hydroxylase-like [Beta vulgaris subsp. vulgaris]	48.2729	47.2268	48.0786	101.502	100.896	102.067	2.12056	1.08444	5.80667e-294	up
Bv1_015410_neco	GO:0004252(serine-type endopeptidase activity);GO:0005618(cell wall)	NA	subtilisin-like protease SBT1.7 [Beta vulgaris subsp. vulgaris]	96.7362	96.12	93.8715	27.2605	26.7658	27.5466	0.284496	-1.81352	5.42362e-144	down
Bv1_015430_kohe	GO:0000062(fatty-acyl-CoA binding);GO:0001666(response to hypoxia);GO:0005576(extracellular region);GO:0005615(extracellular space);GO:0006952(defense response);GO:0008289(lipid binding);GO:0009617(response to bacterium);GO:0009646(response to absence of light);GO:0015908(fatty acid transport);GO:0042742(defense response to bacterium);GO:0050832(defense response to fungus)	NA	acyl-CoA-binding domain-containing protein 3 [Beta vulgaris subsp. vulgaris]	9.80104	10.579	10.183	40.8985	37.5625	34.4792	3.69532	1.8857	2.65518e-146	up
Bv1_015450_mgjn	GO:0012505(endomembrane system);GO:0016787(hydrolase activity);GO:1990019(protein storage vacuole organization);GO:1990019(protein storage vacuole organization)	NA	uncharacterized protein LOC104902355 isoform X2 [Beta vulgaris subsp. vulgaris]	2.89463	2.55595	2.58753	1.62949	1.13758	0.739593	0.436256	-1.19675	0.000373584	down
Bv1_015510_uinm	NA	NA	hypothetical protein BVRB_1g015510 [Beta vulgaris subsp. vulgaris]	1.57172	1.62886	1.75287	8.66146	7.90072	7.62976	4.88386	2.28802	1.40458e-128	up
Bv1_015520_tiyg	NA	NA	hypothetical protein BVRB_1g015520 [Beta vulgaris subsp. vulgaris]	0.308977	0.332921	0.347991	1.46697	2.11408	2.30131	5.94246	2.57106	1.90666e-27	up
Bv1_015550_cwdp	GO:0003674(molecular_function);GO:0005634(nucleus)	NA	uncharacterized protein LOC104902448 [Beta vulgaris subsp. vulgaris]	0.533678	0.688972	0.536033	0	0	0	-inf	-inf	7.54899e-22	down
Bv1_015570_iyej	GO:0003674(molecular_function);GO:0008150(biological_process);GO:0016021(integral component of membrane)	NA	probable carbohydrate esterase At4g34215 [Beta vulgaris subsp. vulgaris]	1.27934	1.36128	1.34696	0.694934	0.801906	0.469236	0.493051	-1.02019	0.0043996	down
Bv1_015650_xstx	GO:0004067(asparaginase activity);GO:0005737(cytoplasm);GO:0006508(proteolysis);GO:0006516(glycoprotein catabolic process);GO:0008798(beta-aspartyl-peptidase activity)	NA	probable isoaspartyl peptidase/L-asparaginase 2 [Beta vulgaris subsp. vulgaris]	0.213223	0.181325	0.219096	1.94113	1.62991	1.89695	8.91068	3.15554	6.1381e-107	up
Bv1_015710_pnwg	GO:0004672(protein kinase activity);GO:0004674(protein serine/threonine kinase activity);GO:0005524(ATP binding);GO:0005886(plasma membrane);GO:0006468(protein phosphorylation);GO:0007169(transmembrane receptor protein tyrosine kinase signaling pathway);GO:0016021(integral component of membrane);GO:0016301(kinase activity);GO:0016310(phosphorylation)	NA	probable inactive receptor kinase At5g67200 [Beta vulgaris subsp. vulgaris]	28.8278	27.047	33.5252	2.18126	3.90832	2.99211	0.101585	-3.29924	2.02223e-55	down
Bv1_015720_qpod	GO:0003674(molecular_function);GO:0005634(nucleus);GO:0005739(mitochondrion);GO:0008150(biological_process)	NA	cell wall protein DAN4 [Beta vulgaris subsp. vulgaris]	35.6018	36.428	37.1913	90.5944	79.2866	83.7899	2.32254	1.21571	7.88703e-70	up
Bv1_015760_qcqa	GO:0003674(molecular_function);GO:0005634(nucleus);GO:0008150(biological_process)	NA	uncharacterized protein LOC104902580 [Beta vulgaris subsp. vulgaris]	7.63861	5.43197	7.77117	17.0606	16.5935	17.564	2.45748	1.29718	8.40356e-27	up
Bv1_015770_ojha	GO:0003677(DNA binding);GO:0003700(DNA binding transcription factor activity);GO:0005515(protein binding);GO:0005634(nucleus);GO:0006351(transcription, DNA-templated);GO:0006355(regulation of transcription, DNA-templated);GO:0007165(signal transduction);GO:0010067(procambium histogenesis);GO:0010087(phloem or xylem histogenesis);GO:0051301(cell division);GO:0051301(cell division)	03013(RNA transport);03013(RNA transport)	hypothetical protein BVRB_1g015770 isoform A [Beta vulgaris subsp. vulgaris]	6.69648	6.11238	6.83823	1.16641	1.62541	1.50333	0.218615	-2.19354	3.16989e-35	down
Bv1_015810_rnwz	GO:0000184(nuclear-transcribed mRNA catabolic process, nonsense-mediated decay);GO:0003723(RNA binding);GO:0003729(mRNA binding);GO:0003743(translation initiation factor activity);GO:0005515(protein binding);GO:0005634(nucleus);GO:0005829(cytosol);GO:0006413(translational initiation);GO:0006446(regulation of translational initiation);GO:0009651(response to salt stress);GO:0016032(viral process);G…	03013(RNA transport);03015(mRNA surveillance pathway);03018(RNA degradation)	polyadenylate-binding protein 2 [Beta vulgaris subsp. vulgaris]	457.957	462.005	463.091	150.059	153.034	154.094	0.330564	-1.597	0	down
Bv1_015840_eigd	GO:0006364(rRNA processing);GO:0030687(preribosome, large subunit precursor)	NA	rRNA-processing protein CGR1 [Beta vulgaris subsp. vulgaris]	22.9653	26.3027	23.0232	11.0952	9.36392	9.55856	0.415232	-1.26801	4.26062e-34	down
Bv1_015860_hynr	GO:0004674(protein serine/threonine kinase activity);GO:0005524(ATP binding);GO:0005886(plasma membrane);GO:0007623(circadian rhythm);GO:0016021(integral component of membrane);GO:0016301(kinase activity);GO:0046777(protein autophosphorylation)	NA	probable serine/threonine-protein kinase At1g01540 [Beta vulgaris subsp. vulgaris]	3.26064	3.66671	2.15628	1.03159	1.27425	0.994954	0.363378	-1.46046	6.14224e-06	down
Bv1_015870_ztgq	GO:0003674(molecular_function);GO:0005515(protein binding);GO:0005802(trans-Golgi network);GO:0005886(plasma membrane);GO:0008017(microtubule binding);GO:0008150(biological_process);GO:0009507(chloroplast);GO:0016021(integral component of membrane)	NA	uncharacterized protein LOC104902677 [Beta vulgaris subsp. vulgaris]	120.099	119.535	117.3	30.6085	30.1008	30.0731	0.25434	-1.97517	0	down
Bv1_015910_ccyz	GO:0003674(molecular_function);GO:0005634(nucleus);GO:0005886(plasma membrane);GO:0008150(biological_process)	NA	uncharacterized protein LOC104902690 [Beta vulgaris subsp. vulgaris]	31.0442	31.1324	32.6245	12.1558	11.3684	12.9646	0.384898	-1.37745	1.90729e-65	down
Bv1_015960_iztr	GO:0005886(plasma membrane);GO:0016021(integral component of membrane);GO:0042626(ATPase activity, coupled to transmembrane movement of substances)	02010(ABC transporters)	ABC transporter G family member 31 [Beta vulgaris subsp. vulgaris]	0	0	0	1.5532	1.56919	1.2663	inf	inf	4.78211e-22	up
Bv1_016040_zdum	GO:0004075(biotin carboxylase activity);GO:0004485(methylcrotonoyl-CoA carboxylase activity);GO:0005524(ATP binding);GO:0005739(mitochondrion);GO:0005759(mitochondrial matrix);GO:0006552(leucine catabolic process);GO:0008270(zinc ion binding);GO:0050897(cobalt ion binding);GO:1905202(methylcrotonoyl-CoA carboxylase complex)	00280(Valine, leucine and isoleucine degradation)	methylcrotonoyl-CoA carboxylase beta chain, mitochondrial [Beta vulgaris subsp. vulgaris]	14.6118	16.5163	16.0334	56.6627	56.5151	60.043	3.67293	1.87693	0	up
Bv1_016130_hujh	NA	NA	hypothetical protein BVRB_1g016130 [Beta vulgaris subsp. vulgaris]	171.331	174.208	175.03	59.2133	58.6647	57.55	0.336993	-1.56921	0	down
Bv1_016170_tqgx	NA	NA	hypothetical protein BVRB_1g016160 [Beta vulgaris subsp. vulgaris]	3.4438	2.71378	4.16711	1.60047	1.45439	1.25652	0.41758	-1.25988	0.000487491	down
Bv1_016240_tjdp	NA	NA	hypothetical protein BVRB_1g016240 [Beta vulgaris subsp. vulgaris]	0.318474	0.366883	0.346283	0.0992916	0.0300072	0.0371419	0.161336	-2.63186	7.15693e-08	down
Bv1_016260_osqw	GO:0009416(response to light stimulus);GO:0009813(flavonoid biosynthetic process);GO:0045486(naringenin 3-dioxygenase activity)	00941(Flavonoid biosynthesis)	flavanone 3-dioxygenase [Beta vulgaris subsp. vulgaris]	10.8443	11.6577	9.5869	28.7804	28.8468	31.2628	2.77012	1.46995	1.8281e-94	up
Bv1_016280_yykw	GO:0009416(response to light stimulus);GO:0009813(flavonoid biosynthetic process);GO:0045486(naringenin 3-dioxygenase activity)	00941(Flavonoid biosynthesis)	flavanone 3-dioxygenase [Beta vulgaris subsp. vulgaris]	183.831	181.318	190.727	479.111	475.857	469.427	2.56243	1.35751	0	up
Bv1_016320_jjoh	NA	NA	uncharacterized protein LOC109133518 isoform X2 [Beta vulgaris subsp. vulgaris]	0.258925	0.616501	0.475576	1.96327	1.954	1.62224	4.10029	2.03573	3.81764e-12	up
Bv1_016340_zfif	GO:0003924(GTPase activity);GO:0005198(structural molecule activity);GO:0005200(structural constituent of cytoskeleton);GO:0005525(GTP binding);GO:0005737(cytoplasm);GO:0005773(vacuole);GO:0005874(microtubule);GO:0007017(microtubule-based process);GO:0009416(response to light stimulus);GO:0009826(unidimensional cell growth)	04145(Phagosome)	tubulin beta chain [Beta vulgaris subsp. vulgaris]	38.7758	38.2361	38.2297	5.26051	4.82475	5.60186	0.136124	-2.87701	0	down
Bv1_016360_qygp	GO:0003746(translation elongation factor activity);GO:0005634(nucleus);GO:0006414(translational elongation)	03040(Spliceosome);03013(RNA transport);03015(mRNA surveillance pathway)	uncharacterized protein LOC104905122 [Beta vulgaris subsp. vulgaris]	55.4215	54.3796	54.3856	155.503	158.117	161.521	2.89391	1.53302	0	up
Bv1_016400_jjoj	GO:0005634(nucleus);GO:0006457(protein folding);GO:0009507(chloroplast);GO:0009536(plastid);GO:0009570(chloroplast stroma)	NA	chaperone protein dnaJ 11, chloroplastic [Beta vulgaris subsp. vulgaris]	27.1539	26.1452	29.312	55.266	56.6382	57.741	2.05354	1.03811	2.9503e-141	up
Bv1_016410_ypmy	GO:0003674(molecular_function);GO:0005575(cellular_component);GO:0008150(biological_process)	NA	uncharacterized protein LOC104905124 isoform X1 [Beta vulgaris subsp. vulgaris]	5.96207	6.08656	5.73107	2.06524	1.69779	1.7865	0.312128	-1.67979	2.79828e-25	down
Bv1_016480_prnw	GO:0004364(glutathione transferase activity);GO:0005737(cytoplasm);GO:0006749(glutathione metabolic process);GO:0010731(protein glutathionylation)	00480(Glutathione metabolism)	protein IN2-1 homolog B [Beta vulgaris subsp. vulgaris]	2.07776	2.12801	2.47799	5.92137	6.25945	6.11289	2.73704	1.45262	4.6569e-98	up
Bv1_016590_xixz	NA	NA	hypothetical protein BVRB_1g016590 isoform A [Beta vulgaris subsp. vulgaris]	0.556966	1.11777	0.651947	0.423063	0.44613	0.270861	0.489992	-1.02917	0.0451612	down
Bv1_016640_jpjp	GO:0005634(nucleus);GO:0005737(cytoplasm);GO:0008146(sulfotransferase activity);GO:0009812(flavonoid metabolic process);GO:0016787(hydrolase activity);GO:1990135(flavonoid sulfotransferase activity)	NA	hypothetical protein BVRB_1g016640 [Beta vulgaris subsp. vulgaris]	25.2788	27.3369	26.5555	4.70006	4.48471	3.37964	0.158699	-2.65563	3.92192e-98	down
Bv1_016650_zdjm	GO:0034219(carbohydrate transmembrane transport)	NA	xylulose 5-phosphate/phosphate translocator, chloroplastic [Beta vulgaris subsp. vulgaris]	37.6095	42.7661	33.1606	7.98942	5.75054	9.30767	0.202998	-2.30046	5.59437e-35	down
Bv1_016700_orqr	GO:0005737(cytoplasm);GO:0008146(sulfotransferase activity);GO:0009507(chloroplast);GO:0009694(jasmonic acid metabolic process);GO:0009753(response to jasmonic acid);GO:0080131(hydroxyjasmonate sulfotransferase activity)	NA	flavonol sulfotransferase-like [Beta vulgaris subsp. vulgaris]	2.70114	2.14842	2.27761	0.564289	0.362771	0.26099	0.166693	-2.58473	1.30035e-12	down
Bv1_016710_czng	GO:0005634(nucleus);GO:0005737(cytoplasm);GO:0008146(sulfotransferase activity);GO:0009735(response to cytokinin);GO:0080118(brassinosteroid sulfotransferase activity)	NA	flavonol sulfotransferase-like [Beta vulgaris subsp. vulgaris]	1.02196	0.692827	0.889294	0.146588	0.162948	0.135569	0.170926	-2.54855	1.56815e-11	down
Bv1_016750_mron	GO:0003677(DNA binding);GO:0003700(DNA binding transcription factor activity);GO:0005515(protein binding);GO:0005634(nucleus);GO:0006351(transcription, DNA-templated);GO:0006355(regulation of transcription, DNA-templated);GO:0009555(pollen development);GO:0046983(protein dimerization activity);GO:0048658(anther wall tapetum development);GO:0052543(callose deposition in cell wall)	04016(MAPK signaling pathway - plant);04075(Plant hormone signal transduction)	transcription factor bHLH91 [Beta vulgaris subsp. vulgaris]	0.13805	0.27608	0.128513	0.64764	0.727968	0.917784	4.22634	2.07941	3.85733e-09	up
Bv1_016790_mfem	GO:0005515(protein binding);GO:0005794(Golgi apparatus);GO:0008446(GDP-mannose 4,6-dehydratase activity);GO:0009225(nucleotide-sugar metabolic process);GO:0019673(GDP-mannose metabolic process);GO:0042351('de novo' GDP-L-fucose biosynthetic process)	00051(Fructose and mannose metabolism);00520(Amino sugar and nucleotide sugar metabolism)	GDP-mannose 4,6 dehydratase 1 [Beta vulgaris subsp. vulgaris]	218.887	216.58	214.943	50.9476	51.5965	47.859	0.231244	-2.11251	0	down
Bv1_016800_akpr	GO:0003993(acid phosphatase activity);GO:0004629(phospholipase C activity);GO:0005886(plasma membrane);GO:0009395(phospholipid catabolic process);GO:0016788(hydrolase activity, acting on ester bonds);GO:0034480(phosphatidylcholine phospholipase C activity)	00562(Inositol phosphate metabolism);00564(Glycerophospholipid metabolism);00565(Ether lipid metabolism)	non-specific phospholipase C4 [Beta vulgaris subsp. vulgaris]	0	0	2.82698	3.93785	5.33334	5.53501	5.23746	2.38887	0.00108945	up
Bv1_016820_kwie	GO:0004324(ferredoxin-NADP+ reductase activity);GO:0005507(copper ion binding);GO:0009507(chloroplast);GO:0015979(photosynthesis);GO:0016491(oxidoreductase activity);GO:0055114(oxidation-reduction process)	00195(Photosynthesis)	ferredoxin--NADP reductase, root isozyme, chloroplastic [Beta vulgaris subsp. vulgaris]	219.921	230.323	217.358	48.9706	49.416	50.7957	0.22346	-2.16191	0	down
Bv1_016840_zyjn	GO:0005634(nucleus);GO:0005886(plasma membrane)	NA	hypothetical protein BVRB_1g016840 [Beta vulgaris subsp. vulgaris]	19.8572	19.8463	20.6668	7.76495	6.86529	8.54654	0.38391	-1.38116	5.51039e-39	down
Bv1_016860_haet	GO:0005737(cytoplasm);GO:0009408(response to heat)	04141(Protein processing in endoplasmic reticulum)	17.6 kDa class II heat shock protein-like [Beta vulgaris subsp. vulgaris]	3.47094	3.67201	3.5708	0.339522	0.18188	0.165089	0.0640757	-3.96408	6.62004e-29	down
Bv1_016920_ytts	GO:0005737(cytoplasm);GO:0030001(metal ion transport);GO:0046914(transition metal ion binding);GO:0046916(cellular transition metal ion homeostasis)	NA	heavy metal-associated isoprenylated plant protein 4 [Beta vulgaris subsp. vulgaris]	2.27892	1.713	2.06609	14.7665	13.7887	13.1131	6.87823	2.78204	1.21484e-165	up
Bv1_016950_fdxj	NA	NA	hypothetical protein BVRB_1g016950 [Beta vulgaris subsp. vulgaris]	0.291741	0.228073	0.145644	2.1187	2.01935	2.53432	10.0267	3.32578	4.92975e-22	up
Bv1_016980_xhgj	GO:0005783(endoplasmic reticulum);GO:0007275(multicellular organism development);GO:0009686(gibberellin biosynthetic process);GO:0010268(brassinosteroid homeostasis);GO:0016125(sterol metabolic process);GO:0016132(brassinosteroid biosynthetic process);GO:0051777(ent-kaurenoate oxidase activity)	00904(Diterpenoid biosynthesis)	ent-kaurenoic acid oxidase 1-like [Beta vulgaris subsp. vulgaris]	1.5108	1.78755	2.26637	3.40509	4.91231	3.91555	2.1983	1.13639	1.823e-08	up
Bv1_017140_fmrj	GO:0005887(integral component of plasma membrane);GO:0015179(L-amino acid transmembrane transporter activity);GO:0015203(polyamine transmembrane transporter activity);GO:0015297(antiporter activity)	03015(mRNA surveillance pathway)	probable polyamine transporter At3g13620 [Beta vulgaris subsp. vulgaris]	4.36465	5.0749	5.45507	0	0.0304829	0	0.00204657	-8.93257	5.18621e-64	down
Bv1_017170_uwcw	GO:0005634(nucleus)	03008(Ribosome biogenesis in eukaryotes)	nucleolar GTP-binding protein 1 [Beta vulgaris subsp. vulgaris]	4.2525	4.25297	5.30698	1.71943	1.00668	1.04185	0.272795	-1.87411	2.7393e-15	down
Bv1_017180_shtm	GO:0005047(signal recognition particle binding);GO:0005785(signal recognition particle receptor complex);GO:0005786(signal recognition particle, endoplasmic reticulum targeting);GO:0006616(SRP-dependent cotranslational protein targeting to membrane, translocation)	03060(Protein export)	signal recognition particle 9 kDa protein [Beta vulgaris subsp. vulgaris]	16.3621	15.4497	16.7561	7.32058	7.58213	6.71082	0.445018	-1.16807	1.26218e-28	down
Bv1_017200_kzey	GO:0010162(seed dormancy process);GO:0043161(proteasome-mediated ubiquitin-dependent protein catabolic process);GO:0061630(ubiquitin protein ligase activity)	NA	hypothetical protein BVRB_1g017200 [Beta vulgaris subsp. vulgaris]	0.653495	0.298762	0.596167	1.11805	0.920209	1.24439	2.11999	1.08406	0.000177179	up
Bv1_017210_dxix	GO:0000035(acyl binding);GO:0000036(acyl carrier activity);GO:0005739(mitochondrion);GO:0005759(mitochondrial matrix);GO:0005829(cytosol);GO:0006633(fatty acid biosynthetic process);GO:0009245(lipid A biosynthetic process);GO:0031177(phosphopantetheine binding);GO:0055114(oxidation-reduction process);GO:0070469(respiratory chain)	00190(Oxidative phosphorylation)	acyl carrier protein 1, mitochondrial [Beta vulgaris subsp. vulgaris]	71.9197	70.6754	69.9995	34.4932	32.4586	31.2012	0.461691	-1.115	1.15092e-71	down
Bv1_017220_csoh	GO:0003674(molecular_function);GO:0005634(nucleus);GO:0005739(mitochondrion);GO:0005774(vacuolar membrane);GO:0008150(biological_process);GO:0009507(chloroplast);GO:0009536(plastid);GO:0009941(chloroplast envelope)	NA	protein TRIGALACTOSYLDIACYLGLYCEROL 4, chloroplastic [Beta vulgaris subsp. vulgaris]	3.17091	3.41822	2.42814	1.12495	0.752742	0.84194	0.301602	-1.72928	2.90585e-10	down
Bv1_017240_tjaz	GO:0003674(molecular_function);GO:0008150(biological_process);GO:0008150(biological_process)	NA	uncharacterized protein LOC104905223 [Beta vulgaris subsp. vulgaris]	4.86834	4.64539	4.59105	1.27868	1.92482	1.84499	0.357927	-1.48226	1.67853e-06	down
Bv1_017300_zyop	GO:0000275(mitochondrial proton-transporting ATP synthase complex, catalytic core F(1));GO:0015986(ATP synthesis coupled proton transport);GO:0046933(proton-transporting ATP synthase activity, rotational mechanism)	00190(Oxidative phosphorylation)	ATP synthase subunit delta', mitochondrial [Beta vulgaris subsp. vulgaris]	12.7516	13.3452	14.003	3.61012	3.60357	3.53017	0.267928	-1.90008	1.28862e-73	down
Bv1_017310_hdne	GO:0005783(endoplasmic reticulum);GO:0005886(plasma membrane);GO:0008398(sterol 14-demethylase activity);GO:0016126(sterol biosynthetic process)	00100(Steroid biosynthesis)	obtusifoliol 14-alpha demethylase [Beta vulgaris subsp. vulgaris]	240.033	239.846	243.835	74.6491	75.9045	76.278	0.313427	-1.6738	0	down
Bv1_017350_fyca	GO:0003674(molecular_function);GO:0005634(nucleus);GO:0008150(biological_process)	NA	uncharacterized protein LOC104905235 [Beta vulgaris subsp. vulgaris]	66.3584	62.8872	61.0346	25.836	27.2655	27.0653	0.421309	-1.24705	5.54701e-117	down
Bv1_017380_cfcu	GO:0004675(transmembrane receptor protein serine/threonine kinase activity);GO:0005524(ATP binding);GO:0005886(plasma membrane);GO:0006952(defense response);GO:0016301(kinase activity)	NA	probable receptor-like protein kinase At5g47070 [Beta vulgaris subsp. vulgaris]	13.1286	14.1316	16.5676	76.0667	74.6541	72.9639	5.10371	2.35155	0	up
Bv1_017410_jspe	GO:0003735(structural constituent of ribosome);GO:0005737(cytoplasm);GO:0005829(cytosol);GO:0005840(ribosome);GO:0006412(translation);GO:0022625(cytosolic large ribosomal subunit);GO:0042254(ribosome biogenesis);GO:0046872(metal ion binding)	03010(Ribosome)	60S ribosomal protein L37a [Beta vulgaris subsp. vulgaris]	1047.35	994.501	1019.93	498.42	477.734	474.205	0.473698	-1.07796	1.13816e-143	down
Bv1_017480_jotp	NA	NA	hypothetical protein BVRB_1g017480 [Beta vulgaris subsp. vulgaris]	5.37375	4.14812	4.13462	0.702864	1.04705	1.4746	0.236116	-2.08243	2.62083e-13	down
Bv1_017490_peju	GO:0004579(dolichyl-diphosphooligosaccharide-protein glycotransferase activity);GO:0006487(protein N-linked glycosylation);GO:0008250(oligosaccharyltransferase complex)	00510(N-Glycan biosynthesis);04141(Protein processing in endoplasmic reticulum)	dolichyl-diphosphooligosaccharide--protein glycosyltransferase subunit 2 [Beta vulgaris subsp. vulgaris]	91.4308	92.4146	92.2838	43.591	42.5675	42.5457	0.466101	-1.10128	1.29501e-168	down
Bv1_017510_akrj	NA	NA	fasciclin-like arabinogalactan protein 21 [Beta vulgaris subsp. vulgaris]	0.219436	0.247325	0.230513	7.13723	6.86016	6.23198	29.0121	4.85858	5.14775e-248	up
Bv1_017520_rzoc	GO:0000079(regulation of cyclin-dependent protein serine/threonine kinase activity);GO:0004693(cyclin-dependent protein serine/threonine kinase activity);GO:0005515(protein binding);GO:0007049(cell cycle);GO:0019901(protein kinase binding);GO:0051301(cell division);GO:0051726(regulation of cell cycle)	00480(Glutathione metabolism)	cyclin-U4-1 [Beta vulgaris subsp. vulgaris]	3.11422	2.83273	3.0361	0.29212	0.466401	0.239134	0.11106	-3.17059	1.77075e-28	down
Bv1_017550_eitc	GO:0000030(mannosyltransferase activity);GO:0005783(endoplasmic reticulum);GO:0006487(protein N-linked glycosylation)	00510(N-Glycan biosynthesis)	dol-P-Man:Man(7)GlcNAc(2)-PP-Dol alpha-1,6-mannosyltransferase [Beta vulgaris subsp. vulgaris]	11.7901	11.0749	11.6859	6.65042	4.37717	5.9685	0.491914	-1.02352	4.12599e-09	down
Bv1_017570_ozfr	GO:0003723(RNA binding);GO:0003729(mRNA binding);GO:0005634(nucleus);GO:0005737(cytoplasm);GO:0006970(response to osmotic stress);GO:0009651(response to salt stress);GO:0009737(response to abscisic acid);GO:0009738(abscisic acid-activated signaling pathway);GO:0009787(regulation of abscisic acid-activated signaling pathway);GO:0048471(perinuclear region of cytoplasm);GO:0071470(cellular response …	NA	RNA-binding protein FUS [Beta vulgaris subsp. vulgaris]	202.459	199.742	202.92	81.6034	78.712	82.6556	0.401524	-1.31644	2.86593e-241	down
Bv1_017650_ttis	GO:0005887(integral component of plasma membrane);GO:0008553(proton-exporting ATPase activity, phosphorylative mechanism);GO:0043231(intracellular membrane-bounded organelle);GO:0051453(regulation of intracellular pH);GO:1902600(proton transmembrane transport)	00190(Oxidative phosphorylation)	hypothetical protein BVRB_1g017650 [Beta vulgaris subsp. vulgaris]	3.41301	3.78814	4.22907	0	0	0	-inf	-inf	2.93019e-104	down
Bv1_017710_ztyx	GO:0003677(DNA binding);GO:0005515(protein binding);GO:0005634(nucleus);GO:0006351(transcription, DNA-templated);GO:0006355(regulation of transcription, DNA-templated);GO:0010167(response to nitrate);GO:0015706(nitrate transport);GO:0071249(cellular response to nitrate);GO:0071705(nitrogen compound transport);GO:1901698(response to nitrogen compound)	03050(Proteasome)	uncharacterized protein LOC104905271 [Beta vulgaris subsp. vulgaris]	57.6714	56.1781	54.376	24.2554	22.171	21.1529	0.401719	-1.31574	3.36628e-84	down
Bv1_017770_mnex	NA	NA		1.1604	0.989168	1.354	0.249589	0.28922	0.30472	0.240763	-2.05432	4.32323e-09	down
Bv1_017780_zfwy	GO:0003674(molecular_function);GO:0005634(nucleus);GO:0008150(biological_process);GO:0016021(integral component of membrane)	NA	uncharacterized protein LOC104905277 [Beta vulgaris subsp. vulgaris]	1.08107	1.65511	1.57532	0.0851082	0.0816852	0.0154556	0.0422705	-4.5642	1.56237e-24	down
Bv1_017840_jhfd	GO:0003674(molecular_function);GO:0005634(nucleus);GO:0005737(cytoplasm);GO:0007275(multicellular organism development);GO:0009733(response to auxin);GO:0009734(auxin-activated signaling pathway);GO:0040008(regulation of growth)	04075(Plant hormone signal transduction)	auxin-responsive protein SAUR71 [Beta vulgaris subsp. vulgaris]	0	0	0	6.45381	5.90456	7.47334	inf	inf	8.07673e-140	up
Bv1_017980_akoz	GO:0003674(molecular_function);GO:0005634(nucleus);GO:0008150(biological_process);GO:0016021(integral component of membrane)	NA	hypothetical protein BVRB_1g017980 [Beta vulgaris subsp. vulgaris]	0.602772	0.560147	0.974873	0.153855	0.169368	0.278418	0.281431	-1.82915	5.25945e-05	down
Bv1_017990_ztoy	GO:0003779(actin binding);GO:0005737(cytoplasm);GO:0005885(Arp2/3 protein complex);GO:0007015(actin filament organization);GO:0009825(multidimensional cell growth);GO:0010090(trichome morphogenesis);GO:0030036(actin cytoskeleton organization);GO:0030041(actin filament polymerization);GO:0034314(Arp2/3 complex-mediated actin nucleation);GO:0042995(cell projection);GO:0051015(actin filament binding)	04144(Endocytosis)	actin-related protein 2/3 complex subunit 5A [Beta vulgaris subsp. vulgaris]	18.1333	16.2688	16.496	6.99447	7.46748	7.40524	0.429628	-1.21884	7.94156e-12	down
Bv1_018030_rjoz	GO:0003674(molecular_function);GO:0005575(cellular_component);GO:0008150(biological_process);GO:0008150(biological_process)	NA	transmembrane protein 18 [Beta vulgaris subsp. vulgaris]	1.97443	1.68154	2.3983	0.407032	0.172683	0.832375	0.233239	-2.10012	3.4372e-05	down
Bv1_018070_jgnh	NA	NA	uncharacterized protein LOC104905297 [Beta vulgaris subsp. vulgaris]	1.44253	0.0280095	0.322616	8.06434	10.1867	11.3669	16.5172	4.0459	2.04931e-08	up
Bv1_018080_nqzf	NA	NA	uncharacterized protein LOC104905298 [Beta vulgaris subsp. vulgaris]	1.00149	0.0296447	0.259014	9.2857	8.52845	8.68977	20.5433	4.36059	8.30937e-12	up
Bv1_018090_mijm	NA	NA	hypothetical protein BVRB_1g018090 [Beta vulgaris subsp. vulgaris]	0.546509	0.0128272	0.0803575	1.78983	1.56448	1.37866	7.3988	2.88729	8.60918e-05	up
Bv1_018100_froc	NA	NA	uncharacterized protein LOC104905301 [Beta vulgaris subsp. vulgaris]	0.151035	0	0.0818585	1.66496	1.50681	2.19805	23.057	4.52713	2.94705e-22	up
Bv1_018130_kfwa	GO:0005634(nucleus);GO:0005694(chromosome);GO:0008150(biological_process);GO:0018024(histone-lysine N-methyltransferase activity)	NA	histone-lysine N-methyltransferase ASHR2 [Beta vulgaris subsp. vulgaris]	15.1202	15.197	16.4895	5.81182	5.97278	6.10898	0.382287	-1.38727	6.06504e-27	down
Bv1_018190_xqhm	GO:0005634(nucleus);GO:0005694(chromosome);GO:0008150(biological_process);GO:0018024(histone-lysine N-methyltransferase activity)	NA	histone-lysine N-methyltransferase ASHR2 [Beta vulgaris subsp. vulgaris]	3.47905	4.27206	4.43578	0.908836	0.943287	0.660745	0.206194	-2.27792	1.88593e-19	down
Bv1_018210_djqs	GO:0003677(DNA binding);GO:0003700(DNA binding transcription factor activity);GO:0005634(nucleus);GO:0006351(transcription, DNA-templated);GO:0006355(regulation of transcription, DNA-templated);GO:0009873(ethylene-activated signaling pathway);GO:0043565(sequence-specific DNA binding);GO:0044212(transcription regulatory region DNA binding)	NA	ethylene-responsive transcription factor ERF035 [Beta vulgaris subsp. vulgaris]	21.2487	21.9948	23.4657	3.58432	3.4389	4.9882	0.180056	-2.47348	8.22006e-45	down
Bv1_018220_rjut	NA	NA	hypothetical protein BVRB_1g018220 isoform C [Beta vulgaris subsp. vulgaris]	0.981607	0.651172	1.05077	0.0614775	0.0210212	0.0995304	0.0678315	-3.8819	2.70634e-14	down
Bv1_018230_pfcy	GO:0005634(nucleus)	NA	uncharacterized protein LOC104905313 isoform X1 [Beta vulgaris subsp. vulgaris]	9.32697	7.11794	8.40579	1.78781	2.15049	2.42864	0.256208	-1.96462	5.26526e-14	down
Bv1_018270_qrat	GO:0005515(protein binding);GO:0005737(cytoplasm);GO:0005783(endoplasmic reticulum);GO:0009699(phenylpropanoid biosynthetic process);GO:0009813(flavonoid biosynthetic process);GO:0010584(pollen exine formation);GO:0030639(polyketide biosynthetic process);GO:0080110(sporopollenin biosynthetic process);GO:0090439(tetraketide alpha-pyrone synthase activity)	00941(Flavonoid biosynthesis);04712(Circadian rhythm - plant)	type III polyketide synthase A [Beta vulgaris subsp. vulgaris]	3.42323	2.59605	1.94382	1.53374	0.853213	1.17442	0.447235	-1.1609	0.0126753	down
Bv1_018280_keaa	GO:0003677(DNA binding);GO:0004386(helicase activity);GO:0005524(ATP binding);GO:0005634(nucleus);GO:0005634(nucleus)	NA	probable helicase CHR10 [Beta vulgaris subsp. vulgaris]	32.8721	31.9947	33.3843	15.5754	14.8764	15.6907	0.469638	-1.09038	1.20049e-32	down
Bv1_018290_azxk	GO:0009733(response to auxin);GO:0010223(secondary shoot formation);GO:0016121(carotene catabolic process);GO:0016702(oxidoreductase activity, acting on single donors with incorporation of molecular oxygen, incorporation of two atoms of oxygen);GO:0045549(9-cis-epoxycarotenoid dioxygenase activity);GO:1901601(strigolactone biosynthetic process)	00906(Carotenoid biosynthesis)	carotenoid cleavage dioxygenase 7, chloroplastic isoform X1 [Beta vulgaris subsp. vulgaris]	1.05988	0.849708	0.751897	0	0.045524	0	0.0171047	-5.86946	8.07041e-25	down
Bv1_018310_xqgh	NA	NA	uncharacterized protein LOC104905322 [Beta vulgaris subsp. vulgaris]	45.9504	43.1385	48.0837	7.7295	7.16439	6.4363	0.155499	-2.68502	5.29781e-174	down
Bv1_018370_yfrd	GO:0003677(DNA binding);GO:0005634(nucleus);GO:0005737(cytoplasm);GO:0006351(transcription, DNA-templated);GO:0006355(regulation of transcription, DNA-templated);GO:0009554(megasporogenesis);GO:0009556(microsporogenesis);GO:0030154(cell differentiation);GO:0046872(metal ion binding);GO:0048653(anther development)	NA	squamosa promoter-binding-like protein 8 [Beta vulgaris subsp. vulgaris]	0.15078	0.204195	0.11036	0.92555	1.96476	1.93175	10.3626	3.37331	5.20314e-11	up
Bv1_018480_fjgi	GO:0000079(regulation of cyclin-dependent protein serine/threonine kinase activity);GO:0004693(cyclin-dependent protein serine/threonine kinase activity);GO:0005737(cytoplasm);GO:0007049(cell cycle);GO:0019901(protein kinase binding);GO:0051301(cell division);GO:0051726(regulation of cell cycle)	00480(Glutathione metabolism)	cyclin-U2-1 [Beta vulgaris subsp. vulgaris]	14.2545	14.3539	14.4366	0.551231	0.855213	0.467929	0.0435446	-4.52136	5.03933e-226	down
Bv1_018500_sucp	GO:0005576(extracellular region);GO:0005618(cell wall);GO:0009826(unidimensional cell growth);GO:0009828(plant-type cell wall loosening);GO:0009831(plant-type cell wall modification involved in multidimensional cell growth);GO:0016020(membrane);GO:0019953(sexual reproduction)	NA	expansin-B15 [Beta vulgaris subsp. vulgaris]	0	0.236757	0.267718	30.5836	31.393	36.7008	195.604	7.61179	4.73986e-244	up
Bv1_018520_ikxt	GO:0003700(DNA binding transcription factor activity);GO:0005634(nucleus);GO:0043565(sequence-specific DNA binding);GO:0044212(transcription regulatory region DNA binding)	NA	uncharacterized protein LOC104905560 [Beta vulgaris subsp. vulgaris]	3.59792	2.72471	5.3841	12.8218	12.9672	9.1709	2.98631	1.57836	5.97836e-14	up
Bv1_018530_hznk	NA	NA		0.507254	0.577507	0.579603	0.125301	0.128206	0.0626637	0.189965	-2.3962	1.04451e-08	down
Bv1_018730_rzfg	GO:0003674(molecular_function);GO:0005739(mitochondrion);GO:0009733(response to auxin)	04075(Plant hormone signal transduction)	hypothetical protein BVRB_1g018730 [Beta vulgaris subsp. vulgaris]	1.87903	2.57196	3.05759	41.0228	39.8696	43.1472	16.5197	4.04612	0	up
Bv1_018790_ukrj	GO:0004197(cysteine-type endopeptidase activity);GO:0006624(vacuolar protein processing);GO:0051603(proteolysis involved in cellular protein catabolic process)	NA	hypothetical protein BVRB_1g018790 [Beta vulgaris subsp. vulgaris]	1.73663	1.01217	1.18882	0.611927	0.442347	0.497387	0.39406	-1.34351	0.000291391	down
Bv1_018870_cgej	GO:0000226(microtubule cytoskeleton organization);GO:0005096(GTPase activator activity);GO:0005874(microtubule);GO:0006457(protein folding);GO:0007021(tubulin complex assembly);GO:0043547(positive regulation of GTPase activity);GO:0048487(beta-tubulin binding)	NA	tubulin-folding cofactor D [Beta vulgaris subsp. vulgaris]	77.35	80.9595	80.4454	27.5194	31.8496	33.7981	0.390221	-1.35764	4.08041e-51	down
Bv1_018880_okrm	GO:0004857(enzyme inhibitor activity)	00040(Pentose and glucuronate interconversions)	21 kDa protein [Beta vulgaris subsp. vulgaris]	8.24222	8.83322	8.94923	1.33066	0.979593	1.74449	0.155804	-2.6822	1.79026e-40	down
Bv1_018940_sjgx	GO:0005215(transporter activity);GO:0005886(plasma membrane);GO:0006857(oligopeptide transport);GO:0010150(leaf senescence);GO:0010167(response to nitrate);GO:0015112(nitrate transmembrane transporter activity);GO:0015293(symporter activity);GO:0015386(potassium:proton antiporter activity);GO:0015706(nitrate transport);GO:0016020(membrane);GO:0016021(integral component of membrane);GO:0042128(nit…	NA	protein NRT1/ PTR FAMILY 7.3 [Beta vulgaris subsp. vulgaris]	0.870519	0.769868	0.816876	0.159591	0.211831	0.115061	0.197977	-2.33659	7.15017e-10	down
Bv1_018950_skch	GO:0000408(EKC/KEOPS complex);GO:0002949(tRNA threonylcarbamoyladenosine modification)	NA	probable tRNA N6-adenosine threonylcarbamoyltransferase, mitochondrial isoform X1 [Beta vulgaris subsp. vulgaris]	9.57584	9.78396	10.924	4.98695	5.74353	4.13021	0.490713	-1.02705	0.000114753	down
Bv1_018960_ecjz	GO:0000150(recombinase activity);GO:0000400(four-way junction DNA binding);GO:0000730(DNA recombinase assembly);GO:0000794(condensed nuclear chromosome);GO:0003690(double-stranded DNA binding);GO:0003697(single-stranded DNA binding);GO:0004520(endodeoxyribonuclease activity);GO:0005654(nucleoplasm);GO:0006312(mitotic recombination);GO:0007131(reciprocal meiotic recombination);GO:0008094(DNA-depen…	03440(Homologous recombination)	DNA repair protein RAD51 homolog 3 isoform X2 [Beta vulgaris subsp. vulgaris]	2.78061	3.82386	4.85596	1.72423	0.747821	0.664107	0.273651	-1.86959	2.68107e-05	down
Bv1_019050_yxkt	GO:0005829(cytosol);GO:0006412(translation);GO:0015935(small ribosomal subunit);GO:0042254(ribosome biogenesis)	03010(Ribosome)	40S ribosomal protein S18-like [Chenopodium quinoa]	216.948	217.203	217.778	71.0266	69.416	72.1089	0.326034	-1.6169	0	down
Bv1_019070_wyes	GO:0005739(mitochondrion);GO:0008150(biological_process)	00500(Starch and sucrose metabolism)	hypothetical protein BVRB_1g019070 [Beta vulgaris subsp. vulgaris]	2.06183	2.63316	2.30166	0.668015	0.839012	0.611008	0.302721	-1.72394	4.15476e-07	down
Bv1_019090_rims	GO:0004674(protein serine/threonine kinase activity);GO:0005886(plasma membrane)	04016(MAPK signaling pathway - plant);04075(Plant hormone signal transduction);04626(Plant-pathogen interaction)	LRR receptor-like serine/threonine-protein kinase GSO1 [Beta vulgaris subsp. vulgaris]	1.76855	2.05053	1.83049	0.404622	0.148138	0.164709	0.126995	-2.97715	3.70702e-18	down
Bv1_019110_qkqw	GO:0003674(molecular_function);GO:0005575(cellular_component);GO:0008150(biological_process)	NA	uncharacterized protein LOC104905399 [Beta vulgaris subsp. vulgaris]	10.2791	9.65689	9.04762	0.888867	0.6502	0.574495	0.0729227	-3.77749	1.66563e-88	down
Bv1_019150_keap	GO:0005634(nucleus);GO:0006904(vesicle docking involved in exocytosis);GO:0009306(protein secretion);GO:0015031(protein transport);GO:0016021(integral component of membrane);GO:0016021(integral component of membrane)	NA	protein transport Sec1a [Beta vulgaris subsp. vulgaris]	3.55835	4.23166	3.86492	0.260218	0.310394	0.215451	0.0674446	-3.89015	2.764e-57	down
Bv1_019200_eqko	NA	NA	mucin-2-like [Beta vulgaris subsp. vulgaris]	359.641	368.555	351.495	5.17429	3.43785	3.5135	0.0112307	-6.47641	0	down
Bv1_019210_hamc	GO:0004864(protein phosphatase inhibitor activity);GO:0005634(nucleus);GO:0005737(cytoplasm);GO:0009738(abscisic acid-activated signaling pathway);GO:0010427(abscisic acid binding);GO:0080163(regulation of protein serine/threonine phosphatase activity)	04016(MAPK signaling pathway - plant);04075(Plant hormone signal transduction)	abscisic acid receptor PYL8 isoform X1 [Beta vulgaris subsp. vulgaris]	1.03356	0.938689	1.58142	0.333521	0.63994	0.505337	0.416134	-1.26488	0.00579104	down
Bv1_019230_qpkq	GO:0003677(DNA binding);GO:0005634(nucleus);GO:0006351(transcription, DNA-templated);GO:0006355(regulation of transcription, DNA-templated)	NA	AT-hook motif nuclear-localized protein 7-like [Beta vulgaris subsp. vulgaris]	20.5042	18.7571	18.6427	6.60235	6.15668	6.53886	0.333274	-1.58522	9.21637e-84	down
Bv1_019250_gtuc	GO:0000139(Golgi membrane);GO:0003824(catalytic activity);GO:0005794(Golgi apparatus);GO:0006486(protein glycosylation);GO:0016020(membrane);GO:0016021(integral component of membrane);GO:0016757(transferase activity, transferring glycosyl groups)	NA	hypothetical protein BVRB_1g019250 [Beta vulgaris subsp. vulgaris]	0.299465	0.555372	0.521477	0.0763323	0.220244	0.177316	0.34432	-1.53818	0.00432707	down
Bv1_019260_ucnp	GO:0000139(Golgi membrane);GO:0003824(catalytic activity);GO:0005794(Golgi apparatus);GO:0006486(protein glycosylation);GO:0016020(membrane);GO:0016021(integral component of membrane);GO:0016757(transferase activity, transferring glycosyl groups)	NA	probable xyloglucan galactosyltransferase GT11 [Beta vulgaris subsp. vulgaris]	4.61497	3.58448	3.33494	0.0635638	0.160987	0.114327	0.0293798	-5.08903	3.06151e-37	down
Bv1_019380_gfqd	GO:0005871(kinesin complex);GO:0007018(microtubule-based movement);GO:0008104(protein localization);GO:0008574(ATP-dependent microtubule motor activity, plus-end-directed);GO:0030705(cytoskeleton-dependent intracellular transport)	04144(Endocytosis)	kinesin-like protein KIN-UB [Beta vulgaris subsp. vulgaris]	9.25971	9.40264	10.0117	4.36223	4.10677	3.80936	0.428205	-1.22363	1.74285e-40	down
Bv1_019400_pdsk	NA	00330(Arginine and proline metabolism);00330(Arginine and proline metabolism)	myosin-10 isoform X1 [Beta vulgaris subsp. vulgaris]	15.4467	13.6101	14.3833	7.56578	6.21314	7.57813	0.491644	-1.02431	3.56923e-12	down
Bv1_019410_speq	GO:0051213(dioxygenase activity)	00402(Benzoxazinoid biosynthesis)	1-aminocyclopropane-1-carboxylate oxidase homolog 4 [Beta vulgaris subsp. vulgaris]	23.8965	23.9549	24.0373	81.4483	80.9772	78.5678	3.35231	1.74516	0	up
Bv1_019440_nzmu	GO:0051213(dioxygenase activity)	00402(Benzoxazinoid biosynthesis)	hypothetical protein BVRB_1g019440 [Beta vulgaris subsp. vulgaris]	3.24975	3.2647	2.66729	28.0573	28.9014	27.9681	9.24954	3.20938	0	up
Bv1_019450_wqeu	GO:0051213(dioxygenase activity)	00402(Benzoxazinoid biosynthesis)	1-aminocyclopropane-1-carboxylate oxidase homolog 4 [Beta vulgaris subsp. vulgaris]	9.09694	8.97841	12.1657	78.2606	85.2583	88.4877	8.33326	3.05888	2.54728e-121	up
Bv1_019480_dhrd	GO:0003690(double-stranded DNA binding);GO:0046403(polynucleotide 3'-phosphatase activity);GO:0046404(ATP-dependent polydeoxyribonucleotide 5'-hydroxyl-kinase activity);GO:0098504(DNA 3' dephosphorylation involved in DNA repair);GO:0098506(polynucleotide 3' dephosphorylation)	NA	hypothetical protein BVRB_1g019480 [Beta vulgaris subsp. vulgaris]	0.270221	0.0663634	0.156469	1.77137	1.52963	1.36973	9.47309	3.24384	8.66089e-19	up
Bv1_019560_yxcf	GO:0046658(anchored component of plasma membrane)	NA	cucumber peeling cupredoxin [Beta vulgaris subsp. vulgaris]	4.33772	3.5567	3.57589	1.50741	0.928619	1.16812	0.314215	-1.67017	6.54343e-15	down
Bv1_019580_ydoq	NA	NA	hypothetical protein BVRB_1g019580 [Beta vulgaris subsp. vulgaris]	0.915651	0.421004	0.686536	0.156838	0.177681	0.26426	0.295958	-1.75654	0.000620888	down
Bv1_019590_agzp	GO:0016020(membrane);GO:0016709(oxidoreductase activity, acting on paired donors, with incorporation or reduction of molecular oxygen, NAD(P)H as one donor, and incorporation of one atom of oxygen);GO:0044550(secondary metabolite biosynthetic process)	NA	hypothetical protein BVRB_1g019590 [Beta vulgaris subsp. vulgaris]	6.41428	6.33904	6.39279	3.15196	3.14576	2.75513	0.47283	-1.08061	2.18732e-14	down
Bv1_019600_qtnn	GO:0016020(membrane);GO:0016709(oxidoreductase activity, acting on paired donors, with incorporation or reduction of molecular oxygen, NAD(P)H as one donor, and incorporation of one atom of oxygen);GO:0044550(secondary metabolite biosynthetic process);GO:0044550(secondary metabolite biosynthetic process)	NA	cytochrome P450 76AD1 [Beta vulgaris subsp. vulgaris]	32.1026	30.4107	30.4501	78.9765	79.3365	76.9422	2.53062	1.33949	0	up
Bv1_019610_qtfp	GO:0016020(membrane);GO:0016709(oxidoreductase activity, acting on paired donors, with incorporation or reduction of molecular oxygen, NAD(P)H as one donor, and incorporation of one atom of oxygen);GO:0044550(secondary metabolite biosynthetic process)	NA	hypothetical protein BVRB_1g019610 [Beta vulgaris subsp. vulgaris]	4.10774	4.37272	4.49826	10.523	10.3446	10.6067	2.42507	1.27803	1.69196e-66	up
Bv1_019720_npmu	GO:0005886(plasma membrane);GO:0031225(anchored component of membrane);GO:0046658(anchored component of plasma membrane)	NA	fasciclin-like arabinogalactan protein 8, partial [Beta vulgaris subsp. vulgaris]	34.6333	35.6532	33.8934	2.22745	2.30798	2.13022	0.0639822	-3.96619	0	down
Bv1_019740_exyc	GO:0003674(molecular_function);GO:0005886(plasma membrane);GO:0008150(biological_process);GO:0016021(integral component of membrane)	NA	Golgi apparatus membrane protein TVP38-like [Beta vulgaris subsp. vulgaris]	0.863171	0.948622	0.694434	2.63046	2.61855	1.7511	2.79308	1.48186	2.33065e-10	up
Bv1_019760_htys	GO:0008150(biological_process)	NA	uncharacterized protein LOC104905463 [Beta vulgaris subsp. vulgaris]	16.2769	18.3557	19.4363	7.00675	7.2718	7.8425	0.409127	-1.28938	1.09118e-20	down
Bv1_019780_gshx	GO:0005515(protein binding);GO:0005634(nucleus);GO:0005730(nucleolus);GO:0006351(transcription, DNA-templated);GO:0006355(regulation of transcription, DNA-templated);GO:0009651(response to salt stress);GO:0009737(response to abscisic acid)	03013(RNA transport);03015(mRNA surveillance pathway)	histone deacetylase complex subunit SAP18 isoform X2 [Beta vulgaris subsp. vulgaris]	3.06172	2.8706	2.50857	0.494566	0.334419	0.935264	0.209012	-2.25834	1.83411e-08	down
Bv1_019800_jwmr	GO:0004849(uridine kinase activity);GO:0005829(cytosol);GO:0006206(pyrimidine nucleobase metabolic process);GO:0009507(chloroplast);GO:0043097(pyrimidine nucleoside salvage)	00240(Pyrimidine metabolism)	uracil phosphoribosyltransferase [Beta vulgaris subsp. vulgaris]	4.43533	4.4376	4.28069	1.22818	1.32696	1.01184	0.271179	-1.88268	1.01224e-33	down
Bv1_019840_dxos	NA	NA	hypothetical protein BVRB_1g019840 [Beta vulgaris subsp. vulgaris]	0	0.117543	0.113752	40.2411	41.4121	42.768	537.934	9.07129	0	up
Bv1_019860_ssdy	GO:0004252(serine-type endopeptidase activity);GO:0005618(cell wall)	NA	subtilisin-like protease SBT1.1 [Beta vulgaris subsp. vulgaris]	2.97467	3.09484	3.34107	1.25931	1.75382	1.5927	0.48943	-1.03082	0.00525101	down
Bv1_019870_cmek	GO:0004252(serine-type endopeptidase activity);GO:0005618(cell wall)	NA	subtilisin-like protease SBT1.1 [Beta vulgaris subsp. vulgaris]	0	0.174717	0.0884156	7.77802	7.16598	5.68744	78.4069	6.29291	3.97101e-53	up
Bv1_019890_qfpo	GO:0005737(cytoplasm);GO:0009793(embryo development ending in seed dormancy)	NA	hypothetical protein BVRB_1g019890 [Beta vulgaris subsp. vulgaris]	22.5919	22.532	22.1728	10.0467	6.30512	7.12552	0.348863	-1.51927	1.29238e-18	down
Bv1_019930_tifw	GO:0000179(rRNA (adenine-N6,N6-)-dimethyltransferase activity);GO:0005737(cytoplasm)	NA	ribosomal RNA small subunit methyltransferase, chloroplastic [Beta vulgaris subsp. vulgaris]	0.941251	0.987162	1.38057	0.345424	0.427171	0.284694	0.319521	-1.64602	7.71749e-09	down
Bv1_019980_wexc	GO:0030173(integral component of Golgi membrane);GO:0030176(integral component of endoplasmic reticulum membrane);GO:0046964(3'-phosphoadenosine 5'-phosphosulfate transmembrane transporter activity)	NA	UDP-galactose/UDP-glucose transporter 2 [Beta vulgaris subsp. vulgaris]	1.83151	2.61561	1.91676	5.75163	5.04334	5.05692	2.49091	1.31668	1.87249e-19	up
Bv1_020020_dmnk	GO:0003677(DNA binding);GO:0005737(cytoplasm);GO:0008150(biological_process);GO:0046872(metal ion binding)	04120(Ubiquitin mediated proteolysis)	zinc finger CCCH domain-containing protein 48 [Beta vulgaris subsp. vulgaris]	7.63543	7.18793	8.05695	24.288	26.0532	21.4918	3.13951	1.65054	2.64917e-62	up
Bv1_020030_wjsi	GO:0000050(urea cycle);GO:0004087(carbamoyl-phosphate synthase (ammonia) activity);GO:0004088(carbamoyl-phosphate synthase (glutamine-hydrolyzing) activity);GO:0005737(cytoplasm);GO:0006526(arginine biosynthetic process)	00240(Pyrimidine metabolism);00250(Alanine, aspartate and glutamate metabolism)	carbamoyl-phosphate synthase large chain, chloroplastic [Beta vulgaris subsp. vulgaris]	57.6702	58.3773	58.3304	21.7069	20.9871	21.8333	0.370043	-1.43423	1.24736e-229	down
Bv1_020040_taaj	GO:0006817(phosphate ion transport);GO:0009705(plant-type vacuole membrane);GO:0016021(integral component of membrane);GO:0055085(transmembrane transport);GO:1905011(transmembrane phosphate ion transport from cytosol to vacuole)	NA	SPX domain-containing membrane protein At4g22990 [Beta vulgaris subsp. vulgaris]	9.61139	10.3525	8.56842	1.01805	0.912438	0.42886	0.0826907	-3.59613	1.15564e-42	down
Bv1_020060_nyhr	GO:0003674(molecular_function);GO:0005737(cytoplasm);GO:0034227(tRNA thio-modification)	04122(Sulfur relay system)	ubiquitin-related modifier 1 homolog 1 [Beta vulgaris subsp. vulgaris]	23.2496	23.4269	25.1923	9.25077	9.91363	8.39819	0.383513	-1.38265	2.33883e-35	down
Bv1_020100_axrz	GO:0043161(proteasome-mediated ubiquitin-dependent protein catabolic process);GO:0061630(ubiquitin protein ligase activity)	NA	E3 ubiquitin-protein ligase RING1 [Beta vulgaris subsp. vulgaris]	65.9228	61.1756	59.9674	25.9172	28.1445	27.0126	0.4334	-1.20623	4.12263e-69	down
Bv1_020160_yfng	GO:0005515(protein binding);GO:0005634(nucleus);GO:0009611(response to wounding);GO:0016567(protein ubiquitination);GO:0030246(carbohydrate binding)	NA	F-box protein PP2-A13 [Beta vulgaris subsp. vulgaris]	6.67817	8.04593	7.61482	23.0794	25.3826	23.4457	3.21894	1.68659	1.75007e-93	up
Bv1_020180_xysm	GO:0005768(endosome);GO:0005774(vacuolar membrane);GO:0005802(trans-Golgi network);GO:0008757(S-adenosylmethionine-dependent methyltransferase activity);GO:0032259(methylation)	NA	probable methyltransferase PMT15 [Beta vulgaris subsp. vulgaris]	0.659145	0.418096	0.56235	3.3474	3.66452	3.37036	6.33224	2.66272	4.97725e-68	up
Bv1_020250_pmhw	GO:0005515(protein binding);GO:0005524(ATP binding);GO:0005576(extracellular region);GO:0006952(defense response);GO:0043531(ADP binding)	NA	putative disease resistance protein RGA3 [Beta vulgaris subsp. vulgaris]	22.4325	19.7595	22.9455	9.42579	7.47953	7.59792	0.376177	-1.41052	2.52186e-22	down
Bv1_020290_jpet	GO:0005216(ion channel activity);GO:0005886(plasma membrane);GO:0006811(ion transport);GO:0009507(chloroplast);GO:0009526(plastid envelope);GO:0009657(plastid organization);GO:0010020(chloroplast fission);GO:0016020(membrane);GO:0016021(integral component of membrane);GO:0031969(chloroplast membrane);GO:0055085(transmembrane transport)	NA	mechanosensitive ion channel protein 2, chloroplastic [Beta vulgaris subsp. vulgaris]	11.5378	12.317	13.8283	40.7473	40.6958	42.2825	3.28333	1.71516	4.73029e-151	up
Bv1_020320_gttr	GO:0000226(microtubule cytoskeleton organization);GO:0000911(cytokinesis by cell plate formation);GO:0004672(protein kinase activity);GO:0004693(cyclin-dependent protein serine/threonine kinase activity);GO:0005515(protein binding);GO:0005524(ATP binding);GO:0005634(nucleus);GO:0005737(cytoplasm);GO:0005829(cytosol);GO:0005886(plasma membrane);GO:0006281(DNA repair);GO:0007346(regulation of mitot…	NA	cell division control protein 2 homolog [Beta vulgaris subsp. vulgaris]	70.0564	66.0658	70.1991	23.6082	21.8289	23.5762	0.334495	-1.57994	1.77316e-181	down
Bv1_020360_auuk	GO:0003824(catalytic activity);GO:0004467(long-chain fatty acid-CoA ligase activity);GO:0005524(ATP binding);GO:0005739(mitochondrion);GO:0006631(fatty acid metabolic process);GO:0006633(fatty acid biosynthetic process);GO:0008152(metabolic process);GO:0009507(chloroplast);GO:0009536(plastid);GO:0009941(chloroplast envelope);GO:0016020(membrane);GO:0102391(decanoate-CoA ligase activity)	00061(Fatty acid biosynthesis);00071(Fatty acid degradation);04146(Peroxisome)	long chain acyl-CoA synthetase 9, chloroplastic [Beta vulgaris subsp. vulgaris]	26.32	30.0299	26.7162	7.96359	10.2322	8.39884	0.320162	-1.64312	9.51235e-37	down
Bv1_020390_rmjk	GO:0005739(mitochondrion);GO:0033615(mitochondrial proton-transporting ATP synthase complex assembly)	NA	uncharacterized protein LOC104905527 isoform X1 [Beta vulgaris subsp. vulgaris]	7.1048	5.17538	6.02393	3.28468	2.8498	2.81359	0.488855	-1.03252	1.35215e-06	down
Bv1_020440_pqpd	GO:0005515(protein binding);GO:0030674(protein binding, bridging);GO:0031410(cytoplasmic vesicle);GO:0060178(regulation of exocyst localization)	NA	hypothetical protein BVRB_1g020440 [Beta vulgaris subsp. vulgaris]	2.26832	2.14138	2.24011	0.380533	0.480817	0.476456	0.20118	-2.31344	1.07259e-27	down
Bv1_020490_snqp	GO:0005634(nucleus)	NA	methyltransferase-like protein 13 [Beta vulgaris subsp. vulgaris]	6.38059	7.57528	6.20712	2.79762	2.68777	2.16059	0.379209	-1.39894	1.5289e-09	down
Bv1_020500_axoc	GO:0003674(molecular_function);GO:0005634(nucleus);GO:0005681(spliceosomal complex);GO:0006397(mRNA processing);GO:0008380(RNA splicing)	NA	U11/U12 small nuclear ribonucleoprotein 25 kDa protein [Beta vulgaris subsp. vulgaris]	5.23196	4.86884	6.16098	2.75976	3.31114	1.55775	0.469116	-1.09198	0.00029443	down
Bv1_020530_anpy	NA	NA	hypothetical protein BVRB_1g020530 [Beta vulgaris subsp. vulgaris]	0.644656	0.69013	0.53897	1.66107	1.66634	1.52425	2.58927	1.37254	2.24254e-07	up
Bv1_020540_ffkj	NA	NA	hypothetical protein BVRB_1g020540 [Beta vulgaris subsp. vulgaris]	0.512874	0.68108	0.750421	2.43379	2.10117	1.64653	3.17917	1.66865	3.07954e-10	up
Bv1_020580_sdyo	NA	NA	hypothetical protein BVRB_1g020580 [Beta vulgaris subsp. vulgaris]	4.89606	4.52551	4.90313	0	0	0	-inf	-inf	9.12161e-80	down
Bv1_020600_eece	NA	NA	hypothetical protein BVRB_1g020600 [Beta vulgaris subsp. vulgaris]	20.8827	20.2012	21.1808	0	0	0	-inf	-inf	3.36174e-168	down
Bv1_020680_ftta	GO:0004675(transmembrane receptor protein serine/threonine kinase activity);GO:0005515(protein binding);GO:0005524(ATP binding);GO:0005576(extracellular region);GO:0005886(plasma membrane);GO:0006468(protein phosphorylation);GO:0007166(cell surface receptor signaling pathway);GO:0008061(chitin binding);GO:0016021(integral component of membrane);GO:0016301(kinase activity);GO:0042803(protein homod…	NA	protein LYK5 [Beta vulgaris subsp. vulgaris]	43.895	43.723	44.5497	100.923	100.567	99.7391	2.27914	1.18849	0	up
Bv1_020700_ftdk	GO:0005515(protein binding);GO:0005886(plasma membrane)	04145(Phagosome);04933(AGE-RAGE signaling pathway in diabetic complications)	rac-like GTP-binding protein 5 [Beta vulgaris subsp. vulgaris]	84.2262	80.1237	79.9307	33.8772	36.1374	34.0697	0.426085	-1.23079	3.65735e-73	down
Bv1_020730_kkns	GO:0030599(pectinesterase activity);GO:0046910(pectinesterase inhibitor activity);GO:0071944(cell periphery)	00040(Pentose and glucuronate interconversions)	hypothetical protein BVRB_1g020730 [Beta vulgaris subsp. vulgaris]	638.053	635.99	641.953	232.849	232.958	243.281	0.370089	-1.43406	0	down
Bv1_020740_tpwj	GO:0005739(mitochondrion);GO:0009055(electron transfer activity);GO:0015035(protein disulfide oxidoreductase activity);GO:0016740(transferase activity);GO:0045454(cell redox homeostasis);GO:0050220(prostaglandin-E synthase activity)	00590(Arachidonic acid metabolism)	prostaglandin E synthase 2 [Beta vulgaris subsp. vulgaris]	49.8781	50.3195	52.466	20.3312	17.5616	19.6502	0.376926	-1.40765	2.67894e-54	down
Bv1_020830_zjfn	GO:0005262(calcium channel activity);GO:0005886(plasma membrane);GO:0005887(integral component of plasma membrane);GO:0006816(calcium ion transport);GO:0007231(osmosensory signaling pathway);GO:0007638(mechanosensory behavior);GO:0033500(carbohydrate homeostasis);GO:0070588(calcium ion transmembrane transport)	NA	protein MID1-COMPLEMENTING ACTIVITY 1 [Beta vulgaris subsp. vulgaris]	6.46259	5.66876	5.40628	2.61169	3.36045	2.65664	0.492015	-1.02323	1.16006e-08	down
Bv1_020880_eeet	GO:0004672(protein kinase activity);GO:0004675(transmembrane receptor protein serine/threonine kinase activity);GO:0005524(ATP binding);GO:0005886(plasma membrane);GO:0006468(protein phosphorylation);GO:0006952(defense response);GO:0007166(cell surface receptor signaling pathway)	04626(Plant-pathogen interaction)	hypothetical protein BVRB_1g020880 [Beta vulgaris subsp. vulgaris]	1.49598	1.98893	1.93152	0.251792	0.759995	0.541079	0.286696	-1.80241	2.96639e-05	down
Bv1_021010_dyhz	GO:0005515(protein binding);GO:0009409(response to cold);GO:0009507(chloroplast);GO:0009522(photosystem I);GO:0009534(chloroplast thylakoid);GO:0009535(chloroplast thylakoid membrane);GO:0009579(thylakoid);GO:0009644(response to high light intensity);GO:0009645(response to low light intensity stimulus);GO:0009735(response to cytokinin);GO:0009768(photosynthesis, light harvesting in photosystem I)…	00196(Photosynthesis - antenna proteins)	photosystem I chlorophyll a/b-binding protein 3-1, chloroplastic [Beta vulgaris subsp. vulgaris]	1.70606	0.829824	1.1979	2.9895	2.85914	2.61543	2.26689	1.18071	5.24182e-09	up
Bv1_021020_qtds	GO:0004096(catalase activity);GO:0005737(cytoplasm);GO:0020037(heme binding);GO:0042542(response to hydrogen peroxide);GO:0042744(hydrogen peroxide catabolic process)	00630(Glyoxylate and dicarboxylate metabolism);00380(Tryptophan metabolism);04016(MAPK signaling pathway - plant);04146(Peroxisome)	catalase [Beta vulgaris subsp. vulgaris]	28.2222	26.4538	28.06	92.9133	99.6795	96.2726	3.49141	1.80381	0	up
Bv1_021040_fyhn	GO:0005618(cell wall);GO:0033609(oxalate metabolic process);GO:0046564(oxalate decarboxylase activity)	NA	hypothetical protein BVRB_1g021040 [Beta vulgaris subsp. vulgaris]	1.51854	2.0338	1.34015	3.88425	3.79536	4.55859	2.50143	1.32275	2.59317e-20	up
Bv1_021080_ggjt	GO:0004096(catalase activity);GO:0005515(protein binding);GO:0005634(nucleus);GO:0005737(cytoplasm);GO:0005739(mitochondrion);GO:0005777(peroxisome);GO:0005829(cytosol);GO:0006979(response to oxidative stress);GO:0006995(cellular response to nitrogen starvation);GO:0008219(cell death);GO:0009409(response to cold);GO:0009416(response to light stimulus);GO:0009507(chloroplast);GO:0009514(glyoxysome…	00630(Glyoxylate and dicarboxylate metabolism);00380(Tryptophan metabolism);04016(MAPK signaling pathway - plant);04146(Peroxisome)	catalase [Beta vulgaris subsp. vulgaris]	114.443	114.061	116.157	365.21	366.149	375.985	3.21284	1.68385	0	up
Bv1_021120_tzzn	GO:0004842(ubiquitin-protein transferase activity);GO:0005827(polar microtubule);GO:0031463(Cul3-RING ubiquitin ligase complex);GO:0032465(regulation of cytokinesis);GO:0035853(chromosome passenger complex localization to spindle midzone);GO:0035853(chromosome passenger complex localization to spindle midzone)	NA	hypothetical protein BVRB_1g021120 isoform B [Beta vulgaris subsp. vulgaris]	76.7165	66.5839	71.7127	149.768	147.865	149.337	2.0788	1.05575	4.85821e-174	up
Bv1_021130_kmjg	GO:0003844(1,4-alpha-glucan branching enzyme activity);GO:0005982(starch metabolic process);GO:0009501(amyloplast)	00500(Starch and sucrose metabolism)	1,4-alpha-glucan-branching enzyme 1, chloroplastic/amyloplastic [Beta vulgaris subsp. vulgaris]	5.84098	5.43159	6.4451	3.16771	2.74072	2.22946	0.45931	-1.12246	7.75627e-08	down
Bv1_021200_scux	GO:0005385(zinc ion transmembrane transporter activity);GO:0010043(response to zinc ion);GO:0016020(membrane);GO:0061088(regulation of sequestering of zinc ion)	NA	metal tolerance protein 10 isoform X2 [Beta vulgaris subsp. vulgaris]	33.6872	34.7934	33.1387	10.8784	11.4214	10.9458	0.327159	-1.61194	8.99915e-96	down
Bv1_021260_hanj	GO:0004553(hydrolase activity, hydrolyzing O-glycosyl compounds);GO:0030247(polysaccharide binding);GO:0046658(anchored component of plasma membrane)	00500(Starch and sucrose metabolism)	glucan endo-1,3-beta-glucosidase [Beta vulgaris subsp. vulgaris]	0.0985545	0.215358	0.0348085	2.36438	2.7127	3.14421	23.5755	4.55922	4.59936e-31	up
Bv1_021280_rqfp	GO:0009738(abscisic acid-activated signaling pathway);GO:0046872(metal ion binding)	04144(Endocytosis)	protein C2-DOMAIN ABA-RELATED 7 [Beta vulgaris subsp. vulgaris]	57.2883	57.3047	58.6863	19.4092	22.5947	18.7273	0.350481	-1.51259	1.36671e-57	down
Bv1_021330_sfoa	GO:0005737(cytoplasm);GO:0030001(metal ion transport);GO:0046914(transition metal ion binding);GO:0046916(cellular transition metal ion homeostasis)	NA	heavy metal-associated isoprenylated plant protein 24 [Beta vulgaris subsp. vulgaris]	8.04663	8.19681	8.32048	3.71929	3.82922	3.80408	0.462165	-1.11352	7.16944e-37	down
Bv1_021350_xamm	NA	NA	mediator-associated protein 2 [Beta vulgaris subsp. vulgaris]	4.74126	4.71432	4.25879	1.49658	1.31045	1.59147	0.320722	-1.6406	9.71208e-41	down
Bv1_021410_hgum	GO:0006457(protein folding);GO:0009507(chloroplast)	04075(Plant hormone signal transduction)	uncharacterized protein LOC104905691 [Beta vulgaris subsp. vulgaris]	4.96297	4.9653	5.30715	9.74417	11.1103	11.7205	2.13811	1.09634	2.54554e-21	up
Bv1_021420_nhrm	GO:0004675(transmembrane receptor protein serine/threonine kinase activity);GO:0005515(protein binding);GO:0005524(ATP binding);GO:0005886(plasma membrane);GO:0006468(protein phosphorylation);GO:0007166(cell surface receptor signaling pathway);GO:0008289(lipid binding);GO:0009556(microsporogenesis);GO:0009742(brassinosteroid mediated signaling pathway);GO:0010152(pollen maturation);GO:0016021(int…	NA	hypothetical protein BVRB_1g021420 [Beta vulgaris subsp. vulgaris]	47.9807	51.4917	50.0597	24.3937	25.2869	23.3555	0.48843	-1.03378	1.22992e-41	down
Bv1_021450_pxzj	NA	NA	uncharacterized protein LOC104905694 isoform X2 [Beta vulgaris subsp. vulgaris]	4.92944	5.13486	5.75059	2.35726	2.16475	1.73143	0.395415	-1.33856	6.15394e-18	down
Bv1_021490_jkcz	GO:0005507(copper ion binding);GO:0009809(lignin biosynthetic process);GO:0016722(oxidoreductase activity, oxidizing metal ions)	NA	laccase-14 [Beta vulgaris subsp. vulgaris]	5.17878	5.71365	6.28606	21.5448	25.5083	20.3128	3.92152	1.97141	1.96121e-58	up
Bv1_021510_fiqj	NA	NA	uncharacterized protein LOC104893399 [Beta vulgaris subsp. vulgaris]	2.21569	2.25632	2.7727	6.03982	5.97336	6.42479	2.54502	1.34768	1.46648e-49	up
Bv1_021520_xssm	GO:0000326(protein storage vacuole);GO:0048316(seed development)	NA	BURP domain-containing protein 5 [Beta vulgaris subsp. vulgaris]	41.8161	43.6743	46.3896	890.104	919.031	879.812	20.3893	4.34974	0	up
Bv1_021530_jxgt	GO:0000981(RNA polymerase II transcription factor activity, sequence-specific DNA binding);GO:0001135(transcription factor activity, RNA polymerase II transcription factor recruiting);GO:0003677(DNA binding);GO:0003700(DNA binding transcription factor activity);GO:0005634(nucleus);GO:0006351(transcription, DNA-templated);GO:0006355(regulation of transcription, DNA-templated);GO:0006357(regulation…	NA	transcription factor LAF1 [Beta vulgaris subsp. vulgaris]	0.208976	0.294144	0.207222	0.469787	0.435	0.548478	2.04587	1.03271	3.49019e-05	up
Bv1_021540_nmoe	GO:0003700(DNA binding transcription factor activity);GO:0005634(nucleus);GO:0006355(regulation of transcription, DNA-templated);GO:0043565(sequence-specific DNA binding)	NA	scarecrow-like protein 1, partial [Beta vulgaris subsp. vulgaris]	171.558	172.724	175.081	554.389	531.632	548.029	3.14626	1.65364	0	up
Bv1_021740_xgxw	GO:0016020(membrane);GO:0016709(oxidoreductase activity, acting on paired donors, with incorporation or reduction of molecular oxygen, NAD(P)H as one donor, and incorporation of one atom of oxygen);GO:0042343(indole glucosinolate metabolic process);GO:0044550(secondary metabolite biosynthetic process);GO:0098542(defense response to other organism)	NA	hypothetical protein BVRB_1g021740 [Beta vulgaris subsp. vulgaris]	0.731181	1.05187	1.16714	71.7813	73.5344	72.2696	73.7529	6.20463	0	up
Bv1_021750_dpmd	GO:0003674(molecular_function);GO:0005634(nucleus);GO:0008150(biological_process)	NA	uncharacterized protein LOC104905738 [Beta vulgaris subsp. vulgaris]	161.623	159.928	153.777	48.1373	52.3431	50.7738	0.31821	-1.65195	7.60412e-245	down
Bv1_021760_nnue	GO:0005739(mitochondrion);GO:0005789(endoplasmic reticulum membrane);GO:0006696(ergosterol biosynthetic process);GO:0016021(integral component of membrane);GO:0030674(protein binding, bridging)	NA	ergosterol biosynthetic protein 28 [Beta vulgaris subsp. vulgaris]	50.6097	50.0045	55.1617	22.4197	19.101	19.8126	0.393728	-1.34473	6.8795e-44	down
Bv1_021800_gxac	GO:0001708(cell fate specification);GO:0003700(DNA binding transcription factor activity);GO:0005515(protein binding);GO:0005634(nucleus);GO:0006355(regulation of transcription, DNA-templated);GO:0010051(xylem and phloem pattern formation);GO:0010089(xylem development);GO:0043565(sequence-specific DNA binding);GO:0045165(cell fate commitment)	NA	homeotic protein knotted-1 [Beta vulgaris subsp. vulgaris]	1.65564	1.1809	1.30917	0.205557	0.559038	0.410433	0.283432	-1.81892	5.68341e-05	down
Bv1_021850_tdax	GO:0003677(DNA binding);GO:0003700(DNA binding transcription factor activity);GO:0005634(nucleus);GO:0006351(transcription, DNA-templated);GO:0006355(regulation of transcription, DNA-templated);GO:0007275(multicellular organism development);GO:0010371(regulation of gibberellin biosynthetic process);GO:0045487(gibberellin catabolic process);GO:0046983(protein dimerization activity)	00040(Pentose and glucuronate interconversions);00053(Ascorbate and aldarate metabolism);00520(Amino sugar and nucleotide sugar metabolism)	transcription factor bHLH93 [Beta vulgaris subsp. vulgaris]	32.5501	25.0434	25.4462	7.08083	6.09627	4.96597	0.218487	-2.19438	2.90353e-40	down
Bv1_021860_kqdf	GO:0001056(RNA polymerase III activity);GO:0005666(DNA-directed RNA polymerase III complex)	00230(Purine metabolism);00240(Pyrimidine metabolism);03020(RNA polymerase)	hypothetical protein BVRB_1g021860 [Beta vulgaris subsp. vulgaris]	1.775	1.96747	0.752458	0	0	0	-inf	-inf	1.43159e-15	down
Bv1_021930_tqrp	GO:0003674(molecular_function);GO:0005737(cytoplasm);GO:0008150(biological_process)	NA	uncharacterized protein LOC104905767 [Beta vulgaris subsp. vulgaris]	0.34271	0.0605942	0	9.8599	11.6217	11.1669	80.9526	6.33901	3.8002e-105	up
Bv1_021950_mggg	GO:0004675(transmembrane receptor protein serine/threonine kinase activity);GO:0004714(transmembrane receptor protein tyrosine kinase activity);GO:0004725(protein tyrosine phosphatase activity);GO:0005515(protein binding);GO:0005524(ATP binding);GO:0005789(endoplasmic reticulum membrane);GO:0005886(plasma membrane);GO:0006468(protein phosphorylation);GO:0007030(Golgi organization);GO:0009556(micr…	04016(MAPK signaling pathway - plant);04075(Plant hormone signal transduction);04626(Plant-pathogen interaction)	BRASSINOSTEROID INSENSITIVE 1-associated receptor kinase 1 [Beta vulgaris subsp. vulgaris]	20.1445	20.4306	21.3936	85.9812	89.077	85.7571	4.20883	2.07342	1.9368e-265	up
Bv1_021960_mdpq	NA	NA	hypothetical protein BVRB_1g021960 [Beta vulgaris subsp. vulgaris]	19.4462	16.4335	19.8921	5.49152	4.2932	3.70192	0.241818	-2.048	2.96639e-33	down
Bv1_021970_yuak	GO:0004675(transmembrane receptor protein serine/threonine kinase activity);GO:0004714(transmembrane receptor protein tyrosine kinase activity);GO:0004725(protein tyrosine phosphatase activity);GO:0005515(protein binding);GO:0005524(ATP binding);GO:0005789(endoplasmic reticulum membrane);GO:0005886(plasma membrane);GO:0006468(protein phosphorylation);GO:0007030(Golgi organization);GO:0009556(micr…	04016(MAPK signaling pathway - plant);04075(Plant hormone signal transduction);04626(Plant-pathogen interaction)	BRASSINOSTEROID INSENSITIVE 1-associated receptor kinase 1 [Beta vulgaris subsp. vulgaris]	3.68127	3.47937	4.21188	14.7206	13.7847	17.6127	4.05521	2.01978	2.92676e-49	up
Bv1_022060_hnwk	GO:0005768(endosome);GO:0005774(vacuolar membrane);GO:0005802(trans-Golgi network);GO:0008757(S-adenosylmethionine-dependent methyltransferase activity);GO:0032259(methylation)	NA	uncharacterized protein LOC104905778 [Beta vulgaris subsp. vulgaris]	24.3144	25.3811	25.6596	4.36269	3.24289	3.82548	0.151696	-2.72075	2.17161e-148	down
Bv1_022130_hnar	GO:0003674(molecular_function);GO:0005739(mitochondrion);GO:0009733(response to auxin)	04075(Plant hormone signal transduction)	auxin-induced protein 6B [Beta vulgaris subsp. vulgaris]	9.84763	7.7802	7.53028	1.90481	1.1873	1.91794	0.199143	-2.32813	1.29614e-20	down
Bv1_022150_ricu	GO:0005737(cytoplasm);GO:0005829(cytosol);GO:0016740(transferase activity);GO:0016747(transferase activity, transferring acyl groups other than amino-acyl groups);GO:0016747(transferase activity, transferring acyl groups other than amino-acyl groups)	NA	uncharacterized acetyltransferase At3g50280-like isoform X1 [Beta vulgaris subsp. vulgaris]	0.0625976	0.0590638	0.0504511	1.58034	1.12895	1.0629	21.917	4.45398	7.2516e-19	up
Bv1_022170_nqfi	GO:0005737(cytoplasm);GO:0005829(cytosol);GO:0016740(transferase activity);GO:0016747(transferase activity, transferring acyl groups other than amino-acyl groups)	NA	uncharacterized acetyltransferase At3g50280-like [Beta vulgaris subsp. vulgaris]	0.550338	0.318763	0.695125	1.47966	1.85115	2.33097	3.61954	1.85581	8.38997e-08	up
Bv1_022180_idkw	GO:0003674(molecular_function);GO:0005737(cytoplasm);GO:0005886(plasma membrane);GO:0008150(biological_process)	NA	filament-like plant protein 4 isoform X1 [Beta vulgaris subsp. vulgaris]	140.922	146.056	149.602	70.2087	69.9212	65.0387	0.469945	-1.08944	1.75361e-83	down
Bv1_022420_gwjx	GO:0004791(thioredoxin-disulfide reductase activity);GO:0005829(cytosol);GO:0009860(pollen tube growth);GO:0010183(pollen tube guidance);GO:0045454(cell redox homeostasis);GO:0046686(response to cadmium ion);GO:0047134(protein-disulfide reductase activity);GO:0055114(oxidation-reduction process);GO:0080092(regulation of pollen tube growth)	NA	probable nucleoredoxin 2 [Beta vulgaris subsp. vulgaris]	3.54049	5.18263	4.25144	12.8329	11.9387	11.8689	2.82403	1.49775	1.06609e-24	up
Bv1_022460_htmz	GO:0005575(cellular_component);GO:0008150(biological_process);GO:0008270(zinc ion binding)	NA	pentatricopeptide repeat-containing protein At1g20230 [Beta vulgaris subsp. vulgaris]	0.932406	0.67648	0.916927	0.131367	0.145578	0.174946	0.178909	-2.4827	2.78319e-10	down
Bv1_022470_xcou	GO:0005618(cell wall);GO:0005773(vacuole);GO:0008150(biological_process)	NA	uncharacterized protein LOC104905824 [Beta vulgaris subsp. vulgaris]	10.3223	9.52992	10.9437	3.47536	4.25383	4.1662	0.386265	-1.37234	1.36304e-14	down
Bv1_022490_jori	GO:0004190(aspartic-type endopeptidase activity);GO:0006508(proteolysis);GO:0030163(protein catabolic process)	03013(RNA transport);03008(Ribosome biogenesis in eukaryotes)	uncharacterized protein LOC104905826 isoform X1 [Beta vulgaris subsp. vulgaris]	481.778	463.129	487.024	195.387	177.399	194.995	0.396515	-1.33455	2.00087e-156	down
Bv1_022600_rysj	GO:0003937(IMP cyclohydrolase activity);GO:0004643(phosphoribosylaminoimidazolecarboxamide formyltransferase activity);GO:0006164(purine nucleotide biosynthetic process);GO:0009409(response to cold);GO:0009507(chloroplast);GO:0009536(plastid);GO:0009570(chloroplast stroma);GO:0010319(stromule)	00230(Purine metabolism);00670(One carbon pool by folate)	uncharacterized protein LOC104905845 isoform X2 [Beta vulgaris subsp. vulgaris]	40.0928	43.6119	39.906	16.9599	18.0159	20.9476	0.452415	-1.14428	5.43088e-27	down
Bv1_022700_dxas	GO:0004860(protein kinase inhibitor activity);GO:0005515(protein binding);GO:0005634(nucleus);GO:0005829(cytosol);GO:0005886(plasma membrane);GO:0006629(lipid metabolic process);GO:0009742(brassinosteroid mediated signaling pathway);GO:0010423(negative regulation of brassinosteroid biosynthetic process);GO:0046982(protein heterodimerization activity)	04075(Plant hormone signal transduction)	BRI1 kinase inhibitor 1 [Beta vulgaris subsp. vulgaris]	0.196098	0.408986	0.343204	0.0265457	0.070377	0.0704455	0.176495	-2.5023	3.10118e-06	down
Bv1_022740_emaw	NA	NA	pentatricopeptide repeat-containing protein At1g76280 isoform X1 [Beta vulgaris subsp. vulgaris]	34.75	34.1693	34.8547	17.7223	16.7043	17.2987	0.498441	-1.0045	2.2456e-54	down
Bv1_022780_kfqc	GO:0003674(molecular_function);GO:0005575(cellular_component);GO:0008150(biological_process);GO:0009570(chloroplast stroma);GO:0043036(starch grain);GO:2000904(regulation of starch metabolic process);GO:2001070(starch binding);GO:2001070(starch binding)	NA	uncharacterized protein LOC104905876 isoform X2 [Beta vulgaris subsp. vulgaris]	37.866	35.1642	29.1494	108.216	118.585	117.592	3.37046	1.75295	8.09597e-137	up
Bv1_022840_qira	NA	NA	hypothetical protein BVRB_1g022840 [Beta vulgaris subsp. vulgaris]	18.0664	16.3356	21.3303	10.4956	9.73953	7.16608	0.491658	-1.02427	9.14824e-07	down
Bv1_022940_hcxm	GO:0003674(molecular_function);GO:0005575(cellular_component);GO:0008150(biological_process)	NA	uncharacterized protein LOC104905899 [Beta vulgaris subsp. vulgaris]	5.64772	6.56963	6.22454	1.89405	1.70574	1.86941	0.296564	-1.75358	1.69796e-23	down
Bv1_022950_uktg	GO:0003674(molecular_function);GO:0005575(cellular_component);GO:0008150(biological_process)	NA	hypothetical protein BVRB_1g022950 [Beta vulgaris subsp. vulgaris]	1.62304	1.39813	1.10011	0.180176	0.127915	0	0.0747561	-3.74167	1.104e-10	down
Bv1_022970_wnri	GO:0001056(RNA polymerase III activity);GO:0005666(DNA-directed RNA polymerase III complex);GO:0003677(DNA binding);GO:0003899(DNA-directed 5'-3' RNA polymerase activity);GO:0006351(transcription, DNA-templated);GO:0009507(chloroplast);GO:0009507(chloroplast)	00230(Purine metabolism);00240(Pyrimidine metabolism);03020(RNA polymerase);03020(RNA polymerase)	hypothetical protein BVRB_1g022970 isoform C [Beta vulgaris subsp. vulgaris]	78.7973	71.6366	76.8016	30.9517	33.6608	29.3733	0.413605	-1.27367	2.96302e-65	down
Bv1_022990_qesx	GO:0005524(ATP binding);GO:0005777(peroxisome);GO:0008152(metabolic process);GO:0009507(chloroplast);GO:0009611(response to wounding);GO:0009695(jasmonic acid biosynthetic process);GO:0009698(phenylpropanoid metabolic process);GO:0016021(integral component of membrane);GO:0016207(4-coumarate-CoA ligase activity);GO:0016874(ligase activity)	00592(alpha-Linolenic acid metabolism)	4-coumarate--CoA ligase-like 5 isoform X1 [Beta vulgaris subsp. vulgaris]	32.014	33.7435	33.8664	65.5136	68.502	65.7999	2.0057	1.00411	7.04679e-203	up
Bv1_023000_smrx	GO:0004843(thiol-dependent ubiquitin-specific protease activity);GO:0005634(nucleus);GO:0006511(ubiquitin-dependent protein catabolic process);GO:0008270(zinc ion binding);GO:0016579(protein deubiquitination);GO:0036459(thiol-dependent ubiquitinyl hydrolase activity)	NA	ubiquitin carboxyl-terminal hydrolase 2 isoform X1 [Beta vulgaris subsp. vulgaris]	13.9071	14.3066	14.682	5.71318	5.81554	6.89602	0.429525	-1.21919	9.26324e-14	down
Bv1_023010_tzwn	GO:0004672(protein kinase activity);GO:0004674(protein serine/threonine kinase activity);GO:0005524(ATP binding);GO:0005886(plasma membrane);GO:0006468(protein phosphorylation);GO:0006952(defense response);GO:0016301(kinase activity);GO:0016310(phosphorylation)	NA	serine/threonine-protein kinase PBS1 [Beta vulgaris subsp. vulgaris]	6.09997	5.86609	5.76373	2.3812	2.46137	2.64995	0.422595	-1.24265	6.96998e-19	down
Bv1_023020_wnsr	NA	NA	hypothetical protein BVRB_1g023020 [Beta vulgaris subsp. vulgaris]	37.6828	35.6377	29.5939	15.0655	11.6208	15.9539	0.414328	-1.27116	1.53846e-11	down
Bv1_023050_rzyy	NA	NA	hypothetical protein BVRB_1g023050 [Beta vulgaris subsp. vulgaris]	3.90095	4.94926	5.50099	1.78559	1.37064	1.97558	0.357587	-1.48363	3.66027e-07	down
Bv1_023100_yjrr	NA	NA	hypothetical protein BVRB_1g023100 [Beta vulgaris subsp. vulgaris]	1.9924	1.65035	1.62778	0.466029	0.405351	0.436533	0.248156	-2.01068	8.95922e-14	down
Bv1_023120_ogut	GO:0005737(cytoplasm);GO:0006457(protein folding)	04141(Protein processing in endoplasmic reticulum)	chaperone protein dnaJ 10 [Beta vulgaris subsp. vulgaris]	5.67268	5.44735	6.03616	2.08021	1.88016	1.37837	0.311185	-1.68416	7.41469e-11	down
Bv1_023130_pnae	GO:0004004(ATP-dependent RNA helicase activity);GO:0010501(RNA secondary structure unwinding)	NA	putative DEAD-box ATP-dependent RNA helicase 29 [Beta vulgaris subsp. vulgaris]	37.3629	36.0161	37.15	14.8349	14.133	12.1139	0.371684	-1.42785	2.61305e-71	down
Bv1_023180_cadj	GO:0046658(anchored component of plasma membrane)	00330(Arginine and proline metabolism);00360(Phenylalanine metabolism);00380(Tryptophan metabolism)	basic blue protein [Beta vulgaris subsp. vulgaris]	68.2865	77.2267	79.0238	189.607	177.291	189.294	2.47706	1.30863	6.07878e-172	up
Bv1_023200_jmkt	GO:0046658(anchored component of plasma membrane)	00330(Arginine and proline metabolism);00360(Phenylalanine metabolism);00380(Tryptophan metabolism)	basic blue protein [Beta vulgaris subsp. vulgaris]	2.62601	3.12453	2.69965	47.7489	44.3262	44.3597	16.1458	4.01308	0	up
Bv1_023220_cwwd	GO:0003824(catalytic activity);GO:0004451(isocitrate lyase activity);GO:0008152(metabolic process);GO:0009507(chloroplast);GO:0009570(chloroplast stroma)	NA	petal death protein [Beta vulgaris subsp. vulgaris]	130.79	127.508	131.102	19.9904	19.4084	23.1209	0.160554	-2.63887	0	down
Bv1_023250_tmsm	GO:0004351(glutamate decarboxylase activity);GO:0005516(calmodulin binding);GO:0005829(cytosol);GO:0006536(glutamate metabolic process);GO:0030170(pyridoxal phosphate binding);GO:0046686(response to cadmium ion);GO:0046686(response to cadmium ion)	00650(Butanoate metabolism);00250(Alanine, aspartate and glutamate metabolism);00410(beta-Alanine metabolism);00430(Taurine and hypotaurine metabolism);00430(Taurine and hypotaurine metabolism)	glutamate decarboxylase [Beta vulgaris subsp. vulgaris]	0.728985	0.638252	0.859793	0.332312	0.329555	0.289303	0.427103	-1.22735	8.33535e-05	down
Bv1_023310_kgmn	GO:0000785(chromatin);GO:0003677(DNA binding);GO:0003682(chromatin binding);GO:0003700(DNA binding transcription factor activity);GO:0005634(nucleus);GO:0005829(cytosol);GO:0006333(chromatin assembly or disassembly);GO:0030527(structural constituent of chromatin)	NA	high mobility group B protein 3 isoform X1 [Beta vulgaris subsp. vulgaris]	470.663	486.203	474.702	221.642	226.199	225.533	0.470374	-1.08812	6.9065e-203	down
Bv1_023340_ckua	GO:0005524(ATP binding);GO:0005886(plasma membrane);GO:0006952(defense response);GO:0043531(ADP binding)	04626(Plant-pathogen interaction)	uncharacterized protein LOC104905930 [Beta vulgaris subsp. vulgaris]	3.43209	3.40844	3.5755	0.882869	1.32991	0.847201	0.293776	-1.76721	4.96527e-10	down
Bv2_023420_cngu	GO:0005737(cytoplasm);GO:0006591(ornithine metabolic process);GO:0008080(N-acetyltransferase activity);GO:0009507(chloroplast)	NA	probable acetyltransferase NATA1-like [Beta vulgaris subsp. vulgaris]	0	0	0.0183635	4.12947	4.86819	4.08953	712.675	9.4771	1.94155e-178	up
Bv2_023460_yfhy	GO:0005737(cytoplasm);GO:0016740(transferase activity);GO:0016747(transferase activity, transferring acyl groups other than amino-acyl groups)	00073(Cutin, suberine and wax biosynthesis)	omega-hydroxypalmitate O-feruloyl transferase [Beta vulgaris subsp. vulgaris]	10.6361	9.08142	10.6747	3.89031	3.66615	3.22224	0.354653	-1.49552	1.43594e-24	down
Bv2_023560_hukh	GO:0004722(protein serine/threonine phosphatase activity);GO:0006470(protein dephosphorylation);GO:0009507(chloroplast);GO:0046872(metal ion binding)	NA	probable protein phosphatase 2C 2 [Beta vulgaris subsp. vulgaris]	3.55154	3.86216	3.75886	11.9569	10.3526	11.9213	3.06383	1.61533	8.83094e-86	up
Bv2_023580_ooek	GO:0000151(ubiquitin ligase complex);GO:0004842(ubiquitin-protein transferase activity);GO:0005634(nucleus);GO:0005680(anaphase-promoting complex);GO:0006511(ubiquitin-dependent protein catabolic process);GO:0007049(cell cycle);GO:0009553(embryo sac development);GO:0009793(embryo development ending in seed dormancy);GO:0010252(auxin homeostasis);GO:0016021(integral component of membrane);GO:00165…	04120(Ubiquitin mediated proteolysis)	anaphase-promoting complex subunit 1 [Beta vulgaris subsp. vulgaris]	32.3333	29.8263	29.962	13.5816	13.424	14.6886	0.4526	-1.14369	4.10808e-35	down
Bv2_023620_idtw	GO:0005739(mitochondrion);GO:0005829(cytosol);GO:0008150(biological_process)	NA	UPF0160 protein [Beta vulgaris subsp. vulgaris]	52.9733	55.2313	56.6936	27.746	28.4247	25.9738	0.498153	-1.00534	1.27302e-28	down
Bv2_023640_yzom	GO:0006629(lipid metabolic process);GO:0006633(fatty acid biosynthetic process);GO:0006636(unsaturated fatty acid biosynthetic process);GO:0009266(response to temperature stimulus);GO:0009507(chloroplast);GO:0009941(chloroplast envelope);GO:0016021(integral component of membrane);GO:0016717(oxidoreductase activity, acting on paired donors, with oxidation of a pair of donors resulting in the reduc…	NA	omega-3 fatty acid desaturase, chloroplastic [Beta vulgaris subsp. vulgaris]	34.8525	32.127	34.277	319.384	330.05	318.727	9.56148	3.25723	0	up
Bv2_023650_hynn	GO:0006629(lipid metabolic process);GO:0006633(fatty acid biosynthetic process);GO:0006636(unsaturated fatty acid biosynthetic process);GO:0009266(response to temperature stimulus);GO:0009507(chloroplast);GO:0009941(chloroplast envelope);GO:0016021(integral component of membrane);GO:0016717(oxidoreductase activity, acting on paired donors, with oxidation of a pair of donors resulting in the reduc…	NA	omega-3 fatty acid desaturase, chloroplastic [Beta vulgaris subsp. vulgaris]	4.48474	4.67721	4.80193	0.224325	0.175851	0.495909	0.0641717	-3.96192	2.2916e-30	down
Bv2_023660_pmxz	GO:0003677(DNA binding);GO:0003700(DNA binding transcription factor activity);GO:0005515(protein binding);GO:0005634(nucleus);GO:0006355(regulation of transcription, DNA-templated);GO:0009409(response to cold);GO:0010200(response to chitin);GO:0046872(metal ion binding);GO:0050832(defense response to fungus)	NA	zinc finger CCCH domain-containing protein 29 [Beta vulgaris subsp. vulgaris]	60.4736	61.5693	61.8104	124.604	120.786	125.271	2.01607	1.01155	0	up
Bv2_023670_uwex	GO:0051213(dioxygenase activity)	00941(Flavonoid biosynthesis)	flavonol synthase/flavanone 3-hydroxylase [Beta vulgaris subsp. vulgaris]	18.6916	19.874	16.4907	351.517	354.175	359.768	19.3522	4.27442	0	up
Bv2_023680_fnft	GO:0005634(nucleus);GO:0005737(cytoplasm);GO:1902347(response to strigolactone)	NA	protein SMAX1-LIKE 8 [Beta vulgaris subsp. vulgaris]	3.76556	3.52661	3.46566	1.51649	1.77667	1.59676	0.454544	-1.13751	3.84065e-09	down
Bv2_023700_iret	GO:0003735(structural constituent of ribosome);GO:0005762(mitochondrial large ribosomal subunit)	03010(Ribosome)	39S ribosomal protein L28, mitochondrial [Beta vulgaris subsp. vulgaris]	17.5755	19.5261	17.7473	8.09097	8.17698	7.32889	0.430216	-1.21687	2.70544e-22	down
Bv2_023720_ezys	GO:0004674(protein serine/threonine kinase activity);GO:0005524(ATP binding);GO:0005886(plasma membrane);GO:0006468(protein phosphorylation);GO:0016021(integral component of membrane);GO:0016301(kinase activity);GO:0042803(protein homodimerization activity)	NA	putative serine/threonine-protein kinase-like protein CCR3 [Beta vulgaris subsp. vulgaris]	6.14474	5.60608	5.72281	18.4073	19.5291	20.7241	3.35709	1.74721	1.26702e-145	up
Bv2_023900_enhj	GO:0005739(mitochondrion);GO:0008150(biological_process);GO:0016021(integral component of membrane);GO:0016787(hydrolase activity)	NA	uncharacterized protein LOC104903445 [Beta vulgaris subsp. vulgaris]	94.2575	101.11	101.363	262.843	254.515	262.592	2.62848	1.39423	0	up
Bv2_023990_zwtx	GO:0003735(structural constituent of ribosome);GO:0005840(ribosome);GO:0006412(translation);GO:0009507(chloroplast);GO:0009536(plastid);GO:0009570(chloroplast stroma);GO:0009941(chloroplast envelope);GO:0032544(plastid translation)	NA	30S ribosomal protein S31, chloroplastic [Beta vulgaris subsp. vulgaris]	6.50823	6.35535	6.62029	16.5891	15.2863	14.2073	2.36517	1.24195	3.08445e-66	up
Bv2_024000_zwpc	NA	NA	uncharacterized protein LOC104903512 isoform X1 [Beta vulgaris subsp. vulgaris]	0.607026	0.598638	0.563139	1.76662	1.18461	1.79133	2.68123	1.42289	1.79212e-09	up
Bv2_024040_gkaf	GO:0005515(protein binding);GO:0005737(cytoplasm);GO:0005739(mitochondrion);GO:0006979(response to oxidative stress);GO:0009751(response to salicylic acid);GO:0009816(defense response to bacterium, incompatible interaction);GO:0019441(tryptophan catabolic process to kynurenine);GO:0020037(heme binding);GO:0046872(metal ion binding)	NA	nematode resistance protein-like HSPRO2 [Beta vulgaris subsp. vulgaris]	127.79	132.292	130.749	557.23	562.154	550.361	4.27229	2.09501	0	up
Bv2_024050_zrcq	GO:0005634(nucleus)	NA	uncharacterized protein LOC104903552 [Beta vulgaris subsp. vulgaris]	13.6814	10.3874	12.6771	57.636	53.4965	54.0007	4.49392	2.16797	1.47372e-182	up
Bv2_024110_qmzu	GO:0005509(calcium ion binding);GO:0020037(heme binding)	NA	uncharacterized protein LOC104903583 [Beta vulgaris subsp. vulgaris]	6.55414	5.90506	6.4567	3.39882	2.53209	2.61659	0.451868	-1.14603	1.76758e-08	down
Bv2_024120_wxuh	GO:0005515(protein binding);GO:0005737(cytoplasm);GO:0009408(response to heat);GO:0009644(response to high light intensity);GO:0010286(heat acclimation);GO:0042542(response to hydrogen peroxide)	04141(Protein processing in endoplasmic reticulum)	17.8 kDa class I heat shock protein [Beta vulgaris subsp. vulgaris]	56.8107	57.84	54.096	403.05	393.883	412.89	7.16946	2.84187	0	up
Bv2_024150_uuyq	GO:0003700(DNA binding transcription factor activity);GO:0005515(protein binding);GO:0005634(nucleus);GO:0006351(transcription, DNA-templated);GO:0006355(regulation of transcription, DNA-templated);GO:0009733(response to auxin);GO:0010078(maintenance of root meristem identity);GO:0043565(sequence-specific DNA binding);GO:1902459(positive regulation of stem cell population maintenance)	03013(RNA transport)	WUSCHEL-related homeobox 5 [Beta vulgaris subsp. vulgaris]	0.478175	0.307726	0.246187	1.9861	1.50059	1.48843	4.82044	2.26917	1.2272e-15	up
Bv2_024250_tjuw	GO:0004842(ubiquitin-protein transferase activity);GO:0005515(protein binding);GO:0005634(nucleus);GO:0006511(ubiquitin-dependent protein catabolic process);GO:0006952(defense response);GO:0009611(response to wounding);GO:0009625(response to insect);GO:0009641(shade avoidance);GO:0009753(response to jasmonic acid);GO:0009861(jasmonic acid and ethylene-dependent systemic resistance);GO:0009867(jas…	04075(Plant hormone signal transduction)	coronatine-insensitive protein 1 [Beta vulgaris subsp. vulgaris]	34.5861	34.3276	32.4277	14.0276	13.0891	14.6904	0.412538	-1.2774	4.29261e-55	down
Bv2_024280_wnha	GO:0005507(copper ion binding);GO:0009809(lignin biosynthetic process);GO:0016722(oxidoreductase activity, oxidizing metal ions)	NA	laccase-4 [Beta vulgaris subsp. vulgaris]	1.64972	1.25973	1.24648	2.90414	3.32928	3.15855	2.2599	1.17626	2.46166e-15	up
Bv2_024320_rfzs	GO:0003674(molecular_function);GO:0005634(nucleus);GO:0008150(biological_process)	00053(Ascorbate and aldarate metabolism)	hypothetical protein BVRB_2g024320 [Beta vulgaris subsp. vulgaris]	2.93942	2.12115	2.54233	1.2367	1.1152	1.21963	0.469759	-1.09001	2.76363e-07	down
Bv2_024330_ftho	GO:0005634(nucleus);GO:0008150(biological_process)	NA	uncharacterized protein At2g39910-like isoform X2 [Beta vulgaris subsp. vulgaris]	3.3363	3.63687	3.90098	1.66215	1.80754	1.52359	0.459188	-1.12284	3.67791e-05	down
Bv2_024350_mxhh	GO:0003674(molecular_function);GO:0005634(nucleus);GO:0008150(biological_process)	NA	hypothetical protein BVRB_2g024350 [Beta vulgaris subsp. vulgaris]	13.7264	11.9274	13.236	3.49287	3.40848	4.09663	0.282799	-1.82215	1.55099e-36	down
Bv2_024370_yhkc	GO:0005737(cytoplasm);GO:0005856(cytoskeleton);GO:0046872(metal ion binding);GO:0051015(actin filament binding);GO:0051017(actin filament bundle assembly)	NA	LIM domain-containing protein WLIM2b [Beta vulgaris subsp. vulgaris]	967.266	1010.78	976.893	495.836	482.828	497.646	0.499608	-1.00113	8.00957e-135	down
Bv2_024380_cxzp	GO:0004674(protein serine/threonine kinase activity);GO:0005524(ATP binding);GO:0005576(extracellular region);GO:0005773(vacuole);GO:0005886(plasma membrane);GO:0006468(protein phosphorylation);GO:0016021(integral component of membrane);GO:0016301(kinase activity);GO:0007169(transmembrane receptor protein tyrosine kinase signaling pathway);GO:0016310(phosphorylation);GO:0016310(phosphorylation)	NA	probable leucine-rich repeat receptor-like protein kinase At5g49770 isoform X5 [Beta vulgaris subsp. vulgaris]	26.4552	25.8669	25.0163	3.20705	4.35407	4.18738	0.15191	-2.71871	1.779e-113	down
Bv2_024390_gcam	NA	NA	probable leucine-rich repeat receptor-like protein kinase At5g49770 isoform X1 [Beta vulgaris subsp. vulgaris]	4.96086	4.14701	3.74991	1.09965	0.587211	0.5866	0.176816	-2.49968	3.77623e-13	down
Bv2_024430_fkgw	GO:0005634(nucleus);GO:0006272(leading strand elongation);GO:0006298(mismatch repair);GO:0019985(translesion synthesis);GO:0030337(DNA polymerase processivity factor activity);GO:0043626(PCNA complex)	03030(DNA replication);03410(Base excision repair);03420(Nucleotide excision repair);03430(Mismatch repair)	proliferating cell nuclear antigen [Beta vulgaris subsp. vulgaris]	5.78115	4.37996	3.47764	2.27951	1.43549	1.84834	0.407907	-1.29369	8.70244e-05	down
Bv2_024450_zaos	GO:0003735(structural constituent of ribosome);GO:0005737(cytoplasm);GO:0005829(cytosol);GO:0005840(ribosome);GO:0006412(translation);GO:0022625(cytosolic large ribosomal subunit);GO:0042254(ribosome biogenesis)	03010(Ribosome)	60S ribosomal protein L35a-3 [Beta vulgaris subsp. vulgaris]	380.81	383.495	375.648	126.749	126.194	127.845	0.334039	-1.58191	0	down
Bv2_024630_cjeg	GO:0005515(protein binding);GO:0005737(cytoplasm);GO:0009408(response to heat);GO:0009644(response to high light intensity);GO:0010286(heat acclimation);GO:0042542(response to hydrogen peroxide)	04141(Protein processing in endoplasmic reticulum)	18.2 kDa class I heat shock protein [Beta vulgaris subsp. vulgaris]	24.8124	24.9841	22.1489	129.9	127.039	129.117	5.36596	2.42384	0	up
Bv2_024690_adwp	GO:0004553(hydrolase activity, hydrolyzing O-glycosyl compounds);GO:0030247(polysaccharide binding);GO:0046658(anchored component of plasma membrane)	00500(Starch and sucrose metabolism)	glucan endo-1,3-beta-glucosidase [Beta vulgaris subsp. vulgaris]	90.4322	93.3606	95.9899	330.474	336.861	325.191	3.54749	1.8268	0	up
Bv2_024760_izsa	GO:0016021(integral component of membrane);GO:0016301(kinase activity);GO:0016310(phosphorylation)	NA	uncharacterized protein LOC104883500 [Beta vulgaris subsp. vulgaris]	7.21109	7.09805	7.71624	16.6362	14.2662	17.6458	2.2042	1.14025	1.68451e-31	up
Bv2_024820_kkcq	GO:0005509(calcium ion binding);GO:0005544(calcium-dependent phospholipid binding);GO:0005886(plasma membrane);GO:0005886(plasma membrane)	00010(Glycolysis / Gluconeogenesis);00051(Fructose and mannose metabolism);00562(Inositol phosphate metabolism);00710(Carbon fixation in photosynthetic organisms);00710(Carbon fixation in photosynthetic organisms)	elicitor-responsive protein 1 isoform X1 [Beta vulgaris subsp. vulgaris]	3.82076	4.64104	4.1273	21.9147	22.219	21.1044	5.1821	2.37354	1e-306	up
Bv2_024880_hakm	GO:0004526(ribonuclease P activity);GO:0005655(nucleolar ribonuclease P complex);GO:0090502(RNA phosphodiester bond hydrolysis, endonucleolytic)	NA	protein INVOLVED IN DE NOVO 2 [Beta vulgaris subsp. vulgaris]	47.9504	53.4332	51.6812	16.6605	16.8841	15.7373	0.321968	-1.63501	9.2745e-91	down
Bv2_024940_dkrj	NA	NA		0.221397	0.306937	0.15571	0.139857	0.0825953	0.108464	0.483765	-1.04762	0.0363882	down
Bv2_024950_ujqs	GO:0005576(extracellular region);GO:0005829(cytosol);GO:0006949(syncytium formation);GO:0009505(plant-type cell wall);GO:0009506(plasmodesma);GO:0009664(plant-type cell wall organization);GO:0009826(unidimensional cell growth);GO:0009828(plant-type cell wall loosening);GO:0009831(plant-type cell wall modification involved in multidimensional cell growth);GO:0016020(membrane)	NA	expansin-A4 [Beta vulgaris subsp. vulgaris]	3.8954	3.0352	3.40349	19.5434	21.6851	17.3313	5.66667	2.5025	5.11245e-111	up
Bv2_024960_gfof	GO:0000783(nuclear telomere cap complex);GO:0003691(double-stranded telomeric DNA binding);GO:0031627(telomeric loop formation)	NA	telomere repeat-binding protein 3 [Beta vulgaris subsp. vulgaris]	15.7277	15.3641	15.6057	68.3581	65.4757	65.6086	4.27094	2.09455	0	up
Bv2_024980_ymht	GO:0000453(enzyme-directed rRNA 2'-O-methylation);GO:0008650(rRNA (uridine-2'-O-)-methyltransferase activity)	NA	uncharacterized protein LOC104904287 [Beta vulgaris subsp. vulgaris]	6.09057	6.75609	6.28343	2.04845	2.94636	2.93948	0.414754	-1.26967	1.29588e-09	down
Bv2_024990_kncu	GO:0005515(protein binding);GO:0005634(nucleus);GO:0005834(heterotrimeric G-protein complex);GO:0007049(cell cycle);GO:0007165(signal transduction);GO:0010997(anaphase-promoting complex binding);GO:0016567(protein ubiquitination);GO:0051301(cell division);GO:0097027(ubiquitin-protein transferase activator activity);GO:1904668(positive regulation of ubiquitin protein ligase activity)	04120(Ubiquitin mediated proteolysis)	protein FIZZY-RELATED 3 isoform X1 [Beta vulgaris subsp. vulgaris]	2.39521	2.354	2.48052	0.528202	0.807736	0.829235	0.299482	-1.73946	1.32331e-22	down
Bv2_025060_dmph	GO:0003674(molecular_function);GO:0005634(nucleus);GO:0048367(shoot system development)	NA	uncharacterized protein LOC104904325 [Beta vulgaris subsp. vulgaris]	3.02731	3.18537	2.39377	1.39025	1.35042	0.806561	0.412159	-1.27873	1.86412e-05	down
Bv2_025130_wmsc	GO:0005507(copper ion binding);GO:0009809(lignin biosynthetic process);GO:0016722(oxidoreductase activity, oxidizing metal ions)	NA	laccase-17 [Beta vulgaris subsp. vulgaris]	8.30548	10.333	8.52769	2.41224	2.92649	2.0473	0.271883	-1.87894	2.79286e-21	down
Bv2_025170_ehai	GO:0004190(aspartic-type endopeptidase activity);GO:0006508(proteolysis);GO:0030163(protein catabolic process)	NA	LOW QUALITY PROTEIN: aspartic proteinase PCS1 [Beta vulgaris subsp. vulgaris]	9.34418	10.6608	9.28413	22.0751	25.1165	21.8496	2.35723	1.23709	3.94576e-89	up
Bv2_025190_fddj	GO:0010143(cutin biosynthetic process);GO:0016020(membrane);GO:0016311(dephosphorylation);GO:0016791(phosphatase activity);GO:0090447(glycerol-3-phosphate 2-O-acyltransferase activity)	00561(Glycerolipid metabolism);00564(Glycerophospholipid metabolism)	glycerol-3-phosphate acyltransferase 5 [Beta vulgaris subsp. vulgaris]	3.93164	4.48472	3.72328	38.3093	39.608	38.7752	9.61251	3.26491	0	up
Bv2_025210_soor	GO:0003677(DNA binding);GO:0003700(DNA binding transcription factor activity);GO:0005634(nucleus);GO:0006351(transcription, DNA-templated);GO:0006355(regulation of transcription, DNA-templated);GO:0007623(circadian rhythm);GO:0009909(regulation of flower development)	04075(Plant hormone signal transduction)	transcription factor PCL1 [Beta vulgaris subsp. vulgaris]	10.2529	11.4774	12.5795	23.0833	22.4379	23.2389	2.00409	1.00295	8.24519e-53	up
Bv2_025270_morf	GO:0002229(defense response to oomycetes);GO:0004674(protein serine/threonine kinase activity);GO:0005524(ATP binding);GO:0005886(plasma membrane);GO:0006468(protein phosphorylation);GO:0016021(integral component of membrane);GO:0016301(kinase activity);GO:0030246(carbohydrate binding);GO:0042742(defense response to bacterium)	NA	hypothetical protein BVRB_2g025270 [Beta vulgaris subsp. vulgaris]	43.534	45.4906	47.3389	166.028	159.4	163.719	3.58708	1.84281	0	up
Bv2_025330_foxo	GO:0007165(signal transduction);GO:0016020(membrane)	NA	hypothetical protein BVRB_2g025330 [Beta vulgaris subsp. vulgaris]	0.262714	0.459721	0.404402	0.728712	1.01719	0.815221	2.27284	1.1845	0.000145169	up
Bv2_025340_nhno	NA	NA	hypothetical protein BVRB_2g025340 [Beta vulgaris subsp. vulgaris]	2.53406	1.5494	3.49791	6.54415	5.35539	5.99918	2.36088	1.23933	2.40371e-07	up
Bv2_025380_sacn	NA	NA	hypothetical protein BVRB_2g025380 [Beta vulgaris subsp. vulgaris]	0	0.0719843	0.0305789	0.355041	0.407892	0.516404	12.4736	3.64081	2.04781e-12	up
Bv2_025410_kjqj	GO:0004721(phosphoprotein phosphatase activity);GO:0004722(protein serine/threonine phosphatase activity);GO:0005515(protein binding);GO:0005634(nucleus);GO:0005737(cytoplasm);GO:0005829(cytosol);GO:0006470(protein dephosphorylation);GO:0009409(response to cold);GO:0009414(response to water deprivation);GO:0009737(response to abscisic acid);GO:0009738(abscisic acid-activated signaling pathway);GO…	04016(MAPK signaling pathway - plant);04075(Plant hormone signal transduction)	protein phosphatase 2C 37 [Beta vulgaris subsp. vulgaris]	244.17	252.998	241.448	540.716	550.799	544.771	2.21534	1.14753	0	up
Bv2_025440_rmxq	GO:0005515(protein binding);GO:0005634(nucleus);GO:0005829(cytosol);GO:0006970(response to osmotic stress);GO:0016567(protein ubiquitination);GO:0031396(regulation of protein ubiquitination);GO:0042802(identical protein binding);GO:0071472(cellular response to salt stress)	NA	BTB/POZ and MATH domain-containing protein 3 isoform X1 [Beta vulgaris subsp. vulgaris]	41.9929	42.3552	43.0575	100.596	95.1327	99.9676	2.3209	1.21469	8.60603e-293	up
Bv2_025460_xhyw	GO:0005515(protein binding);GO:0005634(nucleus);GO:0005737(cytoplasm);GO:0009631(cold acclimation);GO:0042393(histone binding);GO:0071497(cellular response to freezing);GO:1901141(regulation of lignin biosynthetic process);GO:1901141(regulation of lignin biosynthetic process)	NA	ultraviolet-B receptor UVR8 isoform X3 [Beta vulgaris subsp. vulgaris]	10.7081	11.0887	11.3114	29.1508	24.7711	26.4032	2.42613	1.27866	5.71435e-97	up
Bv2_025470_pxuu	GO:0003674(molecular_function);GO:0005634(nucleus);GO:0008150(biological_process)	NA	uncharacterized protein LOC104904693 isoform X1 [Beta vulgaris subsp. vulgaris]	0	0.0753673	0	1.00007	1.81677	1.27931	54.3492	5.76419	9.39679e-21	up
Bv2_025510_ezno	GO:0005739(mitochondrion);GO:0005759(mitochondrial matrix)	NA	uncharacterized protein At2g39795, mitochondrial [Beta vulgaris subsp. vulgaris]	16.6823	16.9004	15.3596	4.8015	4.56896	4.73589	0.288224	-1.79474	2.04086e-111	down
Bv2_025520_scpc	NA	NA	hypothetical protein BVRB_2g025520 [Beta vulgaris subsp. vulgaris]	1.86455	1.01528	1.30037	22.4699	24.1994	23.8843	16.878	4.07708	9.10027e-181	up
Bv2_025530_okoh	NA	NA	hypothetical protein BVRB_2g025530 [Beta vulgaris subsp. vulgaris]	0.0641119	0.140012	0	1.0076	1.27296	0.954211	15.8471	3.98615	1.47303e-14	up
Bv2_025540_otig	GO:0004350(glutamate-5-semialdehyde dehydrogenase activity);GO:0005737(cytoplasm);GO:0006561(proline biosynthetic process);GO:0006561(proline biosynthetic process)	00330(Arginine and proline metabolism);00330(Arginine and proline metabolism)	delta-1-pyrroline-5-carboxylate synthase isoform X2 [Beta vulgaris subsp. vulgaris]	111.093	105.581	111.628	235.225	227.534	234.187	2.12288	1.08602	0	up
Bv2_025570_aetz	GO:0003824(catalytic activity);GO:0005768(endosome);GO:0005794(Golgi apparatus);GO:0005802(trans-Golgi network);GO:0006486(protein glycosylation);GO:0016020(membrane);GO:0016757(transferase activity, transferring glycosyl groups)	NA	hypothetical protein BVRB_2g025570 [Beta vulgaris subsp. vulgaris]	20.5919	21.7246	20.7516	10.3416	8.72463	9.29993	0.44977	-1.15274	7.79199e-48	down
Bv2_025630_ghsd	GO:0003924(GTPase activity);GO:0005525(GTP binding);GO:0005768(endosome);GO:0005794(Golgi apparatus);GO:0005886(plasma membrane);GO:0009504(cell plate);GO:0010008(endosome membrane);GO:0015031(protein transport);GO:0032482(Rab protein signal transduction);GO:0042546(cell wall biogenesis)	04144(Endocytosis)	ras-related protein Rab2BV isoform X1 [Beta vulgaris subsp. vulgaris]	0.0873031	0.347582	0.096361	1.07648	1.02526	1.29667	6.39704	2.6774	1.5396e-09	up
Bv2_025640_czjk	GO:0008150(biological_process);GO:0008418(protein-N-terminal asparagine amidohydrolase activity);GO:0009507(chloroplast)	NA	protein N-terminal asparagine amidohydrolase [Beta vulgaris subsp. vulgaris]	7.62718	7.94841	6.74364	3.35234	3.04252	4.09711	0.470087	-1.089	3.48208e-09	down
Bv2_025660_hfmz	NA	NA	uncharacterized protein DDB_G0271670 [Beta vulgaris subsp. vulgaris]	0.323569	0.0542578	0.202233	10.7137	10.9047	10.997	56.2277	5.81321	9.73422e-162	up
Bv2_025670_fdno	GO:0005576(extracellular region);GO:0006869(lipid transport);GO:0008289(lipid binding)	NA	uncharacterized protein LOC104904979 [Beta vulgaris subsp. vulgaris]	117.455	115.058	117.182	34.932	32.2751	32.697	0.285689	-1.80748	1.90395e-266	down
Bv2_025750_azsu	GO:0009408(response to heat)	04141(Protein processing in endoplasmic reticulum)	18.3 kDa class I heat shock protein [Beta vulgaris subsp. vulgaris]	33.7642	32.7152	34.1999	94.7141	94.0866	97.4552	2.84325	1.50754	0	up
[truncated: 5,714 more rows]
