# Supplementary material for: Unique Features of the m6A Methylome and Its Response to Salt Stress in the Roots of Sugar Beet (Beta vulgaris)
Source: Int J Mol Sci. 2023 Jul 19;24(14):11659. doi: 10.3390/ijms241411659 (PMC10380635; doi:10.3390/ijms241411659)
Supplement: Supplementary file 1 [file ijms-24-11659-s001.zip › Table S7 The DGEs with DMPs in response to salt treatment in sugar beet roots.xlsx]

## Sheet: Sheet 1
Table S7 The DGEs with DMPs in response to salt treatment in sugar beet roots
				M6A regulation			Gene_expression
Gene ID	GO	KEGG	Description	Diff.P-value	Diff.log2(FC)	m6A regulation	Log2(FC)	P-value	Gene regulation
Bv5_099120_wmfg	GO:0009737(response to abscisic acid)	04626(Plant-pathogen interaction)	hypothetical protein BVRB_5g099120 isoform B [Beta vulgaris subsp. vulgaris]	1.58489e-41	-3.28	down	2.30161	0	up
Bv6_137900_nerc	GO:0003755(peptidyl-prolyl cis-trans isomerase activity);GO:0005528(FK506 binding);GO:0005634(nucleus);GO:0009543(chloroplast thylakoid lumen);GO:0009543(chloroplast thylakoid lumen)	NA	peptidyl-prolyl cis-trans isomerase FKBP43 isoform X1 [Beta vulgaris subsp. vulgaris]	1e-100	-2.84	down	-1.44752	2.47521e-14	down
Bv6_129520_qahu	GO:0005886(plasma membrane);GO:0005887(integral component of plasma membrane);GO:0009507(chloroplast);GO:0009553(embryo sac development);GO:0009555(pollen development);GO:0009793(embryo development ending in seed dormancy);GO:0016021(integral component of membrane);GO:0042802(identical protein binding)	NA	protein GAMETE EXPRESSED 1 [Beta vulgaris subsp. vulgaris]	0.0057544	-2.7	down	3.79612	1.21108e-39	up
Bv3_049630_kwyd	GO:0005575(cellular_component);GO:0009809(lignin biosynthetic process);GO:0016621(cinnamoyl-CoA reductase activity);GO:0080167(response to karrikin)	00940(Phenylpropanoid biosynthesis)	cinnamoyl-CoA reductase-like SNL6 isoform X1 [Beta vulgaris subsp. vulgaris]	1e-10	-2.61	down	2.31183	1.26703e-13	up
Bv9_202950_rner	GO:0004497(monooxygenase activity);GO:0005506(iron ion binding);GO:0005783(endoplasmic reticulum);GO:0005789(endoplasmic reticulum membrane);GO:0009507(chloroplast);GO:0010345(suberin biosynthetic process);GO:0016021(integral component of membrane);GO:0016705(oxidoreductase activity, acting on paired donors, with incorporation or reduction of molecular oxygen);GO:0019825(oxygen binding);GO:002003…	00073(Cutin, suberine and wax biosynthesis)	cytochrome P450 86B1 [Beta vulgaris subsp. vulgaris]	5.01187e-18	-2.54	down	4.25368	0	up
Bv7_174590_ngza	GO:0003935(GTP cyclohydrolase II activity);GO:0005525(GTP binding);GO:0008686(3,4-dihydroxy-2-butanone-4-phosphate synthase activity);GO:0009231(riboflavin biosynthetic process);GO:0009507(chloroplast);GO:0009570(chloroplast stroma);GO:0016020(membrane);GO:0046872(metal ion binding)	00740(Riboflavin metabolism);00790(Folate biosynthesis)	monofunctional riboflavin biosynthesis protein RIBA 3, chloroplastic isoform X2 [Beta vulgaris subsp. vulgaris]	0.017378	-2.51	down	3.0938	7.64666e-75	up
Bv2_047410_swff	GO:0003994(aconitate hydratase activity);GO:0005507(copper ion binding);GO:0005737(cytoplasm);GO:0005739(mitochondrion);GO:0005773(vacuole);GO:0005829(cytosol);GO:0005886(plasma membrane);GO:0006099(tricarboxylic acid cycle);GO:0006101(citrate metabolic process);GO:0006102(isocitrate metabolic process);GO:0008152(metabolic process);GO:0009506(plasmodesma);GO:0009651(response to salt stress);GO:00…	00020(Citrate cycle (TCA cycle));00630(Glyoxylate and dicarboxylate metabolism)	hypothetical protein BVRB_2g047410 [Beta vulgaris subsp. vulgaris]	1.62181e-06	-2.37	down	3.1641	9.6624e-15	up
Bv9_214740_iqkk	NA	NA	hypothetical protein BVRB_9g214740 [Beta vulgaris subsp. vulgaris]	0.042658	-2.3	down	3.91559	3.25342e-25	up
Bv9_209470_cqmp	NA	NA	hypothetical protein BVRB_9g209470 isoform B [Beta vulgaris subsp. vulgaris]	0.00831764	-2.03	down	-2.23538	2.08767e-08	down
Bv9_220100_ioks	GO:0000325(plant-type vacuole);GO:0005524(ATP binding);GO:0005773(vacuole);GO:0005774(vacuolar membrane);GO:0005886(plasma membrane);GO:0008559(xenobiotic transmembrane transporting ATPase activity);GO:0009506(plasmodesma);GO:0010290(chlorophyll catabolite transmembrane transporter activity);GO:0015431(glutathione S-conjugate-exporting ATPase activity);GO:0016021(integral component of membrane);G…	02010(ABC transporters)	hypothetical protein BVRB_9g220100 [Beta vulgaris subsp. vulgaris]	1e-15	-1.9	down	1.72018	0	up
Bv6_132160_wznq	GO:0009705(plant-type vacuole membrane);GO:0046786(viral replication complex formation and maintenance)	NA	tobamovirus multiplication protein 3 [Beta vulgaris subsp. vulgaris]	1.31826e-05	-1.81	down	1.11005	6.96195e-100	up
Bv9_220120_domn	GO:0004674(protein serine/threonine kinase activity);GO:0005886(plasma membrane);GO:0005886(plasma membrane)	NA	probable leucine-rich repeat receptor-like serine/threonine-protein kinase At3g14840 [Beta vulgaris subsp. vulgaris]	0.00933254	-1.78	down	2.9598	1.63364e-74	up
Bv9_219530_ntow	GO:0005789(endoplasmic reticulum membrane);GO:0006636(unsaturated fatty acid biosynthetic process);GO:0009507(chloroplast);GO:0009579(thylakoid);GO:0009979(16:0 monogalactosyldiacylglycerol desaturase activity);GO:0010205(photoinhibition);GO:0016021(integral component of membrane);GO:0016491(oxidoreductase activity);GO:0016717(oxidoreductase activity, acting on paired donors, with oxidation of a …	NA	palmitoyl-monogalactosyldiacylglycerol delta-7 desaturase, chloroplastic [Beta vulgaris subsp. vulgaris]	0.0346737	-1.72	down	2.65388	2.98863e-117	up
Bv8_191190_atpg	GO:0004753(saccharopine dehydrogenase activity);GO:0005737(cytoplasm);GO:0005739(mitochondrion);GO:0005829(cytosol);GO:0019477(L-lysine catabolic process);GO:0033512(L-lysine catabolic process to acetyl-CoA via saccharopine);GO:0047130(saccharopine dehydrogenase (NADP+, L-lysine-forming) activity);GO:0047131(saccharopine dehydrogenase (NAD+, L-glutamate-forming) activity);GO:0055114(oxidation-red…	00310(Lysine degradation)	alpha-aminoadipic semialdehyde synthase [Beta vulgaris subsp. vulgaris]	6.30957e-86	-1.72	down	4.60194	0	up
Bv5_116520_zsze	GO:0004252(serine-type endopeptidase activity);GO:0005730(nucleolus);GO:0005739(mitochondrion);GO:0006508(proteolysis);GO:0008236(serine-type peptidase activity);GO:0009507(chloroplast)	03018(RNA degradation)	protease Do-like 9 isoform X1 [Beta vulgaris subsp. vulgaris]	5.01187e-35	-1.71	down	2.76057	0	up
Bv1_001580_oetf	GO:0005515(protein binding);GO:0005524(ATP binding);GO:0005622(intracellular);GO:0005623(cell);GO:0005634(nucleus);GO:0005739(mitochondrion);GO:0005829(cytosol);GO:0006457(protein folding);GO:0009408(response to heat);GO:0009409(response to cold);GO:0009507(chloroplast);GO:0009532(plastid stroma);GO:0009570(chloroplast stroma);GO:0009579(thylakoid);GO:0009941(chloroplast envelope);GO:0016032(vira…	03040(Spliceosome);04141(Protein processing in endoplasmic reticulum);04144(Endocytosis)	hypothetical protein BVRB_1g001580 [Beta vulgaris subsp. vulgaris]	0.0446684	-1.69	down	3.02028	1.49427e-242	up
Bv9_215100_ynsr	NA	NA	uncharacterized protein LOC104904026 isoform X1 [Beta vulgaris subsp. vulgaris]	5.01187e-12	-1.63	down	-2.04309	1.31222e-08	down
Bv8_198840_wuaq	GO:0005515(protein binding);GO:0005525(GTP binding);GO:0005794(Golgi apparatus);GO:0005795(Golgi stack);GO:0005886(plasma membrane);GO:0007264(small GTPase mediated signal transduction);GO:0015031(protein transport);GO:0016020(membrane);GO:0016192(vesicle-mediated transport);GO:0046686(response to cadmium ion)	NA	ADP-ribosylation factor 1 [Beta vulgaris subsp. vulgaris]	0	-1.63	down	-1.41862	9.02341e-83	down
Bv9_208200_roux	GO:0000062(fatty-acyl-CoA binding);GO:0005739(mitochondrion);GO:0008470(isovaleryl-CoA dehydrogenase activity);GO:0009055(electron transfer activity);GO:0033539(fatty acid beta-oxidation using acyl-CoA dehydrogenase);GO:0050660(flavin adenine dinucleotide binding);GO:0052890(oxidoreductase activity, acting on the CH-CH group of donors, with a flavin as acceptor);GO:0055088(lipid homeostasis)	00280(Valine, leucine and isoleucine degradation)	isovaleryl-CoA dehydrogenase, mitochondrial [Beta vulgaris subsp. vulgaris]	1e-180	-1.59	down	3.13284	0	up
Bv2_034510_ifim	GO:0003735(structural constituent of ribosome);GO:0006412(translation);GO:0006412(translation)	NA	hypothetical protein BVRB_2g034510 isoform B [Beta vulgaris subsp. vulgaris]	5.01187e-53	-1.58	down	3.15435	0	up
Bv4_084250_qiyn	NA	NA	hypothetical protein BVRB_4g084250 isoform C [Beta vulgaris subsp. vulgaris]	0.0363078	-1.57	down	1.3819	1.21012e-09	up
Bv3_055850_ixtq	NA	NA	hypothetical protein BVRB_3g055850 [Beta vulgaris subsp. vulgaris]	1.8197e-05	-1.56	down	-1.18244	0.000716424	down
Bv5_098450_cqnk	GO:0005215(transporter activity);GO:0005886(plasma membrane);GO:0006807(nitrogen compound metabolic process);GO:0006857(oligopeptide transport);GO:0009506(plasmodesma);GO:0015031(protein transport);GO:0016020(membrane);GO:0016021(integral component of membrane);GO:0022857(transmembrane transporter activity);GO:0042937(tripeptide transmembrane transporter activity);GO:0042938(dipeptide transport);…	NA	protein NRT1/ PTR FAMILY 8.1 [Beta vulgaris subsp. vulgaris]	0.000354813	-1.52	down	1.24549	1.63897e-28	up
Bv5_099870_ypwu	GO:0003700(DNA binding transcription factor activity);GO:0005634(nucleus);GO:0006351(transcription, DNA-templated);GO:0006355(regulation of transcription, DNA-templated);GO:0006952(defense response);GO:0010150(leaf senescence);GO:0010200(response to chitin);GO:0043565(sequence-specific DNA binding)	04016(MAPK signaling pathway - plant);04626(Plant-pathogen interaction)	WRKY transcription factor 22 [Beta vulgaris subsp. vulgaris]	1.58489e-20	-1.5	down	2.45006	2.80096e-64	up
Bv1_022780_kfqc	GO:0003674(molecular_function);GO:0005575(cellular_component);GO:0008150(biological_process);GO:0009570(chloroplast stroma);GO:0043036(starch grain);GO:2000904(regulation of starch metabolic process);GO:2001070(starch binding);GO:2001070(starch binding)	NA	uncharacterized protein LOC104905876 isoform X2 [Beta vulgaris subsp. vulgaris]	1e-35	-1.5	down	1.75295	8.09597e-137	up
Bv3_057690_fwmj	GO:0003824(catalytic activity);GO:0004174(electron-transferring-flavoprotein dehydrogenase activity);GO:0005739(mitochondrion);GO:0005740(mitochondrial envelope);GO:0006552(leucine catabolic process);GO:0009055(electron transfer activity);GO:0009646(response to absence of light);GO:0017133(mitochondrial electron transfer flavoprotein complex);GO:0022904(respiratory electron transport chain);GO:00…	NA	electron transfer flavoprotein-ubiquinone oxidoreductase, mitochondrial isoform X1 [Beta vulgaris subsp. vulgaris]	1.99526e-42	-1.5	down	2.97269	0	up
Bv4_084140_rada	GO:0005739(mitochondrion);GO:0008270(zinc ion binding);GO:0010033(response to organic substance);GO:0050897(cobalt ion binding)	00010(Glycolysis / Gluconeogenesis);00071(Fatty acid degradation);00350(Tyrosine metabolism)	uncharacterized protein LOC104891196 [Beta vulgaris subsp. vulgaris]	5.01187e-77	-1.5	down	3.23821	0	up
Bv2_046760_tquf	GO:0003333(amino acid transmembrane transport);GO:0015171(amino acid transmembrane transporter activity)	NA	vacuolar amino acid transporter 1 [Beta vulgaris subsp. vulgaris]	1.51356e-10	-1.47	down	6.06578	0	up
Bv2_043010_xefo	GO:0002084(protein depalmitoylation);GO:0005737(cytoplasm);GO:0008474(palmitoyl-(protein) hydrolase activity);GO:0052689(carboxylic ester hydrolase activity);GO:0052689(carboxylic ester hydrolase activity)	00564(Glycerophospholipid metabolism);00564(Glycerophospholipid metabolism)	acyl-protein thioesterase 1 homolog 1 isoform X1 [Beta vulgaris subsp. vulgaris]	0.00363078	-1.46	down	-1.07334	1.3273e-06	down
Bv8_181570_drqn	GO:0003954(NADH dehydrogenase activity);GO:0005739(mitochondrion)	NA	external alternative NAD(P)H-ubiquinone oxidoreductase B2, mitochondrial [Beta vulgaris subsp. vulgaris]	5.88844e-09	-1.46	down	4.25224	0	up
Bv5_106550_jifh	GO:0000287(magnesium ion binding);GO:0004749(ribose phosphate diphosphokinase activity);GO:0005524(ATP binding);GO:0009116(nucleoside metabolic process);GO:0009156(ribonucleoside monophosphate biosynthetic process);GO:0009165(nucleotide biosynthetic process);GO:0009507(chloroplast);GO:0016301(kinase activity);GO:0016310(phosphorylation);GO:0016757(transferase activity, transferring glycosyl group…	00030(Pentose phosphate pathway);00230(Purine metabolism)	ribose-phosphate pyrophosphokinase 2, chloroplastic [Beta vulgaris subsp. vulgaris]	1e-26	-1.46	down	2.68396	0	up
Bv2_047600_uhic	GO:0009416(response to light stimulus);GO:0009535(chloroplast thylakoid membrane);GO:0009768(photosynthesis, light harvesting in photosystem I);GO:0009941(chloroplast envelope);GO:0010287(plastoglobule);GO:0016168(chlorophyll binding);GO:0031409(pigment binding)	00196(Photosynthesis - antenna proteins)	chlorophyll a-b binding protein 6, chloroplastic [Beta vulgaris subsp. vulgaris]	0.000275423	-1.42	down	1.13181	1.68138e-17	up
Bv2_037090_kkwp	GO:0004553(hydrolase activity, hydrolyzing O-glycosyl compounds);GO:0004563(beta-N-acetylhexosaminidase activity);GO:0005773(vacuole);GO:0005829(cytosol);GO:0005975(carbohydrate metabolic process);GO:0009505(plant-type cell wall);GO:0015929(hexosaminidase activity);GO:0102148(N-acetyl-beta-D-galactosaminidase activity)	00520(Amino sugar and nucleotide sugar metabolism);00531(Glycosaminoglycan degradation);00603(Glycosphingolipid biosynthesis - globo and isoglobo series);00604(Glycosphingolipid biosynthesis - ganglio series);00511(Other glycan degradation)	beta-hexosaminidase 1 [Beta vulgaris subsp. vulgaris]	2.69153e-08	-1.42	down	-1.61757	8.17884e-26	down
Bv4_075370_rrhm	GO:0004674(protein serine/threonine kinase activity);GO:0005886(plasma membrane);GO:0007166(cell surface receptor signaling pathway)	NA	hypothetical protein BVRB_4g075370 [Beta vulgaris subsp. vulgaris]	0.020893	-1.41	down	2.53768	1.3658e-107	up
Bv1_011460_nxhk	GO:0005634(nucleus);GO:0005737(cytoplasm);GO:0005829(cytosol);GO:0005983(starch catabolic process);GO:0005986(sucrose biosynthetic process);GO:0006000(fructose metabolic process);GO:0006002(fructose 6-phosphate metabolic process);GO:0006094(gluconeogenesis);GO:0009737(response to abscisic acid);GO:0009750(response to fructose);GO:0015979(photosynthesis);GO:0016311(dephosphorylation);GO:0030388(fr…	00010(Glycolysis / Gluconeogenesis);00030(Pentose phosphate pathway);00051(Fructose and mannose metabolism);00710(Carbon fixation in photosynthetic organisms)	fructose-1,6-bisphosphatase, cytosolic [Beta vulgaris subsp. vulgaris]	1.51356e-07	-1.4	down	4.59925	0	up
Bv8_195730_zkon	GO:0003674(molecular_function);GO:0005739(mitochondrion);GO:0048367(shoot system development)	NA	hypothetical protein BVRB_8g195730 [Beta vulgaris subsp. vulgaris]	1.8197e-07	-1.38	down	1.09581	5.55591e-48	up
Bv3_067170_eajj	GO:0003826(alpha-ketoacid dehydrogenase activity);GO:0004147(dihydrolipoamide branched chain acyltransferase activity);GO:0005739(mitochondrion);GO:0005759(mitochondrial matrix);GO:0006633(fatty acid biosynthetic process);GO:0008270(zinc ion binding);GO:0009646(response to absence of light);GO:0009744(response to sucrose);GO:0016407(acetyltransferase activity);GO:0031405(lipoic acid binding);GO:0…	00640(Propanoate metabolism);00280(Valine, leucine and isoleucine degradation)	lipoamide acyltransferase component of branched-chain alpha-keto acid dehydrogenase complex, mitochondrial [Beta vulgaris subsp. vulgaris]	1e-26	-1.38	down	3.75362	0	up
Bv4_090680_kuar	GO:0000139(Golgi membrane);GO:0000271(polysaccharide biosynthetic process);GO:0000977(RNA polymerase II regulatory region sequence-specific DNA binding);GO:0005783(endoplasmic reticulum);GO:0005794(Golgi apparatus);GO:0005886(plasma membrane);GO:0009832(plant-type cell wall biogenesis);GO:0009833(plant-type primary cell wall biogenesis);GO:0016021(integral component of membrane);GO:0016757(transf…	NA	hypothetical protein BVRB_4g090680 [Beta vulgaris subsp. vulgaris]	1e-38	-1.37	down	1.76453	2.82265e-07	up
Bv7_172410_wkeg	GO:0000162(tryptophan biosynthetic process);GO:0004049(anthranilate synthase activity);GO:0005950(anthranilate synthase complex);GO:0009058(biosynthetic process);GO:0009073(aromatic amino acid family biosynthetic process);GO:0009507(chloroplast)	00400(Phenylalanine, tyrosine and tryptophan biosynthesis);00405(Phenazine biosynthesis)	anthranilate synthase alpha subunit 2, chloroplastic [Beta vulgaris subsp. vulgaris]	0.0323594	-1.36	down	2.18967	1.55199e-16	up
Bv9_218540_guhd	GO:0003676(nucleic acid binding);GO:0003729(mRNA binding);GO:0005829(cytosol)	NA	hypothetical protein BVRB_9g218540 [Beta vulgaris subsp. vulgaris]	0.0288403	-1.36	down	-1.50679	5.3473e-06	down
Bv6_134130_kone	GO:0004190(aspartic-type endopeptidase activity);GO:0006508(proteolysis);GO:0030163(protein catabolic process)	NA	aspartyl protease family protein 1 [Beta vulgaris subsp. vulgaris]	9.12011e-07	-1.34	down	1.85763	1.34531e-248	up
Bv4_091040_cyuu	GO:0004332(fructose-bisphosphate aldolase activity);GO:0005515(protein binding);GO:0005737(cytoplasm);GO:0005829(cytosol);GO:0006094(gluconeogenesis);GO:0006096(glycolytic process);GO:0009507(chloroplast)	00010(Glycolysis / Gluconeogenesis);00030(Pentose phosphate pathway);00051(Fructose and mannose metabolism);00710(Carbon fixation in photosynthetic organisms)	fructose-bisphosphate aldolase 5, cytosolic [Beta vulgaris subsp. vulgaris]	1.25893e-77	-1.33	down	2.83684	1.73286e-114	up
Bv4_082800_thds	GO:0005515(protein binding);GO:0005524(ATP binding);GO:0005576(extracellular region);GO:0006952(defense response);GO:0043531(ADP binding)	03040(Spliceosome)	hypothetical protein BVRB_4g082800 [Beta vulgaris subsp. vulgaris]	0.0380189	-1.32	down	1.5121	5.57623e-16	up
Bv1_005310_kqfu	NA	NA	hypothetical protein BVRB_1g005310 [Beta vulgaris subsp. vulgaris]	0.0301995	-1.31	down	1.29727	2.11995e-16	up
Bv6_134650_gtgk	GO:0005507(copper ion binding);GO:0009505(plant-type cell wall);GO:0009506(plasmodesma);GO:0016722(oxidoreductase activity, oxidizing metal ions)	NA	L-ascorbate oxidase homolog [Beta vulgaris subsp. vulgaris]	2.13796e-06	-1.31	down	-1.64586	3.47283e-97	down
Bv3_062270_hnpf	GO:0016149(translation release factor activity, codon specific);GO:0043022(ribosome binding)	NA	peptide chain release factor PrfB3, chloroplastic [Beta vulgaris subsp. vulgaris]	4.2658e-06	-1.3	down	2.72833	1.90426e-37	up
Bv6_139910_xstu	GO:0005634(nucleus);GO:0005829(cytosol);GO:0009507(chloroplast);GO:0009636(response to toxic substance);GO:0019478(D-amino acid catabolic process);GO:0046872(metal ion binding);GO:0051499(D-aminoacyl-tRNA deacylase activity)	NA	D-aminoacyl-tRNA deacylase isoform X2 [Beta vulgaris subsp. vulgaris]	6.30957e-86	-1.27	down	2.69205	0	up
Bv8_182610_rtuz	GO:0000741(karyogamy);GO:0005634(nucleus);GO:0005739(mitochondrion);GO:0003674(molecular_function);GO:0003674(molecular_function)	NA	protein NUCLEAR FUSION DEFECTIVE 6, chloroplastic/mitochondrial isoform X1 [Beta vulgaris subsp. vulgaris]	0.000776247	-1.26	down	-2.69408	6.03506e-41	down
Bv3_047970_syze	GO:0005794(Golgi apparatus);GO:0016413(O-acetyltransferase activity);GO:0071554(cell wall organization or biogenesis)	NA	protein trichome birefringence-like 4 [Beta vulgaris subsp. vulgaris]	1.20226e-05	-1.26	down	-1.1185	1.43719e-09	down
Bv4_094130_cquj	GO:0003674(molecular_function);GO:0005634(nucleus);GO:0008150(biological_process)	NA	uncharacterized protein LOC104907345 [Beta vulgaris subsp. vulgaris]	0.00758578	-1.24	down	-1.16631	3.80327e-06	down
Bv3_063010_urxj	GO:0061720(6-sulfoquinovose(1-) catabolic process to glycerone phosphate and 3-sulfolactaldehyde);GO:1990929(sulfoquinovosidase activity)	00052(Galactose metabolism);00500(Starch and sucrose metabolism)	uncharacterized protein LOC104889496 [Beta vulgaris subsp. vulgaris]	0.00323594	-1.24	down	3.22344	4.09262e-168	up
Bv9_210060_mexq	GO:0005886(plasma membrane);GO:0016301(kinase activity);GO:0016301(kinase activity)	NA	serine/threonine-protein kinase CDL1 isoform X2 [Beta vulgaris subsp. vulgaris]	1.02329e-07	-1.23	down	-2.41437	3.86025e-38	down
Bv9_202640_zygw	GO:0008150(biological_process);GO:0016787(hydrolase activity)	NA	transmembrane protein 53 [Beta vulgaris subsp. vulgaris]	0.00630957	-1.22	down	2.85635	1.92103e-77	up
Bv6_143190_zduk	GO:0005313(L-glutamate transmembrane transporter activity);GO:0005887(integral component of plasma membrane);GO:0015180(L-alanine transmembrane transporter activity);GO:0015181(arginine transmembrane transporter activity);GO:0015185(gamma-aminobutyric acid transmembrane transporter activity);GO:0015189(L-lysine transmembrane transporter activity);GO:0015297(antiporter activity);GO:0015812(gamma-a…	NA	amino-acid permease BAT1 homolog isoform X1 [Beta vulgaris subsp. vulgaris]	0.0120226	-1.2	down	1.37985	1.0623e-07	up
Bv4_085370_qpkj	GO:0016021(integral component of membrane)	NA	organic cation/carnitine transporter 7 [Beta vulgaris subsp. vulgaris]	3.16228e-15	-1.2	down	1.63748	8.62288e-107	up
Bv1_002230_pwhy	GO:0005634(nucleus);GO:0008080(N-acetyltransferase activity);GO:0008080(N-acetyltransferase activity)	NA	N-alpha-acetyltransferase 40 isoform X1 [Beta vulgaris subsp. vulgaris]	8.31764e-07	-1.19	down	-1.19593	8.34434e-10	down
Bv9_224670_aurc	GO:0001678(cellular glucose homeostasis);GO:0004340(glucokinase activity);GO:0005829(cytosol);GO:0006096(glycolytic process);GO:0008865(fructokinase activity);GO:0019158(mannokinase activity)	00010(Glycolysis / Gluconeogenesis);00051(Fructose and mannose metabolism);00052(Galactose metabolism);00500(Starch and sucrose metabolism);00520(Amino sugar and nucleotide sugar metabolism);00524(Neomycin, kanamycin and gentamicin biosynthesis)	hexokinase-1 [Beta vulgaris subsp. vulgaris]	2.88403e-07	-1.18	down	1.91065	0	up
Bv5_099700_wmoi	GO:0005634(nucleus);GO:0008568(microtubule-severing ATPase activity);GO:0031122(cytoplasmic microtubule organization);GO:0031122(cytoplasmic microtubule organization)	03013(RNA transport);03013(RNA transport)	uncharacterized protein LOC104892224 isoform X1 [Beta vulgaris subsp. vulgaris]	3.98107e-18	-1.18	down	2.2602	0	up
Bv7_167470_wauz	GO:0003674(molecular_function);GO:0005634(nucleus);GO:0005737(cytoplasm);GO:0008150(biological_process)	NA	desumoylating isopeptidase 1 [Beta vulgaris subsp. vulgaris]	1.58489e-31	-1.17	down	2.15437	0	up
Bv3_061620_yyyz	GO:0000228(nuclear chromosome);GO:0000706(meiotic DNA double-strand break processing);GO:0000737(DNA catabolic process, endonucleolytic);GO:0003677(DNA binding);GO:0003824(catalytic activity);GO:0003918(DNA topoisomerase type II (ATP-hydrolyzing) activity);GO:0005515(protein binding);GO:0005524(ATP binding);GO:0005634(nucleus);GO:0005694(chromosome);GO:0006259(DNA metabolic process);GO:0006265(DN…	NA	meiotic recombination protein SPO11-2 isoform X1 [Beta vulgaris subsp. vulgaris]	0.0416869	-1.16	down	-1.23335	0.02243	down
Bv2_032620_eafq	GO:0006629(lipid metabolic process);GO:0016020(membrane);GO:0016298(lipase activity)	00561(Glycerolipid metabolism)	uncharacterized protein LOC104885641 [Beta vulgaris subsp. vulgaris]	0.000186209	-1.14	down	1.7958	1.39823e-203	up
Bv8_197080_ncun	GO:0005515(protein binding);GO:0005634(nucleus);GO:0006351(transcription, DNA-templated);GO:0006952(defense response);GO:0009753(response to jasmonic acid);GO:0009867(jasmonic acid mediated signaling pathway);GO:0045892(negative regulation of transcription, DNA-templated)	NA	ninja-family protein mc410 [Beta vulgaris subsp. vulgaris]	1.7378e-07	-1.13	down	2.95517	0	up
Bv2_043990_ukxy	GO:0005524(ATP binding);GO:0005634(nucleus);GO:0006952(defense response);GO:0043531(ADP binding)	NA	hypothetical protein BVRB_2g043990 [Beta vulgaris subsp. vulgaris]	0.0288403	-1.12	down	-1.69275	2.41973e-14	down
Bv6_129770_ettu	NA	NA	glycine-rich cell wall structural protein-like [Beta vulgaris subsp. vulgaris]	0.00134896	-1.11	down	-2.34546	7.71449e-08	down
Bv3_056650_pnaf	GO:0000023(maltose metabolic process);GO:0005363(maltose transmembrane transporter activity);GO:0005975(carbohydrate metabolic process);GO:0005983(starch catabolic process);GO:0007154(cell communication);GO:0007275(multicellular organism development);GO:0009507(chloroplast);GO:0009624(response to nematode);GO:0009629(response to gravity);GO:0009706(chloroplast inner membrane);GO:0009941(chloropla…	NA	maltose excess protein 1-like, chloroplastic [Beta vulgaris subsp. vulgaris]	1.7378e-05	-1.1	down	-1.479	1.31369e-11	down
Bv3_066630_ghrs	GO:0005524(ATP binding);GO:0006508(proteolysis);GO:0008233(peptidase activity);GO:0009507(chloroplast)	NA	uncharacterized protein LOC104906503 [Beta vulgaris subsp. vulgaris]	1.34896e-07	-1.1	down	5.87887	1.92225e-197	up
Bv5_122270_irin	GO:0003674(molecular_function);GO:0005634(nucleus)	NA	uncharacterized protein LOC104894805 [Beta vulgaris subsp. vulgaris]	6.0256e-06	-1.09	down	3.46736	0	up
Bv9_220810_gzwu	GO:0003777(microtubule motor activity);GO:0005871(kinesin complex);GO:0007018(microtubule-based movement);GO:0016887(ATPase activity)	NA	kinesin-like protein KIN-13B [Beta vulgaris subsp. vulgaris]	0.00162181	-1.08	down	-1.77496	4.66457e-29	down
Bv4_096030_jjfa	GO:0000150(recombinase activity);GO:0000400(four-way junction DNA binding);GO:0000730(DNA recombinase assembly);GO:0003690(double-stranded DNA binding);GO:0003697(single-stranded DNA binding);GO:0004520(endodeoxyribonuclease activity);GO:0006312(mitotic recombination);GO:0008094(DNA-dependent ATPase activity);GO:0010212(response to ionizing radiation);GO:0042148(strand invasion)	03440(Homologous recombination)	DNA repair protein recA homolog 1, chloroplastic isoform X1 [Beta vulgaris subsp. vulgaris]	0.00042658	-1.08	down	-1.92008	3.63342e-12	down
Bv5_118920_tnzf	GO:0008150(biological_process);GO:0016757(transferase activity, transferring glycosyl groups)	03013(RNA transport)	uncharacterized protein LOC104894459 [Beta vulgaris subsp. vulgaris]	2.34423e-10	-1.08	down	3.32413	0	up
Bv_002310_kwap	GO:0015194(L-serine transmembrane transporter activity);GO:0016021(integral component of membrane)	NA	probable serine incorporator isoform X1 [Beta vulgaris subsp. vulgaris]	0.00074131	-1.07	down	1.0456	8.34985e-30	up
Bv4_074570_pkiz	GO:0003984(acetolactate synthase activity);GO:0005515(protein binding);GO:0005777(peroxisome);GO:0005829(cytosol);GO:0005948(acetolactate synthase complex);GO:0006551(leucine metabolic process);GO:0006573(valine metabolic process);GO:0009082(branched-chain amino acid biosynthetic process);GO:0009097(isoleucine biosynthetic process);GO:0009099(valine biosynthetic process);GO:0009507(chloroplast);G…	00650(Butanoate metabolism);00660(C5-Branched dibasic acid metabolism);00290(Valine, leucine and isoleucine biosynthesis);00770(Pantothenate and CoA biosynthesis)	acetolactate synthase small subunit 1, chloroplastic [Beta vulgaris subsp. vulgaris]	5.24807e-05	-1.06	down	-1.21782	4.95289e-21	down
Bv4_087620_atdx	GO:0003824(catalytic activity);GO:0005634(nucleus);GO:0005886(plasma membrane);GO:0009787(regulation of abscisic acid-activated signaling pathway);GO:0010231(maintenance of seed dormancy);GO:0010427(abscisic acid binding);GO:0019898(extrinsic component of membrane)	NA	lanC-like protein GCR2 [Beta vulgaris subsp. vulgaris]	1e-15	-1.06	down	1.08557	9.90307e-64	up
Bv9_219370_wehp	GO:0005737(cytoplasm);GO:0005829(cytosol);GO:0008150(biological_process)	NA	hypothetical protein BVRB_9g219370 [Beta vulgaris subsp. vulgaris]	0.00588844	-1.05	down	1.15079	5.18666e-54	up
Bv_008740_tmsg	GO:0004579(dolichyl-diphosphooligosaccharide-protein glycotransferase activity);GO:0006487(protein N-linked glycosylation);GO:0008250(oligosaccharyltransferase complex)	00510(N-Glycan biosynthesis);04141(Protein processing in endoplasmic reticulum)	hypothetical protein BVRB_008740 [Beta vulgaris subsp. vulgaris]	8.51138e-07	-1.05	down	1.74821	6.08706e-11	up
Bv3_058280_hkhp	NA	NA	uncharacterized protein LOC104888893 [Beta vulgaris subsp. vulgaris]	3.98107e-06	-1.04	down	-2.07259	3.15031e-24	down
Bv5_119690_uayn	GO:0004034(aldose 1-epimerase activity);GO:0005737(cytoplasm);GO:0005829(cytosol);GO:0006012(galactose metabolic process);GO:0030246(carbohydrate binding);GO:0048046(apoplast)	00010(Glycolysis / Gluconeogenesis);00052(Galactose metabolism)	aldose 1-epimerase [Beta vulgaris subsp. vulgaris]	7.94328e-57	-1.04	down	2.59851	0	up
Bv9_218190_sxzk	GO:0003674(molecular_function);GO:0005739(mitochondrion);GO:0005774(vacuolar membrane);GO:0005886(plasma membrane);GO:0016021(integral component of membrane)	04144(Endocytosis)	cold-regulated 413 plasma membrane protein 2 [Beta vulgaris subsp. vulgaris]	1e-167	-1.03	down	2.05238	0	up
Bv6_134560_dzpj	GO:0003677(DNA binding);GO:0003700(DNA binding transcription factor activity);GO:0005634(nucleus);GO:0005829(cytosol);GO:0006355(regulation of transcription, DNA-templated);GO:0010629(negative regulation of gene expression);GO:0044212(transcription regulatory region DNA binding);GO:0048449(floral organ formation);GO:0090701(specification of plant organ identity)	04075(Plant hormone signal transduction)	myb family transcription factor EFM [Beta vulgaris subsp. vulgaris]	1e-08	-1.02	down	3.9352	0	up
Bv9_222860_dmzk	GO:0016020(membrane);GO:0016021(integral component of membrane);GO:0022857(transmembrane transporter activity);GO:0055085(transmembrane transport)	NA	nucleobase-ascorbate transporter 4 [Beta vulgaris subsp. vulgaris]	1.58489e-30	-1.01	down	1.48676	2e-301	up
Bv5_107560_mkim	GO:0005886(plasma membrane);GO:0006820(anion transport);GO:0008381(mechanosensitive ion channel activity);GO:0050982(detection of mechanical stimulus);GO:0050982(detection of mechanical stimulus)	NA	mechanosensitive ion channel protein 10-like [Beta vulgaris subsp. vulgaris]	0.00107152	-1	down	-2.55883	2.30235e-24	down
Bv2_038680_tuzz	GO:0003743(translation initiation factor activity);GO:0005515(protein binding);GO:0005634(nucleus);GO:0005886(plasma membrane);GO:0006413(translational initiation);GO:0009793(embryo development ending in seed dormancy);GO:0046872(metal ion binding)	03013(RNA transport)	eukaryotic translation initiation factor 2 subunit beta isoform X1 [Beta vulgaris subsp. vulgaris]	5.24807e-07	-1	down	-2.02907	2.74743e-27	down
Bv1_009620_irrt	GO:0004722(protein serine/threonine phosphatase activity);GO:0006470(protein dephosphorylation);GO:0009507(chloroplast);GO:0046872(metal ion binding)	NA	probable protein phosphatase 2C 2 [Beta vulgaris subsp. vulgaris]	0.000245471	1	up	1.8911	4.27683e-203	up
Bv9_225450_mcij	GO:0005634(nucleus);GO:0005829(cytosol);GO:0007030(Golgi organization);GO:0031468(nuclear envelope reassembly);GO:0043130(ubiquitin binding);GO:0043161(proteasome-mediated ubiquitin-dependent protein catabolic process);GO:0061025(membrane fusion)	04141(Protein processing in endoplasmic reticulum)	plant UBX domain-containing protein 3 [Beta vulgaris subsp. vulgaris]	5.24807e-06	1.01	up	1.882	7.4643e-28	up
Bv1_013310_eeiw	GO:0005793(endoplasmic reticulum-Golgi intermediate compartment);GO:0015786(UDP-glucose transmembrane transport);GO:0090480(purine nucleotide-sugar transmembrane transport)	NA	UDP-galactose transporter 2 [Beta vulgaris subsp. vulgaris]	5.01187e-19	1.01	up	-1.19959	4.14749e-37	down
Bv2_033220_qsoh	GO:0004722(protein serine/threonine phosphatase activity);GO:0005737(cytoplasm);GO:0006470(protein dephosphorylation);GO:0046872(metal ion binding)	NA	probable protein phosphatase 2C 12 [Beta vulgaris subsp. vulgaris]	3.16228e-35	1.01	up	-1.97625	0	down
Bv5_099980_rgsd	GO:0000028(ribosomal small subunit assembly);GO:0003735(structural constituent of ribosome);GO:0022627(cytosolic small ribosomal subunit)	03010(Ribosome)	40S ribosomal protein S10-1 [Beta vulgaris subsp. vulgaris]	1e-110	1.01	up	-1.02474	1.65756e-77	down
Bv1_019930_tifw	GO:0000179(rRNA (adenine-N6,N6-)-dimethyltransferase activity);GO:0005737(cytoplasm)	NA	ribosomal RNA small subunit methyltransferase, chloroplastic [Beta vulgaris subsp. vulgaris]	0.0371535	1.02	up	-1.64602	7.71749e-09	down
Bv3_055010_rpjs	GO:0005215(transporter activity);GO:0016021(integral component of membrane);GO:0098656(anion transmembrane transport)	NA	putative transporter arsB [Beta vulgaris subsp. vulgaris]	3.89045e-06	1.02	up	-1.2603	3.61132e-16	down
Bv2_033850_twsm	NA	NA	uncharacterized protein LOC104886562 [Beta vulgaris subsp. vulgaris]	3.63078e-06	1.02	up	-1.10013	0.000299326	down
Bv3_065030_iaje	GO:0005737(cytoplasm);GO:0009143(nucleoside triphosphate catabolic process);GO:0046872(metal ion binding);GO:0047429(nucleoside-triphosphate diphosphatase activity)	00240(Pyrimidine metabolism)	dCTP pyrophosphatase 1 [Beta vulgaris subsp. vulgaris]	2.5704e-05	1.04	up	-1.0868	8.42681e-12	down
Bv4_071030_qpdy	NA	NA	hypothetical protein BVRB_4g071030 isoform B [Beta vulgaris subsp. vulgaris]	2.23872e-10	1.04	up	-2.52185	5.75704e-08	down
Bv5_109050_pakw	GO:0005886(plasma membrane);GO:0016021(integral component of membrane);GO:0042626(ATPase activity, coupled to transmembrane movement of substances)	02010(ABC transporters)	ABC transporter G family member 22 isoform X1 [Beta vulgaris subsp. vulgaris]	0.000512861	1.05	up	1.33008	6.76431e-69	up
Bv6_138090_jcer	GO:0003677(DNA binding);GO:0003700(DNA binding transcription factor activity);GO:0005634(nucleus);GO:0006351(transcription, DNA-templated);GO:0006355(regulation of transcription, DNA-templated);GO:0009965(leaf morphogenesis)	NA	BEL1-like homeodomain protein 4 [Beta vulgaris subsp. vulgaris]	2.5704e-06	1.05	up	-1.61548	1.28964e-55	down
Bv3_066970_jmoz	GO:0005094(Rho GDP-dissociation inhibitor activity);GO:0005096(GTPase activator activity);GO:0005515(protein binding);GO:0005737(cytoplasm);GO:0009932(cell tip growth);GO:0010053(root epidermal cell differentiation)	NA	rho GDP-dissociation inhibitor 1 [Beta vulgaris subsp. vulgaris]	2.88403e-09	1.05	up	-1.49675	1.62215e-59	down
Bv2_026240_atez	GO:0004675(transmembrane receptor protein serine/threonine kinase activity);GO:0005199(structural constituent of cell wall);GO:0005524(ATP binding);GO:0005886(plasma membrane);GO:0006468(protein phosphorylation);GO:0007166(cell surface receptor signaling pathway);GO:0016021(integral component of membrane);GO:0016301(kinase activity);GO:0019901(protein kinase binding)	NA	proline-rich receptor-like protein kinase PERK8 [Beta vulgaris subsp. vulgaris]	5.01187e-13	1.05	up	-1.99621	9.31862e-112	down
Bv9_203330_dsgs	GO:0003674(molecular_function);GO:0006364(rRNA processing);GO:0009507(chloroplast);GO:0042254(ribosome biogenesis);GO:0042644(chloroplast nucleoid)	NA	uncharacterized protein LOC104902609 [Beta vulgaris subsp. vulgaris]	6.30957e-48	1.05	up	1.56526	4.40613e-31	up
Bv2_038000_yirr	GO:0005789(endoplasmic reticulum membrane);GO:0008150(biological_process);GO:0016021(integral component of membrane);GO:0016757(transferase activity, transferring glycosyl groups)	00514(Other types of O-glycan biosynthesis)	peptidyl serine alpha-galactosyltransferase [Beta vulgaris subsp. vulgaris]	1e-60	1.05	up	-1.60306	4.64611e-217	down
Bv3_055350_xnkg	GO:0003674(molecular_function);GO:0008150(biological_process)	NA	uncharacterized protein LOC104888552 [Beta vulgaris subsp. vulgaris]	0.0371535	1.06	up	4.22282	0	up
Bv9_203180_ajin	GO:0004553(hydrolase activity, hydrolyzing O-glycosyl compounds);GO:0005576(extracellular region);GO:0008810(cellulase activity);GO:0030245(cellulose catabolic process);GO:0030246(carbohydrate binding);GO:0071555(cell wall organization)	00500(Starch and sucrose metabolism)	endoglucanase 5 [Beta vulgaris subsp. vulgaris]	0.0114815	1.06	up	-2.75953	6.27589e-81	down
Bv9_211970_xkte	GO:0009658(chloroplast organization);GO:0009707(chloroplast outer membrane)	NA	protein CHUP1, chloroplastic [Beta vulgaris subsp. vulgaris]	5.01187e-16	1.06	up	1.02805	3.89597e-100	up
Bv5_107260_anui	GO:0005634(nucleus)	04141(Protein processing in endoplasmic reticulum)	uncharacterized protein LOC104893049 [Beta vulgaris subsp. vulgaris]	1.58489e-24	1.06	up	1.23513	6.525e-106	up
Bv3_048740_xepe	GO:0003777(microtubule motor activity);GO:0005871(kinesin complex);GO:0007018(microtubule-based movement);GO:0016887(ATPase activity)	NA	kinesin-like protein KIN-10A [Beta vulgaris subsp. vulgaris]	0.0001	1.07	up	-1.73492	2.08147e-19	down
Bv3_051290_kcgn	NA	NA	hypothetical protein BVRB_3g051290 [Beta vulgaris subsp. vulgaris]	1.99526e-35	1.07	up	-1.19527	0.000197352	down
Bv2_028050_dzto	GO:0005886(plasma membrane);GO:0006629(lipid metabolic process);GO:0008081(phosphoric diester hydrolase activity)	NA	PI-PLC X domain-containing protein At5g67130-like [Beta vulgaris subsp. vulgaris]	0.000524807	1.08	up	-3.35421	5.44395e-104	down
Bv2_034480_wkro	GO:0009926(auxin polar transport);GO:0009934(regulation of meristem structural organization);GO:0009963(positive regulation of flavonoid biosynthetic process);GO:0010223(secondary shoot formation);GO:0016117(carotenoid biosynthetic process);GO:0019825(oxygen binding);GO:0019825(oxygen binding)	NA	hypothetical protein BVRB_2g034480 isoform B [Beta vulgaris subsp. vulgaris]	0.000141254	1.08	up	1.38756	8.09052e-22	up
Bv3_068960_igjr	GO:0005576(extracellular region);GO:0005773(vacuole);GO:0008150(biological_process);GO:0016740(transferase activity)	NA	uncharacterized protein At4g14100 [Beta vulgaris subsp. vulgaris]	4.16869e-06	1.08	up	-1.2958	2.10017e-17	down
Bv4_083850_peoe	GO:0009501(amyloplast);GO:0009507(chloroplast);GO:0009509(chromoplast);GO:0009513(etioplast);GO:0009537(proplastid);GO:0009658(chloroplast organization);GO:0009965(leaf morphogenesis);GO:0071482(cellular response to light stimulus)	NA	protein PALE CRESS, chloroplastic [Beta vulgaris subsp. vulgaris]	1.58489e-12	1.08	up	-1.13048	1.06197e-11	down
Bv2_047520_dfud	GO:0005576(extracellular region);GO:0006869(lipid transport);GO:0008289(lipid binding)	NA	uncharacterized protein LOC104906334 [Beta vulgaris subsp. vulgaris]	7.94328e-13	1.08	up	-1.52679	1.30402e-98	down
Bv3_065050_kqqm	GO:0003924(GTPase activity);GO:0005525(GTP binding);GO:0005794(Golgi apparatus);GO:0005829(cytosol);GO:0005886(plasma membrane);GO:0015031(protein transport);GO:0042470(melanosome)	04144(Endocytosis)	ras-related protein RABA5d [Beta vulgaris subsp. vulgaris]	5.24807e-06	1.09	up	-1.02071	1.37459e-13	down
Bv2_045130_nadu	GO:0000155(phosphorelay sensor kinase activity);GO:0004673(protein histidine kinase activity);GO:0005737(cytoplasm);GO:0005773(vacuole);GO:0005886(plasma membrane);GO:0006952(defense response);GO:0009736(cytokinin-activated signaling pathway);GO:0009738(abscisic acid-activated signaling pathway);GO:0009788(negative regulation of abscisic acid-activated signaling pathway);GO:0009873(ethylene-activ…	04075(Plant hormone signal transduction);04075(Plant hormone signal transduction)	histidine kinase 5 isoform X2 [Beta vulgaris subsp. vulgaris]	3.80189e-06	1.09	up	-1.11874	1.09285e-65	down
Bv1_017300_zyop	GO:0000275(mitochondrial proton-transporting ATP synthase complex, catalytic core F(1));GO:0015986(ATP synthesis coupled proton transport);GO:0046933(proton-transporting ATP synthase activity, rotational mechanism)	00190(Oxidative phosphorylation)	ATP synthase subunit delta', mitochondrial [Beta vulgaris subsp. vulgaris]	7.4131e-07	1.09	up	-1.90008	1.28862e-73	down
Bv3_057670_wahd	GO:0004568(chitinase activity);GO:0050832(defense response to fungus)	00520(Amino sugar and nucleotide sugar metabolism);04016(MAPK signaling pathway - plant)	endochitinase [Beta vulgaris subsp. vulgaris]	2.39883e-07	1.09	up	3.43179	1.41832e-15	up
Bv9_211760_ymis	GO:0005576(extracellular region);GO:0008150(biological_process);GO:0016874(ligase activity)	NA	uncharacterized protein LOC104903705 [Beta vulgaris subsp. vulgaris]	1.99526e-11	1.09	up	-4.44194	0	down
Bv3_068460_krzm	GO:0005200(structural constituent of cytoskeleton);GO:0005618(cell wall);GO:0005737(cytoplasm);GO:0005829(cytosol);GO:0005886(plasma membrane);GO:0009506(plasmodesma);GO:0045298(tubulin complex);GO:0048046(apoplast);GO:0071258(cellular response to gravity)	04145(Phagosome)	tubulin alpha-3 chain [Beta vulgaris subsp. vulgaris]	6.30957e-18	1.09	up	-1.11034	8.0984e-34	down
Bv6_135980_ejfm	GO:0005789(endoplasmic reticulum membrane);GO:0009672(auxin:proton symporter activity);GO:0009733(response to auxin);GO:0009734(auxin-activated signaling pathway);GO:0009926(auxin polar transport);GO:0016021(integral component of membrane);GO:0055085(transmembrane transport)	NA	protein PIN-LIKES 7 isoform X1 [Beta vulgaris subsp. vulgaris]	6.45654e-08	1.1	up	3.96193	0	up
Bv7_173210_cfoj	GO:0000254(C-4 methylsterol oxidase activity);GO:0005506(iron ion binding);GO:0005783(endoplasmic reticulum);GO:0005789(endoplasmic reticulum membrane);GO:0009793(embryo development ending in seed dormancy);GO:0009941(chloroplast envelope);GO:0016021(integral component of membrane);GO:0016126(sterol biosynthetic process);GO:0080065(4-alpha-methyl-delta7-sterol oxidation)	00100(Steroid biosynthesis)	methylsterol monooxygenase 2-2 [Beta vulgaris subsp. vulgaris]	2.51189e-26	1.1	up	-2.37472	1.39329e-231	down
Bv1_013180_mzkc	GO:0000963(mitochondrial RNA processing);GO:0003723(RNA binding);GO:0004519(endonuclease activity);GO:0005739(mitochondrion);GO:0008270(zinc ion binding);GO:0009507(chloroplast);GO:0016554(cytidine to uridine editing);GO:0043231(intracellular membrane-bounded organelle);GO:0080156(mitochondrial mRNA modification)	NA	pentatricopeptide repeat-containing protein At4g30700 [Beta vulgaris subsp. vulgaris]	0.0199526	1.11	up	-1.8074	1.54529e-05	down
Bv5_126180_kkia	GO:0003674(molecular_function);GO:0008150(biological_process);GO:0016021(integral component of membrane)	NA	uncharacterized protein LOC104908246 [Beta vulgaris subsp. vulgaris]	0.00489779	1.11	up	-1.58033	4.31473e-09	down
Bv5_101940_xwqe	GO:0003674(molecular_function);GO:0008150(biological_process)	NA	uncharacterized protein LOC104892424 [Beta vulgaris subsp. vulgaris]	1e-15	1.11	up	-1.18129	2.88389e-29	down
Bv7_166980_inkn	GO:0003924(GTPase activity);GO:0005730(nucleolus);GO:0042254(ribosome biogenesis)	03008(Ribosome biogenesis in eukaryotes)	guanine nucleotide-binding protein-like NSN1 [Beta vulgaris subsp. vulgaris]	1.58489e-43	1.13	up	-1.73147	1.55842e-184	down
Bv1_002320_rzqd	GO:0004674(protein serine/threonine kinase activity);GO:0005634(nucleus);GO:0005737(cytoplasm);GO:0006468(protein phosphorylation);GO:0035556(intracellular signal transduction)	NA	CBL-interacting serine/threonine-protein kinase 9 [Beta vulgaris subsp. vulgaris]	0.000562341	1.14	up	1.50631	7.8241e-36	up
Bv9_207700_kcqy	GO:0003674(molecular_function);GO:0005576(extracellular region);GO:0008150(biological_process)	NA	pistil-specific extensin-like protein [Beta vulgaris subsp. vulgaris]	3.38844e-05	1.14	up	-3.12414	0	down
Bv6_128520_ggny	NA	NA	hypothetical protein BVRB_6g128520 [Beta vulgaris subsp. vulgaris]	7.94328e-10	1.14	up	-3.14119	5.24056e-24	down
Bv_005060_xrpy	GO:0015079(potassium ion transmembrane transporter activity);GO:0016020(membrane)	NA	potassium transporter 8 [Beta vulgaris subsp. vulgaris]	3.16228e-19	1.14	up	-1.39201	2.75453e-44	down
Bv6_149870_amri	GO:0003674(molecular_function);GO:0005634(nucleus);GO:0008150(biological_process)	NA	probable serine/threonine-protein kinase yakA [Beta vulgaris subsp. vulgaris]	0.00275423	1.15	up	-1.31695	7.87364e-08	down
Bv5_107440_mgrg	NA	NA	hypothetical protein BVRB_5g107440 isoform A [Beta vulgaris subsp. vulgaris]	0.0047863	1.16	up	-1.60515	2.68095e-06	down
Bv6_128710_mwnm	NA	NA	hypothetical protein BVRB_6g128710 isoform B [Beta vulgaris subsp. vulgaris]	9.12011e-07	1.16	up	1.27666	3.49678e-26	up
Bv9_206650_rmjd	GO:0004672(protein kinase activity);GO:0004674(protein serine/threonine kinase activity);GO:0005524(ATP binding);GO:0005886(plasma membrane);GO:0006468(protein phosphorylation);GO:0007169(transmembrane receptor protein tyrosine kinase signaling pathway);GO:0016021(integral component of membrane);GO:0016021(integral component of membrane)	NA	inactive leucine-rich repeat receptor-like serine/threonine-protein kinase At1g60630 [Beta vulgaris subsp. vulgaris]	0.01	1.17	up	-2.92845	1.21538e-84	down
Bv7_168470_ykph	NA	04626(Plant-pathogen interaction)	probable disease resistance protein At1g15890 [Beta vulgaris subsp. vulgaris]	0.00891251	1.17	up	-3.12027	6.61932e-70	down
Bv_000150_ysof	GO:0004674(protein serine/threonine kinase activity);GO:0005886(plasma membrane);GO:0006468(protein phosphorylation);GO:0006952(defense response);GO:0009506(plasmodesma)	NA	hypothetical protein BVRB_000150 [Beta vulgaris subsp. vulgaris]	0.00346737	1.17	up	2.04177	1.75494e-102	up
Bv5_097940_rkrz	GO:0005507(copper ion binding);GO:0009505(plant-type cell wall);GO:0009506(plasmodesma);GO:0016722(oxidoreductase activity, oxidizing metal ions);GO:0046658(anchored component of plasma membrane)	NA	monocopper oxidase-like protein SKU5 [Beta vulgaris subsp. vulgaris]	2.51189e-24	1.17	up	-2.52115	0	down
Bv5_100050_aqae	GO:0003674(molecular_function);GO:0008150(biological_process)	NA	uncharacterized protein LOC104892254 isoform X1 [Beta vulgaris subsp. vulgaris]	1.58489e-29	1.17	up	-2.11436	1.70848e-137	down
Bv9_208340_cujq	NA	NA	uncharacterized protein LOC104903316 isoform X1 [Beta vulgaris subsp. vulgaris]	7.94328e-62	1.17	up	-1.07347	2.36468e-36	down
Bv7_167140_uxow	GO:0003988(acetyl-CoA C-acyltransferase activity);GO:0005730(nucleolus);GO:0005739(mitochondrion);GO:0005774(vacuolar membrane);GO:0005777(peroxisome);GO:0005829(cytosol);GO:0006635(fatty acid beta-oxidation);GO:0009507(chloroplast);GO:0009514(glyoxysome);GO:0009611(response to wounding);GO:0009695(jasmonic acid biosynthetic process);GO:0009789(positive regulation of abscisic acid-activated signa…	00071(Fatty acid degradation);00592(alpha-Linolenic acid metabolism);01040(Biosynthesis of unsaturated fatty acids);00280(Valine, leucine and isoleucine degradation);04146(Peroxisome)	3-ketoacyl-CoA thiolase 2, peroxisomal [Beta vulgaris subsp. vulgaris]	0.0011749	1.19	up	1.55661	7.22293e-18	up
Bv9_214050_kqfy	GO:0003674(molecular_function);GO:0005634(nucleus);GO:0005829(cytosol);GO:0006351(transcription, DNA-templated);GO:0006355(regulation of transcription, DNA-templated);GO:0016569(covalent chromatin modification);GO:0080008(Cul4-RING E3 ubiquitin ligase complex)	NA	WD-40 repeat-containing protein MSI2 [Beta vulgaris subsp. vulgaris]	3.98107e-16	1.19	up	-1.61077	1.48952e-43	down
Bv1_016340_zfif	GO:0003924(GTPase activity);GO:0005198(structural molecule activity);GO:0005200(structural constituent of cytoskeleton);GO:0005525(GTP binding);GO:0005737(cytoplasm);GO:0005773(vacuole);GO:0005874(microtubule);GO:0007017(microtubule-based process);GO:0009416(response to light stimulus);GO:0009826(unidimensional cell growth)	04145(Phagosome)	tubulin beta chain [Beta vulgaris subsp. vulgaris]	6.30957e-17	1.19	up	-2.87701	0	down
Bv4_086150_zify	GO:0000139(Golgi membrane);GO:0005794(Golgi apparatus);GO:0006486(protein glycosylation);GO:0008378(galactosyltransferase activity);GO:0016020(membrane);GO:0016021(integral component of membrane);GO:0016757(transferase activity, transferring glycosyl groups);GO:0016758(transferase activity, transferring hexosyl groups)	NA	hypothetical protein BVRB_4g086150 [Beta vulgaris subsp. vulgaris]	3.16228e-22	1.19	up	-1.00475	5.94004e-21	down
Bv5_108920_fgau	GO:0004683(calmodulin-dependent protein kinase activity);GO:0005516(calmodulin binding);GO:0005634(nucleus);GO:0005737(cytoplasm);GO:0005886(plasma membrane);GO:0009738(abscisic acid-activated signaling pathway);GO:0009931(calcium-dependent protein serine/threonine kinase activity);GO:0018105(peptidyl-serine phosphorylation);GO:0035556(intracellular signal transduction);GO:0046777(protein autopho…	04626(Plant-pathogen interaction)	calcium-dependent protein kinase 17 [Beta vulgaris subsp. vulgaris]	0.0234423	1.2	up	-1.40622	5.52589e-08	down
Bv2_041590_swhy	GO:0005886(plasma membrane);GO:0006857(oligopeptide transport);GO:0016020(membrane);GO:0016021(integral component of membrane);GO:0022857(transmembrane transporter activity);GO:0055085(transmembrane transport)	NA	hypothetical protein BVRB_2g041590 [Beta vulgaris subsp. vulgaris]	0.0128825	1.2	up	2.09576	4.33767e-30	up
Bv1_006060_daft	GO:0006664(glycolipid metabolic process);GO:0012505(endomembrane system);GO:0046527(glucosyltransferase activity)	00514(Other types of O-glycan biosynthesis)	uncharacterized protein LOC104888756 isoform X1 [Beta vulgaris subsp. vulgaris]	0.001	1.2	up	-1.49296	1.75448e-17	down
Bv1_013640_gmwi	GO:0003674(molecular_function);GO:0005634(nucleus);GO:0008150(biological_process);GO:0008150(biological_process)	NA	hypothetical protein BVRB_1g013640 isoform B [Beta vulgaris subsp. vulgaris]	1.25893e-13	1.21	up	-1.95878	1.23247e-13	down
Bv6_137940_tchs	GO:0000271(polysaccharide biosynthetic process);GO:0005794(Golgi apparatus);GO:0016757(transferase activity, transferring glycosyl groups)	NA	probable galacturonosyltransferase-like 1 [Beta vulgaris subsp. vulgaris]	0.0165959	1.22	up	-2.68322	2.59883e-17	down
Bv_002930_jzcq	NA	NA	hypothetical protein BVRB_002930 [Beta vulgaris subsp. vulgaris]	0.00660693	1.22	up	-1.41878	6.85649e-07	down
Bv_038390_gqke	NA	NA	hypothetical protein BVRB_038390, partial [Beta vulgaris subsp. vulgaris]	1.86209e-05	1.22	up	-1.03588	0.0147962	down
Bv2_029680_jmxw	GO:0003333(amino acid transmembrane transport);GO:0015171(amino acid transmembrane transporter activity)	NA	probable sodium-coupled neutral amino acid transporter 6 [Beta vulgaris subsp. vulgaris]	6.30957e-14	1.22	up	1.08758	2.249e-50	up
Bv1_005950_ctoy	GO:0005737(cytoplasm);GO:0005856(cytoskeleton);GO:0046872(metal ion binding);GO:0051015(actin filament binding);GO:0051017(actin filament bundle assembly);GO:0051017(actin filament bundle assembly)	NA	LIM domain-containing protein PLIM2c [Beta vulgaris subsp. vulgaris]	9.33254e-05	1.23	up	-2.8893	3.58764e-42	down
Bv5_125640_rrpy	GO:0003677(DNA binding);GO:0003700(DNA binding transcription factor activity);GO:0005515(protein binding);GO:0005634(nucleus);GO:0006351(transcription, DNA-templated);GO:0006355(regulation of transcription, DNA-templated);GO:0046983(protein dimerization activity)	NA	transcription factor bHLH71 [Beta vulgaris subsp. vulgaris]	2.75423e-06	1.23	up	-1.6769	6.59678e-14	down
Bv8_191750_reik	GO:0009725(response to hormone)	NA	heptahelical transmembrane protein 2 [Beta vulgaris subsp. vulgaris]	2.13796e-08	1.23	up	1.24366	7.70748e-46	up
Bv_006650_ggha	GO:0003824(catalytic activity);GO:0005524(ATP binding);GO:0005975(carbohydrate metabolic process);GO:0005982(starch metabolic process);GO:0005983(starch catabolic process);GO:0009507(chloroplast);GO:0009536(plastid);GO:0009570(chloroplast stroma);GO:0016301(kinase activity);GO:0016310(phosphorylation);GO:0019200(carbohydrate kinase activity);GO:0046777(protein autophosphorylation);GO:0046872(meta…	NA	hypothetical protein BVRB_006640 [Beta vulgaris subsp. vulgaris]	4.57088e-06	1.25	up	1.60964	4.86868e-27	up
Bv_006650_ggha	GO:0003824(catalytic activity);GO:0005524(ATP binding);GO:0005975(carbohydrate metabolic process);GO:0005982(starch metabolic process);GO:0005983(starch catabolic process);GO:0009507(chloroplast);GO:0009536(plastid);GO:0009570(chloroplast stroma);GO:0016301(kinase activity);GO:0016310(phosphorylation);GO:0019200(carbohydrate kinase activity);GO:0046777(protein autophosphorylation);GO:0046872(meta…	NA	hypothetical protein BVRB_006640 [Beta vulgaris subsp. vulgaris]	4.57088e-06	1.25	up	1.60964	4.86868e-27	up
Bv5_114340_qdqq	GO:0006952(defense response);GO:0008270(zinc ion binding);GO:0010200(response to chitin);GO:0016021(integral component of membrane);GO:0046872(metal ion binding)	NA	NEP1-interacting protein-like 2 [Beta vulgaris subsp. vulgaris]	0.001	1.26	up	-1.10597	8.81477e-05	down
Bv_005510_pcnt	GO:0005507(copper ion binding);GO:0005576(extracellular region);GO:0005618(cell wall);GO:0008131(primary amine oxidase activity);GO:0009308(amine metabolic process);GO:0009753(response to jasmonic acid);GO:0009834(plant-type secondary cell wall biogenesis);GO:0009867(jasmonic acid mediated signaling pathway);GO:0043067(regulation of programmed cell death);GO:0048038(quinone binding);GO:0052593(tr…	00260(Glycine, serine and threonine metabolism);00350(Tyrosine metabolism);00360(Phenylalanine metabolism);00410(beta-Alanine metabolism);00950(Isoquinoline alkaloid biosynthesis);00960(Tropane, piperidine and pyridine alkaloid biosynthesis)	primary amine oxidase [Beta vulgaris subsp. vulgaris]	0.000870964	1.26	up	-1.00398	0.00285278	down
Bv7_159720_timq	GO:0003993(acid phosphatase activity);GO:0004722(protein serine/threonine phosphatase activity);GO:0005576(extracellular region);GO:0016311(dephosphorylation);GO:0046872(metal ion binding)	NA	purple acid phosphatase 22 [Beta vulgaris subsp. vulgaris]	1e-16	1.27	up	-3.90985	0	down
Bv4_097440_twso	NA	NA	hypothetical protein BVRB_4g097440 [Beta vulgaris subsp. vulgaris]	0.040738	1.28	up	-2.09665	6.96357e-05	down
Bv_010800_kmqi	GO:0005886(plasma membrane);GO:0006820(anion transport);GO:0008381(mechanosensitive ion channel activity);GO:0050982(detection of mechanical stimulus)	NA	mechanosensitive ion channel protein 10 [Beta vulgaris subsp. vulgaris]	0.000112202	1.28	up	-2.86765	0	down
Bv3_070170_nsgj	GO:0005777(peroxisome);GO:0009507(chloroplast);GO:0016787(hydrolase activity);GO:0016788(hydrolase activity, acting on ester bonds);GO:0042372(phylloquinone biosynthetic process);GO:0047617(acyl-CoA hydrolase activity);GO:0051289(protein homotetramerization)	NA	hypothetical protein BVRB_3g070170 [Beta vulgaris subsp. vulgaris]	1.54882e-05	1.28	up	2.32871	1.6899e-50	up
Bv5_106960_idnx	NA	NA	hypothetical protein BVRB_5g106960 [Beta vulgaris subsp. vulgaris]	1.54882e-07	1.28	up	1.09312	3.72002e-08	up
Bv8_187820_cxud	GO:0016787(hydrolase activity)	NA	hypothetical protein BVRB_8g187820 [Beta vulgaris subsp. vulgaris]	1.58489e-13	1.28	up	-1.54557	1.89419e-10	down
Bv1_004780_ften	NA	NA	uncharacterized protein LOC104887580 [Beta vulgaris subsp. vulgaris]	0.00549541	1.29	up	-1.49295	2.03688e-05	down
Bv8_185970_hkyh	GO:0004519(endonuclease activity);GO:0004527(exonuclease activity);GO:0005634(nucleus);GO:0016787(hydrolase activity);GO:0046872(metal ion binding);GO:0046872(metal ion binding)	NA	uncharacterized protein LOC104900976 [Beta vulgaris subsp. vulgaris]	0.00363078	1.29	up	-1.55451	7.32936e-21	down
Bv_006490_cpjn	GO:0000977(RNA polymerase II regulatory region sequence-specific DNA binding);GO:0005515(protein binding);GO:0005768(endosome);GO:0005794(Golgi apparatus);GO:0005802(trans-Golgi network);GO:0005886(plasma membrane);GO:0006952(defense response);GO:0009506(plasmodesma);GO:0009809(lignin biosynthetic process);GO:0009833(plant-type primary cell wall biogenesis);GO:0009834(plant-type secondary cell wa…	NA	cellulose synthase A catalytic subunit 3 [UDP-forming] [Beta vulgaris subsp. vulgaris]	7.94328e-83	1.29	up	-1.81823	0	down
Bv6_137120_aqwu	GO:0001228(transcriptional activator activity, RNA polymerase II transcription regulatory region sequence-specific DNA binding);GO:0003677(DNA binding);GO:0003700(DNA binding transcription factor activity);GO:0005634(nucleus);GO:0006355(regulation of transcription, DNA-templated);GO:0006355(regulation of transcription, DNA-templated)	NA	hypothetical protein BVRB_6g137120 isoform A [Beta vulgaris subsp. vulgaris]	0.000114815	1.3	up	-1.43467	5.73816e-06	down
Bv3_058450_fgoy	GO:0003735(structural constituent of ribosome);GO:0005762(mitochondrial large ribosomal subunit)	NA	54S ribosomal protein L51, mitochondrial [Beta vulgaris subsp. vulgaris]	3.98107e-12	1.3	up	-1.78448	6.50353e-23	down
Bv2_028230_aukd	GO:0005737(cytoplasm)	NA	uncharacterized protein At1g04910 [Beta vulgaris subsp. vulgaris]	0.047863	1.32	up	-1.77292	2.37832e-19	down
Bv1_017770_mnex	NA	NA		0.0128825	1.32	up	-2.05432	4.32323e-09	down
Bv5_124400_fpqe	GO:0008270(zinc ion binding);GO:0009507(chloroplast);GO:0016787(hydrolase activity)	00240(Pyrimidine metabolism)	deoxycytidylate deaminase [Beta vulgaris subsp. vulgaris]	0.00549541	1.33	up	-2.02999	0.00975421	down
Bv9_211730_kfqa	GO:0003674(molecular_function);GO:0005576(extracellular region);GO:0008150(biological_process)	NA	uncharacterized protein LOC104903704 [Beta vulgaris subsp. vulgaris]	0.00446684	1.33	up	-1.35698	1.17919e-13	down
Bv6_152670_fiww	GO:0016706(oxidoreductase activity, acting on paired donors, with incorporation or reduction of molecular oxygen, 2-oxoglutarate as one donor, and incorporation of one atom each of oxygen into both donors);GO:0018401(peptidyl-proline hydroxylation to 4-hydroxy-L-proline)	00330(Arginine and proline metabolism)	probable prolyl 4-hydroxylase 10 [Beta vulgaris subsp. vulgaris]	6.30957e-26	1.33	up	-2.28796	2.67595e-242	down
Bv1_017220_csoh	GO:0003674(molecular_function);GO:0005634(nucleus);GO:0005739(mitochondrion);GO:0005774(vacuolar membrane);GO:0008150(biological_process);GO:0009507(chloroplast);GO:0009536(plastid);GO:0009941(chloroplast envelope)	NA	protein TRIGALACTOSYLDIACYLGLYCEROL 4, chloroplastic [Beta vulgaris subsp. vulgaris]	0.0380189	1.35	up	-1.72928	2.90585e-10	down
Bv6_150200_jgri	GO:0000145(exocyst);GO:0005515(protein binding);GO:0005634(nucleus);GO:0005886(plasma membrane);GO:0006887(exocytosis);GO:0006904(vesicle docking involved in exocytosis);GO:0080092(regulation of pollen tube growth);GO:0090406(pollen tube)	NA	exocyst complex component EXO70B1 [Beta vulgaris subsp. vulgaris]	0.0316228	1.35	up	-2.1019	2.25836e-50	down
Bv4_089520_wmcf	GO:0003674(molecular_function);GO:0005576(extracellular region);GO:0005773(vacuole);GO:0005774(vacuolar membrane);GO:0008150(biological_process);GO:0009505(plant-type cell wall)	NA	uncharacterized protein LOC104891780 [Beta vulgaris subsp. vulgaris]	0.0234423	1.36	up	-3.88525	6.03314e-126	down
Bv5_117510_pqof	NA	NA	hypothetical protein BVRB_5g117510 [Beta vulgaris subsp. vulgaris]	2.51189e-26	1.37	up	-1.09412	1.02734e-35	down
Bv1_017240_tjaz	GO:0003674(molecular_function);GO:0008150(biological_process);GO:0008150(biological_process)	NA	uncharacterized protein LOC104905223 [Beta vulgaris subsp. vulgaris]	0.0218776	1.38	up	-1.48226	1.67853e-06	down
Bv8_199300_reqr	GO:0004672(protein kinase activity);GO:0005886(plasma membrane);GO:0016301(kinase activity);GO:0016310(phosphorylation)	NA	U-box domain-containing protein 34 isoform X2 [Beta vulgaris subsp. vulgaris]	6.0256e-09	1.39	up	-3.4847	0	down
Bv1_010650_gfpg	GO:0005829(cytosol);GO:0016597(amino acid binding)	NA	ACT domain-containing protein ACR3 [Beta vulgaris subsp. vulgaris]	3.98107e-63	1.39	up	-2.79611	0	down
Bv6_150380_hjur	GO:0004345(glucose-6-phosphate dehydrogenase activity);GO:0006006(glucose metabolic process);GO:0009051(pentose-phosphate shunt, oxidative branch);GO:0009507(chloroplast);GO:0009570(chloroplast stroma);GO:0050661(NADP binding);GO:0055114(oxidation-reduction process)	00030(Pentose phosphate pathway);00480(Glutathione metabolism)	glucose-6-phosphate 1-dehydrogenase, chloroplastic [Beta vulgaris subsp. vulgaris]	3.16228e-69	1.39	up	-1.92159	0	down
Bv4_096490_rnri	GO:0005739(mitochondrion);GO:0008168(methyltransferase activity);GO:0032259(methylation)	NA	uncharacterized protein LOC104907687 [Beta vulgaris subsp. vulgaris]	0.0457088	1.42	up	-1.58643	0.0013326	down
Bv_010800_kmqi	GO:0005886(plasma membrane);GO:0006820(anion transport);GO:0008381(mechanosensitive ion channel activity);GO:0050982(detection of mechanical stimulus)	NA	mechanosensitive ion channel protein 10 [Beta vulgaris subsp. vulgaris]	1.02329e-06	1.43	up	-2.86765	0	down
Bv2_033900_crig	GO:0005576(extracellular region);GO:0009823(cytokinin catabolic process);GO:0016491(oxidoreductase activity);GO:0016614(oxidoreductase activity, acting on CH-OH group of donors);GO:0019139(cytokinin dehydrogenase activity);GO:0050660(flavin adenine dinucleotide binding);GO:0055114(oxidation-reduction process)	00908(Zeatin biosynthesis)	cytokinin dehydrogenase 7 [Beta vulgaris subsp. vulgaris]	1.25893e-20	1.43	up	-2.05081	0	down
Bv3_048310_gdqt	GO:0003735(structural constituent of ribosome);GO:0022625(cytosolic large ribosomal subunit);GO:0070180(large ribosomal subunit rRNA binding)	03010(Ribosome)	Os03g0139100, partial [Oryza sativa Japonica Group]	0.0001	1.44	up	-1.4537	0	down
Bv_000020_wffg	GO:0000149(SNARE binding);GO:0005484(SNAP receptor activity);GO:0005886(plasma membrane);GO:0006886(intracellular protein transport);GO:0006887(exocytosis);GO:0006906(vesicle fusion);GO:0012505(endomembrane system);GO:0016021(integral component of membrane);GO:0031201(SNARE complex);GO:0048278(vesicle docking)	04130(SNARE interactions in vesicular transport)	syntaxin-121-like, partial [Beta vulgaris subsp. vulgaris]	2.51189e-41	1.44	up	-3.97501	2.14325e-48	down
Bv5_102330_mhco	GO:0046577(long-chain-alcohol oxidase activity)	NA	long-chain-alcohol oxidase FAO4A [Beta vulgaris subsp. vulgaris]	0.0346737	1.45	up	1.52682	4.16133e-131	up
Bv3_051270_yypp	GO:0005737(cytoplasm);GO:0005887(integral component of plasma membrane);GO:0006857(oligopeptide transport);GO:0015031(protein transport);GO:0016020(membrane);GO:0035673(oligopeptide transmembrane transporter activity)	NA	oligopeptide transporter 6 [Beta vulgaris subsp. vulgaris]	0.0398107	1.46	up	-1.90234	9.58328e-26	down
Bv5_113420_afoq	GO:0005096(GTPase activator activity);GO:0005515(protein binding);GO:0005737(cytoplasm);GO:0005794(Golgi apparatus);GO:0005829(cytosol);GO:0005886(plasma membrane);GO:0006897(endocytosis);GO:0009733(response to auxin);GO:0009965(leaf morphogenesis);GO:0010051(xylem and phloem pattern formation);GO:0010087(phloem or xylem histogenesis);GO:0016192(vesicle-mediated transport);GO:0030140(trans-Golgi …	04144(Endocytosis)	ADP-ribosylation factor GTPase-activating protein AGD3-like isoform X2 [Beta vulgaris subsp. vulgaris]	0.000630957	1.47	up	1.28825	1.25725e-15	up
Bv9_203720_empq	NA	NA	hypothetical protein BVRB_9g203730 [Beta vulgaris subsp. vulgaris]	0.000323594	1.48	up	-1.39141	0.000587902	down
Bv8_186620_yjjc	GO:0005739(mitochondrion);GO:0008150(biological_process)	NA	pentatricopeptide repeat-containing protein At1g55890, mitochondrial [Beta vulgaris subsp. vulgaris]	0.0125893	1.51	up	-1.61691	2.19114e-18	down
Bv4_089410_cssp	GO:0003674(molecular_function);GO:0005576(extracellular region);GO:0005773(vacuole);GO:0005774(vacuolar membrane);GO:0008150(biological_process);GO:0009505(plant-type cell wall)	NA	hypothetical protein BVRB_4g089410 [Beta vulgaris subsp. vulgaris]	1.58489e-15	1.52	up	-2.07521	1.59375e-102	down
Bv_009420_cuzo	GO:0003674(molecular_function);GO:0005634(nucleus);GO:0008150(biological_process)	NA	hypothetical protein BVRB_009420 [Beta vulgaris subsp. vulgaris]	0.00144544	1.53	up	-1.89742	1.38473e-10	down
Bv9_223520_nfen	GO:0003723(RNA binding);GO:0004519(endonuclease activity);GO:0009451(RNA modification);GO:0009507(chloroplast);GO:0048255(mRNA stabilization)	NA	pentatricopeptide repeat-containing protein MRL1, chloroplastic [Beta vulgaris subsp. vulgaris]	0.00316228	1.56	up	1.08358	0.000158166	up
Bv8_187670_auze	GO:0005783(endoplasmic reticulum);GO:0006631(fatty acid metabolic process);GO:0080132(fatty acid alpha-hydroxylase activity)	NA	dihydroceramide fatty acyl 2-hydroxylase FAH1 isoform X1 [Beta vulgaris subsp. vulgaris]	1e-23	1.56	up	-3.23088	0	down
Bv8_187820_cxud	GO:0016787(hydrolase activity)	NA	hypothetical protein BVRB_8g187820 [Beta vulgaris subsp. vulgaris]	5.24807e-07	1.57	up	-1.54557	1.89419e-10	down
Bv6_137750_zziu	GO:0007165(signal transduction);GO:0016020(membrane)	NA	protein ACCELERATED CELL DEATH 6 [Beta vulgaris subsp. vulgaris]	0.0245471	1.58	up	-3.21492	1.41868e-49	down
Bv6_136780_rzjz	NA	NA	uncharacterized protein LOC104895808 [Beta vulgaris subsp. vulgaris]	0.0190546	1.58	up	-3.62899	8.23245e-31	down
Bv8_196460_snri	GO:0004674(protein serine/threonine kinase activity);GO:0005887(integral component of plasma membrane)	NA	hypothetical protein BVRB_8g196460 [Beta vulgaris subsp. vulgaris]	7.94328e-38	1.58	up	-3.27328	7.231e-105	down
Bv7_157790_iiqk	NA	NA	uncharacterized protein LOC104898223 [Beta vulgaris subsp. vulgaris]	0.047863	1.6	up	-1.04948	5.34963e-15	down
Bv4_078410_jasg	GO:0005739(mitochondrion);GO:0010239(chloroplast mRNA processing);GO:0031426(polycistronic mRNA processing);GO:0042644(chloroplast nucleoid)	NA	uncharacterized protein LOC104890548 [Beta vulgaris subsp. vulgaris]	0.0128825	1.61	up	-2.26728	1.23833e-06	down
Bv5_113110_wkdm	GO:0005247(voltage-gated chloride channel activity);GO:0005253(anion channel activity);GO:0005515(protein binding);GO:0005622(intracellular);GO:0005634(nucleus);GO:0006821(chloride transport);GO:0009671(nitrate:proton symporter activity);GO:0009705(plant-type vacuole membrane);GO:0034707(chloride channel complex);GO:0034765(regulation of ion transmembrane transport);GO:1902476(chloride transmembr…	NA	chloride channel protein CLC-b isoform X1 [Beta vulgaris subsp. vulgaris]	2.51189e-16	1.62	up	-2.88248	4.18987e-163	down
Bv7_161650_qddf	GO:0003674(molecular_function);GO:0008150(biological_process);GO:0009507(chloroplast);GO:0009543(chloroplast thylakoid lumen);GO:0009579(thylakoid);GO:0031977(thylakoid lumen)	NA	thylakoid lumenal 15.0 kDa protein 2, chloroplastic [Beta vulgaris subsp. vulgaris]	6.60693e-05	1.63	up	-1.02506	0.00267728	down
Bv6_150090_nhyf	GO:0004674(protein serine/threonine kinase activity);GO:0005524(ATP binding);GO:0005886(plasma membrane);GO:0006468(protein phosphorylation);GO:0009555(pollen development);GO:0016021(integral component of membrane);GO:0016301(kinase activity);GO:0030246(carbohydrate binding);GO:0042742(defense response to bacterium)	NA	L-type lectin-domain containing receptor kinase IV.2-like [Beta vulgaris subsp. vulgaris]	0.0223872	1.64	up	-1.09224	0.000440185	down
Bv5_105260_cqpq	GO:0003723(RNA binding);GO:0016423(tRNA (guanine) methyltransferase activity);GO:0030488(tRNA methylation);GO:0030488(tRNA methylation)	NA	hypothetical protein BVRB_5g105260 isoform C [Beta vulgaris subsp. vulgaris]	0.0218776	1.66	up	-2.19739	2.26123e-114	down
Bv4_094850_mmdf	NA	NA	basic leucine zipper 19 [Beta vulgaris subsp. vulgaris]	1e-37	1.66	up	-2.20166	1.52788e-148	down
Bv4_078240_xehk	GO:0005739(mitochondrion);GO:0008150(biological_process);GO:0009507(chloroplast)	NA	pentatricopeptide repeat-containing protein At3g23020 [Beta vulgaris subsp. vulgaris]	0.030903	1.68	up	-1.38496	1.58698e-08	down
Bv5_123460_awqj	NA	NA	hypothetical protein BVRB_5g123460 [Beta vulgaris subsp. vulgaris]	0.0112202	1.72	up	1.01095	0.00015566	up
Bv7_157370_zhwp	GO:0003674(molecular_function);GO:0005634(nucleus);GO:0008150(biological_process);GO:0016021(integral component of membrane)	NA	uncharacterized protein LOC104898185 [Beta vulgaris subsp. vulgaris]	0.0074131	1.72	up	-3.47465	1.41138e-51	down
Bv8_185580_ijmy	GO:0009409(response to cold);GO:0009414(response to water deprivation);GO:0009534(chloroplast thylakoid);GO:0009651(response to salt stress);GO:0044183(protein binding involved in protein folding);GO:0061077(chaperone-mediated protein folding)	00640(Propanoate metabolism);00410(beta-Alanine metabolism);04146(Peroxisome)	chaperonin-like RBCX protein 1, chloroplastic [Beta vulgaris subsp. vulgaris]	5.01187e-29	1.72	up	-2.51173	3.18445e-24	down
Bv5_112000_gopc	NA	NA	hypothetical protein BVRB_5g112000 [Beta vulgaris subsp. vulgaris]	1.25893e-16	1.74	up	1.37288	1.71142e-14	up
Bv5_104500_snij	GO:0005634(nucleus);GO:0007165(signal transduction);GO:0035091(phosphatidylinositol binding);GO:0035091(phosphatidylinositol binding)	NA	VAN3-binding protein isoform X1 [Beta vulgaris subsp. vulgaris]	1.58489e-26	1.74	up	-2.25157	1.56621e-149	down
Bv6_129370_taex	GO:0003674(molecular_function);GO:0005634(nucleus);GO:0008150(biological_process)	NA	uncharacterized protein LOC104895074 [Beta vulgaris subsp. vulgaris]	0.00549541	1.75	up	-1.32185	2.76409e-11	down
Bv_002500_dhzq	GO:0009705(plant-type vacuole membrane)	NA	two-pore potassium channel 3 [Beta vulgaris subsp. vulgaris]	1.58489e-07	1.81	up	1.09584	2.26721e-26	up
Bv4_093980_hrrf	GO:0004497(monooxygenase activity)	NA	cytochrome P450 72A15 [Beta vulgaris subsp. vulgaris]	1e-47	1.83	up	-1.54526	1.16809e-219	down
Bv6_155040_ryae	GO:0003674(molecular_function);GO:0005737(cytoplasm);GO:0008150(biological_process);GO:0008150(biological_process)	NA	ELKS/Rab6-interacting/CAST family member 1 isoform X2 [Beta vulgaris subsp. vulgaris]	0.0371535	1.87	up	-1.79287	1.07127e-05	down
Bv6_133050_cspi	GO:0000159(protein phosphatase type 2A complex);GO:0005634(nucleus);GO:0005834(heterotrimeric G-protein complex);GO:0007165(signal transduction);GO:0019888(protein phosphatase regulator activity)	NA	uncharacterized WD repeat-containing protein C3H5.08c [Beta vulgaris subsp. vulgaris]	0.00870964	1.96	up	-1.41704	8.75742e-05	down
Bv8_193690_atna	GO:0005634(nucleus)	04144(Endocytosis)	uncharacterized protein LOC104901975 [Beta vulgaris subsp. vulgaris]	0.0177828	1.98	up	-1.90076	7.51993e-58	down
Bv9_226100_xctz	GO:0003684(damaged DNA binding);GO:0005634(nucleus);GO:0006289(nucleotide-excision repair);GO:0031461(cullin-RING ubiquitin ligase complex);GO:0043161(proteasome-mediated ubiquitin-dependent protein catabolic process)	04120(Ubiquitin mediated proteolysis);03420(Nucleotide excision repair)	DNA damage-binding protein 1 [Spinacia oleracea]	3.98107e-12	1.98	up	-1.07302	4.13493e-18	down
Bv3_068380_fppt	GO:0004674(protein serine/threonine kinase activity);GO:0005524(ATP binding);GO:0005634(nucleus);GO:0005777(peroxisome);GO:0005886(plasma membrane);GO:0016301(kinase activity);GO:0046777(protein autophosphorylation);GO:0046777(protein autophosphorylation)	NA	receptor-like cytosolic serine/threonine-protein kinase RBK2 isoform X2 [Beta vulgaris subsp. vulgaris]	0.0363078	2.02	up	-2.91375	1.51633e-14	down
Bv6_137640_emrc	GO:0003729(mRNA binding);GO:0005739(mitochondrion);GO:0008150(biological_process);GO:0043231(intracellular membrane-bounded organelle)	NA	pentatricopeptide repeat-containing protein At4g36680, mitochondrial [Beta vulgaris subsp. vulgaris]	0.0229087	2.02	up	-2.17147	4.06135e-34	down
Bv9_210790_dmkr	GO:0005634(nucleus);GO:0006281(DNA repair);GO:0009555(pollen development);GO:0043007(maintenance of rDNA);GO:2000042(negative regulation of double-strand break repair via homologous recombination)	NA	uncharacterized protein LOC104903603 [Beta vulgaris subsp. vulgaris]	0.00354813	2.02	up	-2.07295	1.58359e-05	down
Bv6_140080_kuop	GO:0010334(sesquiterpene synthase activity);GO:0033383(geranyl diphosphate metabolic process)	00909(Sesquiterpenoid and triterpenoid biosynthesis)	valencene synthase-like isoform X1 [Beta vulgaris subsp. vulgaris]	0.042658	2.03	up	-2.2372	3.57242e-11	down
Bv6_151530_rkwy	GO:0005737(cytoplasm);GO:0008150(biological_process)	NA	protein phosphatase 1 regulatory subunit 12A [Beta vulgaris subsp. vulgaris]	0.00190546	2.09	up	-2.09005	7.72099e-16	down
Bv_000670_mfgu	GO:0005576(extracellular region);GO:0016042(lipid catabolic process);GO:0016298(lipase activity);GO:0052689(carboxylic ester hydrolase activity)	NA	hypothetical protein BVRB_000670 [Beta vulgaris subsp. vulgaris]	0.000524807	2.1	up	-3.06966	7.72973e-05	down
Bv7_159880_nyaj	GO:0003677(DNA binding);GO:0003700(DNA binding transcription factor activity);GO:0005515(protein binding);GO:0005634(nucleus);GO:0006355(regulation of transcription, DNA-templated)	NA	uncharacterized protein LOC104898393 [Beta vulgaris subsp. vulgaris]	0.0263027	2.17	up	-2.79328	9.51489e-10	down
Bv8_198030_nykx	GO:0000027(ribosomal large subunit assembly);GO:0003735(structural constituent of ribosome);GO:0006412(translation);GO:0008097(5S rRNA binding);GO:0022625(cytosolic large ribosomal subunit)	03010(Ribosome)	60S ribosomal protein L5 [Beta vulgaris subsp. vulgaris]	1.58489e-46	2.18	up	-1.57025	0	down
Bv9_209140_owmk	GO:0005506(iron ion binding);GO:0006457(protein folding);GO:0009055(electron transfer activity);GO:0009507(chloroplast)	NA	protein CAJ1 [Beta vulgaris subsp. vulgaris]	0.0074131	2.23	up	-1.31864	0.0217461	down
Bv5_115970_gfnd	NA	NA	hypothetical protein BVRB_5g115970 [Beta vulgaris subsp. vulgaris]	3.46737e-05	2.23	up	-1.13082	9.33006e-07	down
Bv6_136210_omoa	NA	NA	uncharacterized protein LOC104895764 [Beta vulgaris subsp. vulgaris]	0.000524807	2.25	up	-2.28159	6.54162e-13	down
Bv6_149350_agyc	GO:0005886(plasma membrane);GO:0006810(transport);GO:0022857(transmembrane transporter activity);GO:0022857(transmembrane transporter activity)	NA	WAT1-related protein At3g28050 [Beta vulgaris subsp. vulgaris]	3.98107e-23	2.49	up	-1.53165	2.02981e-24	down
Bv8_201160_jkyj	GO:0007165(signal transduction);GO:0016020(membrane);GO:0016020(membrane)	NA	ankyrin repeat-containing protein NPR4 isoform X3 [Beta vulgaris subsp. vulgaris]	0.0120226	2.51	up	3.03516	6.29179e-117	up
Bv8_194530_eonu	GO:0004650(polygalacturonase activity);GO:0005515(protein binding);GO:0005576(extracellular region);GO:0005975(carbohydrate metabolic process);GO:0009505(plant-type cell wall);GO:0016829(lyase activity);GO:0071555(cell wall organization)	00040(Pentose and glucuronate interconversions)	probable polygalacturonase At1g80170 isoform X1 [Beta vulgaris subsp. vulgaris]	0.0269153	2.62	up	-3.73232	2.13326e-10	down
Bv2_029750_ztui	GO:0005634(nucleus);GO:0043161(proteasome-mediated ubiquitin-dependent protein catabolic process)	NA	BTB/POZ domain-containing protein At3g56230 [Beta vulgaris subsp. vulgaris]	0.000147911	2.67	up	-5.13	1.53678e-55	down
Bv8_186290_ihzi	GO:0016021(integral component of membrane)	NA	NEP1-interacting protein-like 1 isoform X1 [Beta vulgaris subsp. vulgaris]	0.0251189	2.73	up	-7.30604	1.00013e-129	down
Bv4_084870_rsra	GO:0003824(catalytic activity);GO:0005829(cytosol);GO:0008460(dTDP-glucose 4,6-dehydratase activity);GO:0009225(nucleotide-sugar metabolic process);GO:0009506(plasmodesma);GO:0009507(chloroplast);GO:0010253(UDP-rhamnose biosynthetic process);GO:0010280(UDP-L-rhamnose synthase activity);GO:0010315(auxin efflux);GO:0016491(oxidoreductase activity);GO:0016853(isomerase activity);GO:0030154(cell diff…	00520(Amino sugar and nucleotide sugar metabolism)	trifunctional UDP-glucose 4,6-dehydratase/UDP-4-keto-6-deoxy-D-glucose 3,5-epimerase/UDP-4-keto-L-rhamnose-reductase RHM1 [Beta vulgaris subsp. vulgaris]	3.16228e-14	2.78	up	-1.02554	9.01316e-58	down
Bv3_057200_upxh	NA	NA	hypothetical protein BVRB_3g057200 [Beta vulgaris subsp. vulgaris]	0.00380189	2.91	up	-1.04291	0.0347717	down
Bv5_114150_zskt	GO:0003723(RNA binding);GO:0004519(endonuclease activity);GO:0005515(protein binding);GO:0006397(mRNA processing);GO:0008270(zinc ion binding);GO:0009507(chloroplast);GO:0031425(chloroplast RNA processing);GO:1900865(chloroplast RNA modification)	NA	pentatricopeptide repeat-containing protein At4g02750 [Beta vulgaris subsp. vulgaris]	0.0186209	3	up	-1.47518	0.0016264	down
Bv6_150090_nhyf	GO:0004674(protein serine/threonine kinase activity);GO:0005524(ATP binding);GO:0005886(plasma membrane);GO:0006468(protein phosphorylation);GO:0009555(pollen development);GO:0016021(integral component of membrane);GO:0016301(kinase activity);GO:0030246(carbohydrate binding);GO:0042742(defense response to bacterium)	NA	L-type lectin-domain containing receptor kinase IV.2-like [Beta vulgaris subsp. vulgaris]	4.7863e-08	3.01	up	-1.09224	0.000440185	down
Bv1_019260_ucnp	GO:0000139(Golgi membrane);GO:0003824(catalytic activity);GO:0005794(Golgi apparatus);GO:0006486(protein glycosylation);GO:0016020(membrane);GO:0016021(integral component of membrane);GO:0016757(transferase activity, transferring glycosyl groups)	NA	probable xyloglucan galactosyltransferase GT11 [Beta vulgaris subsp. vulgaris]	0.00186209	3.06	up	-5.08903	3.06151e-37	down
Bv_009630_xgdu	GO:0016491(oxidoreductase activity);GO:0055114(oxidation-reduction process)	NA	transmembrane ascorbate ferrireductase 1 [Beta vulgaris subsp. vulgaris]	0.0288403	3.1	up	3.11857	0	up
Bv2_035410_toap	GO:0003676(nucleic acid binding);GO:0003723(RNA binding);GO:0005634(nucleus);GO:0006397(mRNA processing);GO:0006397(mRNA processing)	NA	hypothetical protein BVRB_2g035410 isoform B [Beta vulgaris subsp. vulgaris]	0.011749	3.15	up	-1.53746	0.00514958	down
Bv3_048760_pomz	GO:0005515(protein binding);GO:0009860(pollen tube growth);GO:0016324(apical plasma membrane)	NA	CRIB domain-containing protein RIC10 [Beta vulgaris subsp. vulgaris]	0.00707946	3.21	up	-4.86163	3.20639e-75	down
Bv4_092400_onzz	NA	NA	hypothetical protein BVRB_4g092400 [Beta vulgaris subsp. vulgaris]	0.00295121	3.39	up	-1.25135	8.90475e-11	down
Bv1_014850_ptsn	GO:0000266(mitochondrial fission);GO:0003924(GTPase activity);GO:0005525(GTP binding);GO:0005737(cytoplasm);GO:0005739(mitochondrion);GO:0005874(microtubule);GO:0005886(plasma membrane);GO:0005938(cell cortex);GO:0007005(mitochondrion organization);GO:0007049(cell cycle);GO:0008017(microtubule binding);GO:0009504(cell plate);GO:0009506(plasmodesma);GO:0009524(phragmoplast);GO:0010152(pollen matur…	04144(Endocytosis)	dynamin-related protein 1C [Beta vulgaris subsp. vulgaris]	0.0316228	3.69	up	-1.20894	2.58801e-52	down
Bv2_031140_oimg	GO:0005768(endosome);GO:0005794(Golgi apparatus);GO:0005802(trans-Golgi network);GO:0016413(O-acetyltransferase activity);GO:0071554(cell wall organization or biogenesis)	NA	uncharacterized protein LOC104883090 [Beta vulgaris subsp. vulgaris]	1.58489e-08	4.19	up	-1.30244	0.000328142	down
Bv4_084870_rsra	GO:0003824(catalytic activity);GO:0005829(cytosol);GO:0008460(dTDP-glucose 4,6-dehydratase activity);GO:0009225(nucleotide-sugar metabolic process);GO:0009506(plasmodesma);GO:0009507(chloroplast);GO:0010253(UDP-rhamnose biosynthetic process);GO:0010280(UDP-L-rhamnose synthase activity);GO:0010315(auxin efflux);GO:0016491(oxidoreductase activity);GO:0016853(isomerase activity);GO:0030154(cell diff…	00520(Amino sugar and nucleotide sugar metabolism)	trifunctional UDP-glucose 4,6-dehydratase/UDP-4-keto-6-deoxy-D-glucose 3,5-epimerase/UDP-4-keto-L-rhamnose-reductase RHM1 [Beta vulgaris subsp. vulgaris]	2.95121e-09	5.3	up	-1.02554	9.01316e-58	down
