# Supplementary material for: Unique Features of the m6A Methylome and Its Response to Salt Stress in the Roots of Sugar Beet (Beta vulgaris)
Source: Int J Mol Sci. 2023 Jul 19;24(14):11659. doi: 10.3390/ijms241411659 (PMC10380635; doi:10.3390/ijms241411659)
Supplement: Supplementary file 1 [file ijms-24-11659-s001.zip › Table S8 List of primer sequences.xlsx]

## Sheet: Sheet1
Table S8 List of primer sequences
gene ID/Name	Forward primer	Universal Reverse Primer
PP2A	TCGTGTCCAAGAAGTGCCTC	CACAACGGTCATCAGGGTCA
UBQ5	TCTGCTGGAAGAGCCTTTGG	TTGTCGCCGCTCTTTACACT
Bv1_002320_rzqd	CGGTTTACTTCACAACGCCC	GGCGTCCCTTTCTTCCACTT
Bv4_094850_mmdf	AGGTGACGTTCCAAATGCTGA	TTGGCCTGGGTGCTGAATAG
Bv5_099870_ypwu	GTGACTGGGATTTGCATGCTG	CCGCCTCATTTTCATTGCTCA
Bv9_224670_aurc	GCACTTTGGCTGGAGGTAGA	AGAATCTGCTTGTGGCGGTT
Bv3_049630_kwyd	GCTCACTTGGGTCTGCTCTT	CTCAAATGGCGGCTCGAATG
Bv2_028050_dzto	TCGAAGGAGAGGCACACAAC	TCCGATGAATGATCGCACCA
Bv7_174160_nend	AATTCCTCCGGCACCAAGAG	CAACCATCAAGAACGCGGTG
Bv_003210_fkxn	GATTTGCGTAGCGAGCATGG	TGACGCGATACGATGCCTTT
Bv2_044760_hzge	GTGAAGGAAGAAGCAGCACC	CACTATGCCAAGAAAACAGCC
Bv1_022420_gwjx	CCGTGACGAAACAAGGGAGA	CAGTACGCTCGGACACCAAA
Bv4_091040_cyuu	CCAAGTACATTGCCACCCCT	TTGGCGGTTGGACTCAATGT
Bv3_057690_fwmj	ATTGGATGCTCTGCTGGCTT	AAGCAGGCCGGTAGTTTCTC
Bv8_181570_drqn	GTCTACCGGCATTGGACCTC	CTTCCATGACTTTGCGCTGG
Bv_006490_cpjn	TCTACGTGGGTACGGGATGT	TACCTTTCTTCGCGGGCTTT
Bv5_113110_wkdm	AGAAGCTAACACTGAGATTACCCA	TGCTTTCAAGGTCTTCTGCCT
Bv_005060_xrpy	GTTCTGCGTTGGGTTGCTTT	GCCAAACCTGATGCATTCCC
Bv6_149350_agyc	TCTCCAACTCTTGGGACTGCT	CCACCAAGAATCCACCTCGT
Bv2_045130_nadu	GATCACCATTGTCCGGGGTT	CGGTCGGAACTTGGTAGCTT
Bv5_125640_rrpy	CGAAGAAAAACCCGAGGCAA	AGGATGGTCAGACGAAGGGT
Bv5_108920_fgau	TTGTGCTGGAGGTGAGCTTT	GTGGCAGGCTTCAACAACAC
